# Supplementary material for: Precursor Development and Aerosol‐Assisted Chemical Vapour Deposition for BiVO4 and W‐Doped BiVO4 Photoanodes: A Universal Ligand Approach
Source: ChemSusChem. 2024 Nov 8;18(4):e202401452. doi: 10.1002/cssc.202401452 (PMC11826119; doi:10.1002/cssc.202401452)
Supplement: Supplementary file 1 — Supporting Information [file CSSC-18-e202401452-s001.cif]

 
data_s19alj19
 
_audit_creation_method            'SHELXL-2018/3'
_shelx_SHELXL_version_number      '2018/3'
_chemical_name_systematic         ?
_chemical_name_common             ?
_chemical_melting_point           ?
_chemical_formula_moiety          'C12 H24 N O4 V'
_chemical_formula_sum
 'C12 H24 N O4 V' 
_chemical_formula_weight          297.26

loop_
 _atom_type_symbol
 _atom_type_description
 _atom_type_scat_dispersion_real
 _atom_type_scat_dispersion_imag
 _atom_type_scat_source
 'C'  'C'   0.0181   0.0091
 'International Tables Vol C Tables 4.2.6.8 and 6.1.1.4'
 'H'  'H'   0.0000   0.0000
 'International Tables Vol C Tables 4.2.6.8 and 6.1.1.4'
 'N'  'N'   0.0311   0.0180
 'International Tables Vol C Tables 4.2.6.8 and 6.1.1.4'
 'O'  'O'   0.0492   0.0322
 'International Tables Vol C Tables 4.2.6.8 and 6.1.1.4'
 'V'  'V'   0.0687   2.1097
 'International Tables Vol C Tables 4.2.6.8 and 6.1.1.4'
 
_space_group_crystal_system       hexagonal
_space_group_IT_number            173
_space_group_name_H-M_alt         'P 63'
_space_group_name_Hall            'P 6c'
 
_shelx_space_group_comment
;
The symmetry employed for this shelxl refinement is uniquely defined
by the following loop, which should always be used as a source of
symmetry information in preference to the above space-group names.
They are only intended as comments.
;
 
loop_
 _space_group_symop_operation_xyz
 'x, y, z'
 'x-y, x, z+1/2'
 '-y, x-y, z'
 '-x, -y, z+1/2'
 '-x+y, -x, z'
 'y, -x+y, z+1/2'
 
_cell_length_a                    10.2734(3)
_cell_length_b                    10.2734(3)
_cell_length_c                    7.8637(2)
_cell_angle_alpha                 90
_cell_angle_beta                  90
_cell_angle_gamma                 120
_cell_volume                      718.76(5)
_cell_formula_units_Z             2
_cell_measurement_temperature     150(2)
_cell_measurement_reflns_used   2623
_cell_measurement_theta_min     4.9700
_cell_measurement_theta_max     72.3580
 
_exptl_crystal_description        plate
_exptl_crystal_colour             colourless
_exptl_crystal_density_meas       ?
_exptl_crystal_density_method     ?
_exptl_crystal_density_diffrn     1.374          
_exptl_crystal_F_000              316
_exptl_transmission_factor_min    ?
_exptl_transmission_factor_max    ?
_exptl_crystal_size_max           0.290
_exptl_crystal_size_mid           0.045
_exptl_crystal_size_min           0.018
_exptl_absorpt_coefficient_mu     5.839
_shelx_estimated_absorpt_T_min    0.282
_shelx_estimated_absorpt_T_max    0.902
loop_
_exptl_crystal_face_index_h
_exptl_crystal_face_index_k
_exptl_crystal_face_index_l
_exptl_crystal_face_perp_dist
   4    2    0 0.0141
  -4   -2    0 0.0199
   1   -1   -5 0.0832
   0    1    5 0.2032
   6   -5    0 0.0165
  -6    5    0 0.0010
loop_
_exptl_oxdiff_crystal_face_indexfrac_h
_exptl_oxdiff_crystal_face_indexfrac_k
_exptl_oxdiff_crystal_face_indexfrac_l
_exptl_oxdiff_crystal_face_x
_exptl_oxdiff_crystal_face_y
_exptl_oxdiff_crystal_face_z
 4.4255  2.1020 -0.1714 -0.5669  0.8237 -0.0091
-4.4255 -2.1020  0.1714  0.5669 -0.8237  0.0091
 0.6234 -0.5580 -5.0770 -0.0423  0.0592  0.9973
-0.4959  0.6198  5.0793  0.0259 -0.0354 -0.9990
 6.3491 -4.9408 -0.0495 -0.9799 -0.1823  0.0815
-6.3491  4.9408  0.0495  0.9799  0.1823 -0.0815
_exptl_absorpt_correction_T_min                     0.482
_exptl_absorpt_correction_T_max                     1.000
_exptl_absorpt_correction_type            gaussian
_exptl_absorpt_process_details
;
CrysAlisPro 1.171.40.43a (Rigaku Oxford Diffraction, 2019)
Numerical absorption correction based on gaussian integration over
			a multifaceted crystal model
Empirical absorption correction using spherical harmonics,
 implemented in SCALE3 ABSPACK scaling algorithm.
;
_oxdiff_exptl_absorpt_empirical_full_min           0.660
_oxdiff_exptl_absorpt_empirical_full_max           2.285
_oxdiff_exptl_absorpt_empirical_details
;
Empirical correction (ABSPACK) includes:
- Absorption correction using spherical harmonics
- Frame scaling
;
_diffrn_ambient_temperature 150.00(10) 
_diffrn_ambient_environment N~2~
_diffrn_source 'micro-focus sealed X-ray tube'
_diffrn_source_type 'SuperNova (Cu) X-ray Source'
_diffrn_radiation_probe x-ray
_diffrn_radiation_type 'Cu K\a'
_diffrn_radiation_wavelength 1.54184
_diffrn_radiation_monochromator mirror
_diffrn_measurement_device 'four-circle diffractometer'
_diffrn_measurement_device_type 'SuperNova, Dual, Cu at home/near, EosS2'
_diffrn_measurement_method '\w scans'
_diffrn_detector 'CCD plate'
_diffrn_detector_type EosS2
_diffrn_detector_area_resol_mean 8.1150
_diffrn_reflns_number             4427
_diffrn_reflns_av_unetI/netI      0.0294
_diffrn_reflns_av_R_equivalents   0.0406
_diffrn_reflns_limit_h_min        -12
_diffrn_reflns_limit_h_max        12
_diffrn_reflns_limit_k_min        -12
_diffrn_reflns_limit_k_max        12
_diffrn_reflns_limit_l_min        -9
_diffrn_reflns_limit_l_max        6
_diffrn_reflns_theta_min          4.971
_diffrn_reflns_theta_max          72.452
_diffrn_reflns_theta_full         67.684
_diffrn_measured_fraction_theta_max   1.000
_diffrn_measured_fraction_theta_full  1.000
_diffrn_reflns_Laue_measured_fraction_max    1.000
_diffrn_reflns_Laue_measured_fraction_full   1.000
_diffrn_reflns_point_group_measured_fraction_max   0.864
_diffrn_reflns_point_group_measured_fraction_full  0.870
_reflns_number_total              823
_reflns_number_gt                 816
_reflns_threshold_expression      'I > 2\s(I)'
_reflns_Friedel_coverage          0.604
_reflns_Friedel_fraction_max      0.705
_reflns_Friedel_fraction_full     0.717
 
_reflns_special_details
;
 Reflections were merged by SHELXL according to the crystal
 class for the calculation of statistics and refinement.
 
 _reflns_Friedel_fraction is defined as the number of unique
 Friedel pairs measured divided by the number that would be
 possible theoretically, ignoring centric projections and
 systematic absences.
;
 
_computing_data_collection     'CrysAlisPro 1.171.40.67a (Rigaku OD, 2019)'
_computing_cell_refinement     'CrysAlisPro 1.171.40.67a (Rigaku OD, 2019)'
_computing_data_reduction      'CrysAlisPro 1.171.40.67a (Rigaku OD, 2019)'
_computing_structure_solution     'SHELXT 2014/5 (Sheldrick, 2014)'
_computing_structure_refinement   
;
 SHELXL-2018/3 (Sheldrick, 2018)
 Sheldrick GM (2008) Acta Crystallogr A64:112--122 and 
 C. B. H\"ubschle, G. M. Sheldrick and B. Dittrich
 ShelXle: a Qt graphical user interface for SHELXL
 J. Appl. Cryst., 44, (2011) 1281-1284.
;
_computing_molecular_graphics  

'ORTEP3 for Windows - Farrugia, L. J. J. Appl. Crystallogr. 1997, 30, 565'

_computing_publication_material    
;
 'WinGX publication routines, Farrugia, 
 L. J., J. Appl. Crystallogr., 1999, 32, 837-838
;
_refine_special_details           ?
_refine_ls_structure_factor_coef  Fsqd
_refine_ls_matrix_type            full
_refine_ls_weighting_scheme       calc
_refine_ls_weighting_details
'w=1/[\s^2^(Fo^2^)+(0.0366P)^2^+0.0239P] where P=(Fo^2^+2Fc^2^)/3'
_atom_sites_solution_primary      dual
_atom_sites_solution_secondary    ?
_atom_sites_solution_hydrogens    geom
_refine_ls_hydrogen_treatment     constr
_refine_ls_extinction_method      none
_refine_ls_extinction_coef        .
_refine_ls_abs_structure_details
;
 Flack x determined using 295 quotients [(I+)-(I-)]/[(I+)+(I-)]
 (Parsons, Flack and Wagner, Acta Cryst. B69 (2013) 249-259).
;
_refine_ls_abs_structure_Flack    0.008(7)
_chemical_absolute_configuration  ad
_refine_ls_number_reflns          823
_refine_ls_number_parameters      57
_refine_ls_number_restraints      1
_refine_ls_R_factor_all           0.0251
_refine_ls_R_factor_gt            0.0249
_refine_ls_wR_factor_ref          0.0666
_refine_ls_wR_factor_gt           0.0665
_refine_ls_goodness_of_fit_ref    1.176
_refine_ls_restrained_S_all       1.175
_refine_ls_shift/su_max           0.000
_refine_ls_shift/su_mean          0.000
 
loop_
 _atom_site_label
 _atom_site_type_symbol
 _atom_site_fract_x
 _atom_site_fract_y
 _atom_site_fract_z
 _atom_site_U_iso_or_equiv
 _atom_site_adp_type
 _atom_site_occupancy
 _atom_site_site_symmetry_order  
 _atom_site_calc_flag
 _atom_site_refinement_flags_posn
 _atom_site_refinement_flags_adp
 _atom_site_refinement_flags_occupancy
 _atom_site_disorder_assembly
 _atom_site_disorder_group
V1 V 0.666667 0.333333 0.56719(7) 0.0220(2) Uani 1 3 d S T P . .
O1 O 0.4706(2) 0.2589(2) 0.5201(2) 0.0281(5) Uani 1 1 d . . . . .
O2 O 0.666667 0.333333 0.7741(6) 0.0315(9) Uani 1 3 d S T P . .
N1 N 0.666667 0.333333 0.2676(6) 0.0205(9) Uani 1 3 d S T P . .
C1 C 0.4001(3) 0.1948(3) 0.3606(4) 0.0255(5) Uani 1 1 d . . . . .
C4 C 0.3556(3) 0.0289(3) 0.3601(4) 0.0330(6) Uani 1 1 d . . . . .
H4A H 0.441478 0.018841 0.395876 0.050 Uiso 1 1 calc R U . . .
H4B H 0.324901 -0.011974 0.245108 0.050 Uiso 1 1 calc R U . . .
H4C H 0.271669 -0.026609 0.438870 0.050 Uiso 1 1 calc R U . . .
C2 C 0.5112(3) 0.2864(3) 0.2166(3) 0.0241(6) Uani 1 1 d . . . . .
H2A H 0.485233 0.224352 0.112332 0.029 Uiso 1 1 calc R U . . .
H2B H 0.502886 0.376316 0.190988 0.029 Uiso 1 1 calc R U . . .
C3 C 0.2603(3) 0.2099(4) 0.3463(5) 0.0372(7) Uani 1 1 d . . . . .
H3A H 0.193111 0.158380 0.442278 0.056 Uiso 1 1 calc R U . . .
H3B H 0.208144 0.164509 0.239489 0.056 Uiso 1 1 calc R U . . .
H3C H 0.289678 0.316522 0.348042 0.056 Uiso 1 1 calc R U . . .
 
loop_
 _atom_site_aniso_label
 _atom_site_aniso_U_11
 _atom_site_aniso_U_22
 _atom_site_aniso_U_33
 _atom_site_aniso_U_23
 _atom_site_aniso_U_13
 _atom_site_aniso_U_12
V1 0.0241(2) 0.0241(2) 0.0177(4) 0.000 0.000 0.01205(12)
O1 0.0246(8) 0.0336(9) 0.0243(13) -0.0020(7) 0.0014(7) 0.0132(7)
O2 0.0407(13) 0.0407(13) 0.013(2) 0.000 0.000 0.0204(6)
N1 0.0224(12) 0.0224(12) 0.017(3) 0.000 0.000 0.0112(6)
C1 0.0221(12) 0.0291(12) 0.0225(13) -0.0018(10) -0.0017(10) 0.0107(10)
C4 0.0333(14) 0.0277(13) 0.0302(14) 0.0027(11) 0.0020(12) 0.0094(11)
C2 0.0230(11) 0.0280(12) 0.0213(16) -0.0001(10) -0.0015(10) 0.0127(9)
C3 0.0254(13) 0.0480(16) 0.0395(17) 0.0008(14) 0.0008(12) 0.0193(12)
 
_geom_special_details
;
 All esds (except the esd in the dihedral angle between two l.s. planes)
 are estimated using the full covariance matrix.  The cell esds are taken
 into account individually in the estimation of esds in distances, angles
 and torsion angles; correlations between esds in cell parameters are only
 used when they are defined by crystal symmetry.  An approximate (isotropic)
 treatment of cell esds is used for estimating esds involving l.s. planes.
;
 
loop_
 _geom_bond_atom_site_label_1
 _geom_bond_atom_site_label_2
 _geom_bond_distance
 _geom_bond_site_symmetry_2
 _geom_bond_publ_flag
V1 O2 1.627(5) . ?
V1 O1 1.7994(18) 3_655 ?
V1 O1 1.7995(18) . ?
V1 O1 1.7995(18) 5_665 ?
V1 N1 2.356(5) . ?
O1 C1 1.433(3) . ?
N1 C2 1.474(3) 3_655 ?
N1 C2 1.475(3) . ?
N1 C2 1.475(3) 5_665 ?
C1 C3 1.525(3) . ?
C1 C4 1.528(4) . ?
C1 C2 1.548(4) . ?
C4 H4A 0.9800 . ?
C4 H4B 0.9800 . ?
C4 H4C 0.9800 . ?
C2 H2A 0.9900 . ?
C2 H2B 0.9900 . ?
C3 H3A 0.9800 . ?
C3 H3B 0.9800 . ?
C3 H3C 0.9800 . ?
 
loop_
 _geom_angle_atom_site_label_1
 _geom_angle_atom_site_label_2
 _geom_angle_atom_site_label_3
 _geom_angle
 _geom_angle_site_symmetry_1
 _geom_angle_site_symmetry_3
 _geom_angle_publ_flag
O2 V1 O1 101.88(6) . 3_655 ?
O2 V1 O1 101.88(6) . . ?
O1 V1 O1 115.88(4) 3_655 . ?
O2 V1 O1 101.88(6) . 5_665 ?
O1 V1 O1 115.88(4) 3_655 5_665 ?
O1 V1 O1 115.88(4) . 5_665 ?
O2 V1 N1 180.0 . . ?
O1 V1 N1 78.12(6) 3_655 . ?
O1 V1 N1 78.12(6) . . ?
O1 V1 N1 78.12(6) 5_665 . ?
C1 O1 V1 125.19(16) . . ?
C2 N1 C2 112.89(18) 3_655 . ?
C2 N1 C2 112.89(18) 3_655 5_665 ?
C2 N1 C2 112.89(18) . 5_665 ?
C2 N1 V1 105.8(2) 3_655 . ?
C2 N1 V1 105.8(2) . . ?
C2 N1 V1 105.8(2) 5_665 . ?
O1 C1 C3 107.6(2) . . ?
O1 C1 C4 108.4(2) . . ?
C3 C1 C4 110.0(3) . . ?
O1 C1 C2 108.1(2) . . ?
C3 C1 C2 109.3(2) . . ?
C4 C1 C2 113.3(2) . . ?
C1 C4 H4A 109.5 . . ?
C1 C4 H4B 109.5 . . ?
H4A C4 H4B 109.5 . . ?
C1 C4 H4C 109.5 . . ?
H4A C4 H4C 109.5 . . ?
H4B C4 H4C 109.5 . . ?
N1 C2 C1 110.4(3) . . ?
N1 C2 H2A 109.6 . . ?
C1 C2 H2A 109.6 . . ?
N1 C2 H2B 109.6 . . ?
C1 C2 H2B 109.6 . . ?
H2A C2 H2B 108.1 . . ?
C1 C3 H3A 109.5 . . ?
C1 C3 H3B 109.5 . . ?
H3A C3 H3B 109.5 . . ?
C1 C3 H3C 109.5 . . ?
H3A C3 H3C 109.5 . . ?
H3B C3 H3C 109.5 . . ?
 
loop_
 _geom_torsion_atom_site_label_1
 _geom_torsion_atom_site_label_2
 _geom_torsion_atom_site_label_3
 _geom_torsion_atom_site_label_4
 _geom_torsion
 _geom_torsion_site_symmetry_1
 _geom_torsion_site_symmetry_2
 _geom_torsion_site_symmetry_3
 _geom_torsion_site_symmetry_4
 _geom_torsion_publ_flag
O2 V1 O1 C1 -161.05(18) . . . . ?
O1 V1 O1 C1 -51.4(2) 3_655 . . . ?
O1 V1 O1 C1 89.32(18) 5_665 . . . ?
N1 V1 O1 C1 18.95(18) . . . . ?
V1 O1 C1 C3 -155.54(19) . . . . ?
V1 O1 C1 C4 85.6(2) . . . . ?
V1 O1 C1 C2 -37.6(3) . . . . ?
C2 N1 C2 C1 91.6(4) 3_655 . . . ?
C2 N1 C2 C1 -138.9(3) 5_665 . . . ?
V1 N1 C2 C1 -23.6(2) . . . . ?
O1 C1 C2 N1 36.9(3) . . . . ?
C3 C1 C2 N1 153.8(2) . . . . ?
C4 C1 C2 N1 -83.3(3) . . . . ?
 
_refine_diff_density_max    0.203
_refine_diff_density_min   -0.214
_refine_diff_density_rms    0.039

_shelx_res_file
;
TITL shelxt_b.res in P6(3)
    s19alj19.res
    created by SHELXL-2018/3 at 12:33:19 on 25-Jan-2021
CELL 1.54184 10.2734 10.2734 7.8637 90.000 90.000 120.000
ZERR 2.0000 0.0003 0.0003 0.0002 0.000 0.000 0.000
LATT -1
SYMM X-Y, X, 0.5+Z
SYMM -Y, X-Y, Z
SYMM -X, -Y, 0.5+Z
SYMM -X+Y, -X, Z
SYMM Y, -X+Y, 0.5+Z
SFAC C H N O V
UNIT 24 48 1.99998 7.99998 1.99998
LIST 4
ACTA
FMAP 2
PLAN 5
TEMP -123
SIZE 0.018 0.045 0.290
BOND $H
CONF
L.S. 10
WGHT    0.036600    0.023900
FVAR      12.88687
V1    5    0.666667    0.333333    0.567189    10.33333    0.02410    0.02410 =
         0.01769    0.00000    0.00000    0.01205
O1    4    0.470630    0.258924    0.520077    11.00000    0.02462    0.03365 =
         0.02430   -0.00202    0.00143    0.01316
O2    4    0.666667    0.333333    0.774085    10.33333    0.04071    0.04071 =
         0.01308    0.00000    0.00000    0.02035
N1    3    0.666667    0.333333    0.267635    10.33333    0.02239    0.02239 =
         0.01675    0.00000    0.00000    0.01120
C1    1    0.400143    0.194794    0.360592    11.00000    0.02205    0.02910 =
         0.02246   -0.00176   -0.00166    0.01070
C4    1    0.355551    0.028893    0.360064    11.00000    0.03335    0.02773 =
         0.03017    0.00272    0.00203    0.00940
AFIX 137
H4A   2    0.441478    0.018841    0.395876    11.00000   -1.50000
H4B   2    0.324901   -0.011974    0.245108    11.00000   -1.50000
H4C   2    0.271669   -0.026609    0.438870    11.00000   -1.50000
AFIX   0
C2    1    0.511203    0.286404    0.216625    11.00000    0.02295    0.02798 =
         0.02133   -0.00007   -0.00150    0.01271
AFIX  23
H2A   2    0.485233    0.224352    0.112332    11.00000   -1.20000
H2B   2    0.502886    0.376316    0.190988    11.00000   -1.20000
AFIX   0
C3    1    0.260280    0.209900    0.346326    11.00000    0.02538    0.04797 =
         0.03945    0.00077    0.00075    0.01934
AFIX 137
H3A   2    0.193111    0.158380    0.442278    11.00000   -1.50000
H3B   2    0.208144    0.164509    0.239489    11.00000   -1.50000
H3C   2    0.289678    0.316522    0.348042    11.00000   -1.50000
AFIX   0
HKLF 4


REM  shelxt_b.res in P6(3)
REM wR2 = 0.0666, GooF = S = 1.176, Restrained GooF = 1.175 for all data
REM R1 = 0.0249 for 816 Fo > 4sig(Fo) and 0.0251 for all 823 data
REM 57 parameters refined using 1 restraints

END

WGHT      0.0365      0.0238

REM Highest difference peak  0.203,  deepest hole -0.214,  1-sigma level  0.039
Q1    1   0.5447  0.2932  0.5649  11.00000  0.05    0.20
Q2    1   0.6667  0.3333  0.6923  10.33333  0.05    0.15
Q3    1   0.3352  0.1992  0.3509  11.00000  0.05    0.15
Q4    1   0.6667  0.3333  0.3540  10.33333  0.05    0.15
Q5    1   0.4542  0.2401  0.4453  11.00000  0.05    0.15
;
_shelx_res_checksum   29131

_shelx_hkl_file
;
   0   0  -9 404.650 331.865  29
   0   0  -8 10343.9 1176.98  18
   0   0  -8 9004.85 1018.19  29
   0   0  -8 11805.7 1391.73  28
   0   0  -8 11203.7 1919.04  27
   0   0  -7 990.886 745.595  28
   0   0  -7-369.592 510.560  18
   0   0  -7 606.004 608.393  16
   0   0  -6 375507. 10817.3  16
   0   0  -5 349.237 518.306  16
   0   0  -4 440778. 10573.5  11
   0   0  -4 462424. 11063.4  16
   0   0  -3 248.248 283.565  16
   0   0  -3 194.370 552.916  15
   0   0  -3-15.8434 210.165  11
   0   0   1 495.687 323.963   3
   0   0   2 273895. 8875.35   3
   0   0   3 377.060 658.566   3
   0   1  -9 24981.5 1477.00  29
   1   0  -9 26462.5 1530.83  29
  -1   1  -9 29482.7 1813.76  28
   0  -1  -9 27894.5 1472.03  29
   1  -1  -9 27883.4 1526.19  29
  -1   0  -9 30613.0 2406.36  27
   0  -1  -8 4397.57 1339.78  27
  -1   0  -8 6336.04 1571.63  27
   1   0  -8 5731.28 1085.17  28
  -1   1  -8 3409.28 1216.51  27
   0  -1  -8 5222.01 927.483  28
  -1   1  -8 5075.20 1052.18  28
   1  -1  -8 5708.46 1406.49  27
   1  -1  -8 2800.14 596.964  29
   0   1  -8 3044.01 841.991  28
   1  -1  -8 6117.94 1051.05  28
   0  -1  -8 3777.17 675.294  29
  -1   0  -8 3201.39 796.991  28
   0   1  -8 8442.16 1630.19  27
   1   0  -8 2571.48 526.535  29
   0  -1  -8 4736.92 834.887  18
  -1   0  -8 5502.90 885.856  18
  -1   1  -8 3337.99 586.465  29
   1  -1  -8 3312.19 700.640  18
  -1   1  -7 20752.2 1748.62  18
   0   1  -7 21798.0 2188.46  28
   1   0  -7 24654.2 2731.01  27
  -1   1  -7 24802.4 2311.99  28
   0   1  -7 21370.5 2050.36  16
   0  -1  -7 23787.5 2151.58  16
   0   1  -7 21093.6 2567.90  27
   0  -1  -7 20271.4 1561.43  29
   0  -1  -7 19460.5 1858.08  18
   1  -1  -7 18658.0 1756.06  18
  -1   0  -7 21765.2 1876.31  18
  -1   1  -7 23358.2 2065.95  16
  -1   0  -7 25395.9 2119.41  16
  -1   0  -7 20443.4 2883.92  34
   1   0  -7 22771.0 2209.66  16
  -1   0  -7 21483.2 2060.04  28
  -1   0  -7 22684.2 2824.54  27
   1   0  -7 21223.8 2013.66  28
   0  -1  -7 25129.3 3129.96  34
  -1   1  -7 21763.7 2662.44  27
   1  -1  -7 25292.3 2689.03  27
   0   1  -7 20741.9 1809.10  19
   1  -1  -7 23846.9 2044.64  28
   1  -1  -7 23637.9 2249.91  16
   0  -1  -7 23325.3 2731.81  27
   1  -1  -7 20870.0 2898.27  34
   0  -1  -7 20100.8 1887.13  28
  -1   0  -6 33061.2 2373.38  16
   0  -1  -6 35490.2 2571.04  16
   0   1  -6 32143.3 2459.73  16
  -1   1  -6 33383.6 2404.99  16
   1   0  -6 33634.5 2607.51  16
   1  -1  -6 34494.7 2579.31  16
  -1   1  -5 144186. 5215.64  16
   0   1  -5 149533. 5285.56  11
  -1   0  -5 156939. 5384.04  16
   1   0  -5 163706. 5720.02  16
   0   1  -5 152253. 5447.12  16
   1  -1  -5 165120. 5697.60  16
   0  -1  -5 166564. 5576.67  16
  -1   1  -5 146110. 5133.41  11
  -1   0  -4 91503.8 3390.57  16
   0  -1  -4 88161.1 4761.80  15
   0  -1  -4 89369.8 3407.52  16
   1  -1  -4 87603.1 3016.79   8
  -1   0  -4 86094.6 3031.33  11
  -1   1  -4 86446.7 3331.81  16
   1   0  -4 85669.6 3210.82  11
   0   1  -4 84187.8 3318.67  11
  -1   0  -4 91466.5 4823.62  15
   1   0  -4 86250.3 3530.88  16
   0   1  -4 88135.5 3431.26  16
  -1   1  -4 85292.4 3261.30  11
   1  -1  -4 86275.8 3468.41  16
  -1   0  -3 366828. 8258.71  11
   1   0  -3 349426. 8056.52   8
   0  -1  -3 347651. 10103.0  15
   0  -1  -3 352521. 8087.81   8
   1  -1  -3 350469. 8624.24  16
   1   0  -3 362214. 8688.46  16
  -1   1  -3 359149. 8450.27  16
  -1   1  -3 349779. 8502.68  11
  -1   0  -3 368184. 10179.2  15
   1  -1  -3 359778. 8250.90   8
   0  -1  -3 352651. 8522.37  16
   1   0  -3 357713. 8374.05  11
   0   1  -3 351090. 8533.03  16
  -1   1  -3 365292. 9908.11  15
  -1   0  -3 372653. 8531.28  16
   0   1  -3 356389. 8573.14  11
   1   0  -2 112712. 5470.72   3
   1  -1  -2 109686. 4960.94   3
  -1   1  -1 803767. 18936.7   4
  -1   0  -1 821468. 18659.6   4
   1   0  -1 783593. 18556.1   3
   1   0  -1 848721. 20396.4   1
  -1   0   0 371062. 7916.20   2
   1  -1   0 318393. 8062.07   2
  -1   0   1 710403. 17739.3   1
   0   1   1 706528. 15001.8   3
   0  -1   1 705099. 16551.5   4
   0  -1   1 725433. 16938.2   3
  -1   1   1 705283. 18113.6   1
   0  -1   1 735520. 16628.9   1
   1   0   1 699405. 16357.9   4
  -1   0   2 154175. 7369.53   1
   0   1   2 150041. 5410.01   3
   1   0   2 157482. 6404.70   4
   0  -1   2 142612. 6721.58   1
  -1   0   2 153321. 6333.79   3
   0   1   2 152945. 6406.67   4
   0  -1   2 145319. 6424.62   4
   0   1   3 359200. 11235.8   3
   1   0   3 307281. 11336.8   3
   2  -1  -9 3535.76 602.669  29
  -1  -1  -9 4838.84 1052.22  27
  -2   1  -9 3577.75 660.774  28
   1  -2  -9 3323.21 625.825  18
  -1   2  -9 4550.96 809.077  28
  -2   1  -9 5524.14 1145.14  27
  -2   1  -8 36081.9 3276.64  27
  -1   2  -8 37185.3 2626.31  28
   2  -1  -8 35337.1 2066.76  29
   1  -2  -8 36846.6 2075.14  29
  -1   2  -8 39166.7 3156.87  27
  -1  -1  -8 35500.5 3176.15  27
  -2   1  -8 35213.6 2469.25  28
  -1  -1  -8 34619.7 2251.99  18
   1   1  -8 40745.9 2557.17  28
   1  -2  -8 42021.4 3112.81  27
   1  -2  -8 31981.5 2186.97  18
  -2   1  -7 1527.63 584.318  18
   1  -2  -7 1047.57 832.457  27
  -2   1  -7 611.366 946.057  27
   1  -2  -7 1242.80 651.616  18
  -1  -1  -7 1244.06 1045.01  34
  -2   1  -7 584.324 693.753  28
   1   1  -7 140.406 478.007  28
  -1   2  -7 376.756 650.599  28
   1  -2  -7 759.479 533.277  28
   2  -1  -7 3375.12 1309.68  27
   1   1  -7 888.541 633.932  19
   1  -2  -7 2889.97 1479.71  34
   2  -1  -7 1296.19 691.292  28
  -1  -1  -7 635.048 830.935  27
  -1   2  -7 1442.43 913.456  27
   1   1  -7 2296.48 1222.68  27
   1  -2  -7 369.200 391.869  29
  -1   2  -7 651.450 494.248  19
  -1  -1  -7 819.294 510.542  18
  -1   2  -6 98758.7 4377.30  16
   2  -1  -6 99236.7 4833.65  16
  -1  -1  -6 104010. 4487.70  16
   1   1  -6 100303. 4731.27  16
   1  -2  -6 106065. 4732.51  16
  -1   2  -6 96410.9 4421.34  11
  -2   1  -6 104043. 4342.44  16
  -1  -1  -5 3883.29 1525.05  15
  -2   1  -5 3952.08 777.019  11
  -2   1  -5 3259.75 721.856  16
  -1  -1  -5 3747.16 786.276  16
   2  -1  -5 3508.67 845.163  16
   1   1  -5 3993.53 897.804  16
  -1   2  -5 3938.31 816.691  11
   1  -2  -5 3042.17 790.264  16
   1   1  -5 3582.61 739.883  11
  -1   2  -5 4971.95 854.216  16
  -1  -1  -4 283883. 9917.08  15
   1   1  -4 275159. 7642.64  11
  -1   2  -4 293029. 7885.84  11
  -1   2  -4 274277. 7478.16  16
   2  -1  -4 282031. 7236.56   8
   2  -1  -4 276173. 7903.44  16
  -1  -1  -4 297203. 7612.49  16
   1  -2  -4 280775. 7712.04  16
  -2   1  -4 281446. 7423.59  11
  -2   1  -4 277450. 9560.56  15
  -2   1  -4 277651. 7397.35  16
   1  -2  -4 280152. 7359.39   8
   1   1  -4 281460. 7849.30  16
   1   1  -3 28182.2 1579.60  16
   1   1  -3 28311.4 1553.05  11
  -1   2  -3 26961.8 1431.57  16
   2  -1  -3 26923.7 1407.39   8
   2  -1  -3 26804.8 1590.48  16
  -2   1  -3 26940.9 2173.97  15
  -1  -1  -3 23554.3 2155.29  15
   1  -2  -3 27405.7 1459.29   8
   1  -2  -3 26571.3 2133.81  15
  -1   2  -3 27877.4 1620.97  11
  -2   1  -3 26438.2 1436.15  11
   1  -2  -3 25484.4 1473.96  16
  -1  -1  -3 27939.3 1481.45  16
  -2   1  -3 24620.1 1360.86  16
  -1   2  -2 421470. 9728.98  11
  -1  -1  -2 437170. 9722.66  13
   1   1  -2 430772. 9599.99  11
   2  -1  -2 428714. 9505.85   8
  -1   2  -2 437850. 10060.0   5
   2  -1  -2 419492. 9937.62   7
   1  -2  -2 393107. 11309.5   3
  -2   1  -2 447955. 13966.4   4
  -2   1  -2 434333. 9547.47  11
   1  -2  -2 426243. 9486.65   8
   2  -1  -2 430142. 12823.2   3
   1   1  -1 10987.7 1630.21   1
  -2   1  -1 8139.31 1262.97   4
  -1   2  -1 9751.83 1315.14   4
   2  -1  -1 9443.89 1752.64   1
   1   1  -1 8135.10 1225.63   3
  -1  -1  -1 8604.06 1054.63   4
   2  -1   0 410915. 10274.5   2
   1   1   0 403195. 9718.08   3
   1   1   1 8171.67 624.279   2
  -1   2   1 8061.16 721.738   2
   1  -2   2 524509. 15130.2   4
   1   1   2 543643. 14806.0   4
  -1   2   3 25446.2 1215.05   9
   1  -2   3 26624.2 1351.31  17
  -2   0  -9 14486.4 1666.19  27
   0   2  -9 13868.7 1072.86  29
  -2   2  -9 15558.1 1312.42  28
   2  -2  -9 16123.9 1172.99  18
   0  -2  -9 16484.5 1229.68  18
   2  -2  -9 18237.1 1189.02  29
   0   2  -9 16742.6 1330.94  28
   2   0  -9 14801.1 1083.63  29
   0  -2  -8 2533.27 1275.21  34
   0  -2  -8 2089.58 664.889  29
   0  -2  -8 579.210 673.179  27
   2  -2  -8 321.991 370.220  29
  -2   0  -8 897.706 554.677  28
  -2   0  -8 3090.73 1335.96  27
   2  -2  -8 542.650 479.282  18
  -2   2  -8 846.039 645.766  28
   0   2  -8 413.472 510.637  28
  -2   2  -8 125.051 752.227  27
   0  -2  -8 1017.99 511.833  18
   0   2  -7 74239.2 4596.02  27
   2  -2  -7 70394.2 3673.44  18
   2   0  -7 68456.3 3109.14  20
  -2   0  -7 70800.0 3766.55  28
   0   2  -7 78002.2 4196.35  28
   2   0  -7 77393.4 3636.24  19
  -2   0  -7 71875.0 5330.44  34
  -2   0  -7 64765.6 4889.76  27
   2  -2  -7 70623.4 3186.35  29
  -2   2  -7 70849.9 4820.77  27
   0  -2  -7 66190.8 4655.49  27
   2  -2  -7 82272.5 3798.13  28
   0  -2  -7 74314.4 3743.09  18
   0   2  -7 70369.8 3619.41  19
   0  -2  -7 69918.2 3096.84  29
  -2   0  -7 77257.3 3665.10  18
  -2   2  -7 75092.7 4321.40  28
   0  -2  -7 75318.8 5733.24  34
   2   0  -7 79175.9 3894.61  28
   2  -2  -7 76209.1 4475.88  27
   2  -2  -6 29225.8 2445.23  16
   2   0  -6 30496.4 2564.44  16
  -2   2  -6 26941.6 2136.46  11
   0   2  -6 25870.1 2164.41  16
  -2   0  -6 28622.5 2149.88  16
   0   2  -6 26238.4 2228.66  11
   0  -2  -6 28007.4 2227.97  16
   0   2  -5 17049.1 1665.11  11
  -2   0  -5 21667.0 1687.08  16
   2  -2  -5 18150.7 1743.74  16
   0   2  -5 15716.4 1547.48  16
  -2   0  -5 17389.8 2504.41  15
   2   0  -5 20027.4 1859.84  16
  -2   2  -5 15103.0 1409.05  16
   0  -2  -5 16757.0 1552.67  16
  -2   2  -5 16145.4 1521.26  11
   0   2  -4 102024. 3796.14  16
   2   0  -4 103545. 3363.61   8
   2  -2  -4 98899.8 3891.65  16
   2   0  -4 101342. 3685.90  11
   0  -2  -4 91489.3 5190.45  15
   2   0  -4 102025. 4039.49  16
  -2   2  -4 102157. 3567.66  16
  -2   2  -4 94861.3 3746.60  11
   2  -2  -4 99839.6 3601.92   8
  -2   0  -4 102037. 3437.78  11
   0   2  -4 101588. 3973.25  11
   0  -2  -4 100627. 3722.68  16
  -2   0  -4 103667. 3650.78  16
  -2   0  -4 100799. 5341.32  15
  -2   2  -3 267541. 6707.43  16
   2   0  -3 282596. 7333.10  16
  -2   2  -3 273099. 8125.64  15
   0   2  -3 277567. 7007.66  16
  -2   0  -3 267480. 8760.85  15
   0  -2  -3 278606. 6861.83   8
   2  -2  -3 283819. 7017.02   8
   2   0  -3 272833. 6917.30  11
  -2   2  -3 274599. 7153.59  11
   2   0  -3 283420. 6766.44   8
   2  -2  -3 267420. 7120.25  16
   0  -2  -3 285439. 8766.64  15
   0   2  -3 278737. 7301.26  11
   0  -2  -3 276655. 6975.01  16
  -2   0  -3 286751. 6794.71  11
  -2   0  -3 270160. 6856.99  16
   2   0  -2 2929.68 1421.84   1
   2   0  -2 1960.49 349.924   8
   0  -2  -2 2072.82 339.573  16
   2  -2  -2 1674.69 773.784   3
   2   0  -2 2407.81 434.972  14
  -2   0  -2 1751.34 408.402  13
  -2   2  -2 1076.90 341.251  11
  -2   0  -2 1282.07 677.890   4
  -2   2  -2 1347.32 904.211   4
  -2   0  -2 2593.38 839.009  15
   0  -2  -2 1558.68 316.752   8
   2  -2  -2 2226.65 473.763  14
   0   2  -2 1495.18 394.550  11
  -2   0  -2 2251.09 386.437  16
   2  -2  -2 1547.62 356.552   8
  -2   0  -1 217562. 7159.01   4
   2   0  -1 230939. 9597.61   1
   2   0  -1 222205. 7343.69   3
  -2   2  -1 198815. 7464.99   4
   0  -2   0 999999. 20807.5   3
  -2   0   0 978988. 21383.4   2
   0  -2   1 308141. 9304.06   3
   0  -2   1 314218. 8316.51   4
   2   0   1 311441. 8257.09   2
  -2   2   1 292560. 8013.63   2
   2  -2   2 763.699 309.173  17
   0  -2   2 1776.45 914.376   1
   0  -2   2 1522.68 679.930   3
   0   2   2 1475.41 790.892   4
   0  -2   2 1704.71 695.724   4
  -2   2   2 229.547 838.805   1
   2  -2   3 237702. 6319.53  17
   2  -2   4 91551.1 3455.42  17
  -2  -1  -9 28541.3 2138.24  27
   1  -3  -9 33256.3 1755.29  18
   2   1  -9 31401.7 1580.33  29
  -3   2  -9 32934.8 1853.73  28
   3  -2  -9 33082.3 1550.55  29
  -1   3  -9 31305.8 1814.67  28
  -3   2  -9 35797.3 2433.90  27
   3  -2  -8 15888.9 1311.55  29
  -3   2  -8 14369.0 2076.95  27
  -2  -1  -8 14860.9 1419.51  18
  -3   2  -8 13506.6 1598.39  28
   1  -3  -8 18740.0 1439.36  29
  -1   3  -8 15865.9 1724.36  28
   1  -3  -8 11966.3 1372.95  18
  -2  -1  -8 13101.9 1970.35  27
   1  -3  -8 12642.9 2223.99  34
   2   1  -7 14040.0 1322.35  20
   1  -3  -7 14306.9 2596.80  34
   3  -2  -7 14365.3 1304.05  20
  -1   3  -7 15960.6 2087.46  27
   2   1  -7 16490.4 1688.32  28
  -2  -1  -7 17096.1 2691.54  34
  -2  -1  -7 10134.8 1951.24  27
  -1   3  -7 14613.6 1586.04  19
  -1   3  -7 15392.5 1949.61  28
   3  -2  -7 13763.0 1288.15  29
  -3   2  -7 15708.2 1961.26  28
   1  -3  -7 14209.8 1623.94  18
   2   1  -7 15905.8 1609.26  19
   1  -3  -7 17734.9 1467.98  29
   3  -2  -7 14985.8 1590.74  18
  -3   2  -7 13812.1 2261.11  27
  -2  -1  -7 17869.8 1711.87  18
   2   1  -6 28522.0 2508.43  16
   1  -3  -6 29008.0 2255.91  16
  -3   2  -6 28770.5 2181.61  11
  -1   3  -6 27023.3 2324.45  11
  -2  -1  -6 28386.6 3648.35  15
   3  -2  -6 27819.8 2492.79  16
  -2  -1  -6 31654.7 2235.21  16
   1  -3  -5 104187. 4277.15  16
  -2  -1  -5 117960. 6810.87  15
  -3   2  -5 107758. 4271.90  11
   2   1  -5 98332.1 4329.48  11
   3  -2  -5 104669. 4676.94  16
   3  -2  -5 101905. 4041.68   8
  -2  -1  -5 111038. 4198.78  16
  -1   3  -5 100006. 4503.12  11
   2   1  -5 110714. 4793.21  16
   1  -3  -4 32262.4 1940.70  16
   1  -3  -4 33244.8 3011.94  15
   3  -2  -4 30437.6 2102.70  16
  -2  -1  -4 30418.9 3002.32  15
   3  -2  -4 32702.2 1915.05   8
   1  -3  -4 34131.4 2034.86   8
   2   1  -4 32197.3 2017.14  11
  -3   2  -4 30382.5 1920.92  11
  -2  -1  -4 32815.6 1886.14  16
  -3   2  -4 28923.9 2728.78  15
   2   1  -4 34440.3 2234.83  16
  -1   3  -4 33507.1 2186.04  11
   3  -2  -3 49747.3 2236.86   8
   3  -2  -3 48405.9 2508.96  14
   2   1  -3 47797.1 2232.78  11
  -3   2  -3 43903.3 2964.14  15
   3  -2  -3 44985.8 2277.33  16
   1  -3  -3 49949.7 2148.35  16
   1  -3  -3 49270.3 2242.43   8
  -1   3  -3 52139.6 2478.22  11
  -3   2  -3 47653.7 1906.64  16
   1  -3  -3 45990.8 3048.10  15
  -2  -1  -3 53291.6 2131.99  16
  -2  -1  -3 50831.6 3419.33  15
  -3   2  -3 48973.5 2216.15  11
  -3   2  -2 30840.1 1561.72  11
   2   1  -2 33264.2 1591.17  14
   2   1  -2 35792.8 2308.70   6
  -2  -1  -2 33756.3 1680.69  13
   2   1  -2 35590.9 1609.96  11
  -1   3  -2 32054.0 1697.33  11
   3  -2  -2 36064.1 1854.90  14
   1  -3  -2 32337.0 1589.24   8
   3  -2  -2 31603.3 1783.92   7
   3  -2  -2 33991.9 1631.17   8
  -1   3  -2 34968.2 1976.04   5
   1  -3  -2 32286.3 1431.47  16
   3  -2  -2 31765.4 1559.05  16
  -2  -1  -2 36968.1 3212.40   4
  -2  -1  -1 215009. 5306.85  13
  -3   2  -1 218698. 5429.26  12
   3  -2  -1 212759. 5310.56   8
  -3   2  -1 213074. 5259.67  11
   2   1  -1 223382. 8065.35   3
   2   1  -1 206740. 6361.12   6
  -1   3  -1 223116. 7580.18   4
   3  -2  -1 227207. 5675.49   7
  -2  -1  -1 229110. 7137.00   4
   1  -3  -1 212760. 5372.64  10
   3  -2  -1 235468. 10622.8   1
   3  -2   0 34476.2 2450.15   2
  -2  -1   0 34999.3 1991.37   2
  -1   3   1 170351. 4443.20   9
  -3   2   1 181172. 6420.08   2
   3  -2   1 181157. 4616.11  17
  -1   3   2 50777.8 2013.09   9
   1  -3   2 51360.0 1907.61  17
   1  -3   3 82844.1 2773.54  17
  -1   3   3 81342.2 2849.62   9
   3  -2   4 19675.6 1590.81  17
   3  -2   5 105951. 4395.16  17
   3  -1  -9 14602.0 1015.24  29
   1   2  -9 13717.3 1055.81  29
  -2   3  -9 14669.5 1259.19  28
   2  -3  -9 16065.4 1226.65  18
  -1  -2  -9 16457.2 1473.64  27
  -3   1  -9 15450.6 1716.75  27
  -2   3  -8 17673.9 2042.22  27
   1   2  -8 14927.2 1513.42  28
   2  -3  -8 15576.6 1294.71  29
  -2   3  -8 11698.3 1541.52  28
  -1  -2  -8 11965.9 2232.17  34
   3  -1  -8 13233.9 1151.64  20
  -3   1  -8 13448.8 2150.46  27
  -1  -2  -8 13222.5 1830.19  27
   2  -3  -8 13149.8 1458.14  18
  -3   1  -8 13659.4 1422.53  28
   3  -1  -8 11867.8 1106.90  29
  -1  -2  -8 14095.3 1396.43  18
   2  -3  -7 33603.3 2055.43  29
  -3   1  -7 31122.3 2543.91  28
  -3   1  -7 29801.7 3313.06  27
  -1  -2  -7 27369.3 3055.80  27
   1   2  -7 36237.4 2681.32  28
  -2   3  -7 34070.1 2915.75  28
  -1  -2  -7 32268.3 2394.91  18
   3  -1  -7 33823.1 2070.29  20
  -1  -2  -7 36129.1 3941.87  34
   1   2  -7 36295.8 2497.71  19
  -2   3  -7 31665.5 2971.82  27
   2  -3  -7 31191.0 2461.96  18
  -2   3  -6 44402.2 2948.75  11
   3  -1  -6 43893.4 3244.62  16
   2  -3  -6 45129.0 2989.13  16
  -3   1  -6 44198.7 2623.92  16
   1   2  -6 44276.6 3014.48  16
  -1  -2  -6 48524.8 2867.66  16
  -2   3  -5 35261.9 2466.25  11
   3  -1  -5 35491.8 2063.29   8
  -3   1  -5 34511.9 2124.16  11
   2  -3  -5 33713.6 2346.39  16
  -3   1  -5 35546.6 3556.99  15
   1   2  -5 36504.6 2482.94  16
   2  -3  -5 33418.9 2220.02   8
  -1  -2  -5 38180.0 2309.05  16
  -3   1  -5 33272.7 2096.80  16
  -1  -2  -5 33808.5 3519.37  15
   3  -1  -5 36619.5 2656.18  16
   1   2  -5 32892.4 2405.59  11
   3  -1  -4 45376.7 2185.83   8
  -3   1  -4 44518.6 2199.97  11
   1   2  -4 44047.3 2488.19  11
  -3   1  -4 38138.4 3296.11  15
  -3   1  -4 43341.1 2099.58  16
  -2   3  -4 44010.4 2497.73  11
  -1  -2  -4 37558.3 3333.18  15
   2  -3  -4 42705.3 2338.55  16
   3  -1  -4 45208.1 2618.20  16
   1   2  -4 40807.0 2349.37  16
  -1  -2  -4 44457.4 2255.47  16
   2  -3  -4 43048.6 2325.64   8
  -2   3  -3 175014. 5392.90  11
   2  -3  -3 169433. 5044.07  16
  -3   1  -3 172072. 4799.60  16
  -1  -2  -3 179456. 4953.37  16
   1   2  -3 183999. 5364.53  11
   3  -1  -3 185140. 5057.85   8
  -1  -2  -3 177252. 4880.70   8
   1   2  -3 180004. 5227.96  16
  -1  -2  -3 185752. 6979.06  15
   3  -1  -3 178928. 5469.99  16
  -3   1  -3 168100. 5065.37  13
   3  -1  -3 169862. 5491.83  14
  -3   1  -3 191590. 5062.46  11
  -3   1  -3 169158. 6593.94  15
   2  -3  -3 183056. 5261.35   8
  -2   3  -2 16025.0 1186.69  11
  -1  -2  -2 16456.5 1638.76  15
  -1  -2  -2 18834.6 1033.43  16
  -2   3  -2 16930.0 1376.55   5
   2  -3  -2 17748.6 1148.92  14
   3  -1  -2 18691.4 1119.04   8
   3  -1  -2 16337.2 1298.70   7
  -3   1  -2 14675.3 1554.03  15
   3  -1  -2 17244.8 1213.94  14
  -1  -2  -2 17043.2 1208.04  13
  -3   1  -2 16796.4 1091.01  13
   2  -3  -2 14933.6 1773.45   3
   2  -3  -2 17537.5 1168.69   8
   1   2  -2 18984.6 1189.57  11
   2  -3  -1 130767. 3598.24   8
   3  -1  -1 136773. 3602.85   8
  -2   3  -1 128193. 5888.89   4
   1   2  -1 136816. 6291.85   1
   3  -1  -1 126670. 3773.65   7
  -1  -2  -1 130545. 3603.92  13
   2  -3   0 16983.4 1617.87   2
   1   2   0 21541.0 1699.26   3
  -3   1   0 18174.9 1805.97   2
  -2   3   1 143907. 6697.68   1
  -2   3   1 151125. 3823.13   9
  -2   3   2 24257.2 1243.28   9
  -2   3   2 23721.5 3394.23   1
  -2   3   2 26145.7 1843.80   2
   1   2   2 27354.5 2193.54   4
   2  -3   2 26431.3 1402.31  17
  -1  -2   2 31662.7 2945.89   4
  -2   3   3 148353. 4233.14   9
   2  -3   3 162496. 4640.90  17
   2  -3   4 52889.5 2470.64  17
   3   0  -9 176.065 236.308  29
  -3   3  -9 602.256 348.608  28
   3  -3  -9 762.708 322.316  18
   0   3  -9 29.1525 310.085  29
   0   3  -8 17257.9 1633.94  19
  -3   0  -8 12311.3 1993.71  27
   3   0  -8 16212.4 1284.76  20
  -3   3  -8 15785.7 1948.98  27
   0  -3  -8 14905.1 1445.83  18
  -3   3  -8 15764.9 1755.31  28
   0  -3  -8 16330.1 2659.73  34
   3  -3  -8 18669.8 1428.67  29
   0   3  -8 16836.0 1591.48  28
   3  -3  -8 15967.8 1532.92  18
   3  -3  -7 26974.7 1825.89  29
  -3   0  -7 26710.9 3217.76  34
   0  -3  -7 27084.6 3573.80  34
   0  -3  -7 30101.2 1888.60  29
  -3   3  -7 28530.4 2702.88  28
   0  -3  -7 31546.9 2434.52  18
  -3   3  -7 27980.3 2951.30  27
   3   0  -7 28622.9 2113.51  19
   3   0  -7 27084.2 1873.74  20
  -3   0  -7 24775.6 3098.81  27
   0   3  -7 30406.9 2550.19  28
   0   3  -7 27811.2 2289.41  19
  -3   0  -7 30213.5 2174.01  18
   3  -3  -7 28033.6 2329.89  18
   0   3  -6 65766.6 3841.42  11
  -3   3  -6 63292.7 3535.88  11
  -3   0  -6 66092.4 3293.77  16
  -3   0  -6 73420.3 5889.87  15
   3   0  -6 75991.6 4326.50  16
   0  -3  -6 68367.1 3496.68  16
   3  -3  -6 65531.0 3793.95  16
   0  -3  -5 16503.3 2609.18  15
   0   3  -5 17310.7 1762.33  11
  -3   0  -5 18601.3 1553.66  16
  -3   0  -5 18725.2 2790.85  15
   0  -3  -5 18789.9 1653.95  16
   3  -3  -5 17010.4 1604.99   8
   3   0  -5 18333.3 1974.26  16
  -3   3  -5 16603.7 1645.41  11
   3  -3  -5 16948.3 1697.23  16
   0   3  -4 160275. 5508.47  11
   0  -3  -4 153252. 4915.76  16
   3  -3  -4 161469. 5246.66   8
   3   0  -4 154134. 5112.89  11
  -3   0  -4 152428. 7305.95  15
   0   3  -4 146593. 4983.58  16
  -3   0  -4 159513. 4823.07  16
  -3   3  -4 154137. 5280.85  11
   0  -3  -4 162879. 7191.44  15
   3  -3  -4 147658. 5198.20  16
   3   0  -4 152133. 5635.90  16
   0  -3  -4 154128. 5030.31   8
  -3   0  -3 56179.1 3741.59  15
  -3   3  -3 54494.6 2523.68  11
   0  -3  -3 54950.0 2395.24   8
  -3   0  -3 60403.8 2331.65  16
   0   3  -3 56071.3 2684.08  11
   0   3  -3 57070.9 2389.58  16
   3   0  -3 59069.0 2473.49  11
  -3   0  -3 52783.4 2555.70  13
   3  -3  -3 56544.1 2805.50  14
   3  -3  -3 52622.4 2438.62  16
   0  -3  -3 59161.9 2365.60  16
   0  -3  -3 56499.5 3489.17  15
   3   0  -3 55618.4 2709.41  14
   3  -3  -3 59646.6 2622.40   8
   3  -3  -2 8816.25 864.440   8
   0   3  -2 10620.9 957.600  11
  -3   0  -2 8445.86 867.877  13
   3  -3  -2 8876.99 758.143  16
  -3   3  -2 10173.4 870.278  12
   0  -3  -2 9122.23 734.558  16
   3   0  -2 8967.49 1261.84   6
  -3   3  -2 7902.69 1036.17   5
   0   3  -2 10342.6 1003.26   5
   3  -3  -2 8991.64 930.958  14
   3   0  -2 9389.76 906.580  14
  -3   3  -2 8685.46 836.154  11
   0  -3  -2 10291.2 1265.47  15
   3   0  -2 8905.86 972.447   7
   3  -3  -2 7306.96 866.074   7
  -3   3  -1 131875. 4065.43   5
   3  -3  -1 130911. 3715.47   8
  -3   3  -1 133451. 3762.57  12
   0  -3  -1 132569. 3701.84  10
   3   0  -1 128048. 3824.34   7
   3   0  -1 141309. 4911.33   6
  -3   0  -1 131741. 3656.68  13
   0   3  -1 134897. 3771.96  11
  -3   3  -1 130049. 3633.69  11
  -3   0   0 424110. 11432.3   2
   0  -3   0 414461. 10165.9   3
   3  -3   0 402725. 9116.87  17
   3  -3   0 391148. 11542.4   2
  -3   3   0 410765. 9117.83  12
   3  -3   1 135439. 3916.77  17
   0  -3   1 140916. 6012.66   3
  -3   3   2 23597.2 2147.96   2
   3   0   2 22244.7 2038.91   2
   3  -3   2 24479.1 1456.63  17
   3  -3   3 57728.7 2609.06  17
   3  -3   4 174195. 5608.82  17
   3  -3   5 18837.4 1668.13  17
   1  -4  -9 19068.3 1215.13  18
  -4   3  -9 16219.6 1257.41  28
   3   1  -9 16880.5 1000.56  29
  -1   4  -9 20033.3 1203.27  28
  -3  -1  -9 16237.8 1508.55  27
  -3  -1  -8 2599.40 1072.69  27
   4  -3  -8 4556.79 752.805  29
   1  -4  -8 3188.06 724.011  18
   1  -4  -8 3000.85 1214.43  34
   4  -3  -8 3294.21 591.773  20
   3   1  -8 3223.94 587.214  20
  -1   4  -8 3338.00 822.054  28
  -4   3  -8 2566.11 888.118  28
  -4   3  -8 2256.56 868.338  27
  -1   4  -8 3410.17 697.700  19
  -3  -1  -7 35465.7 2311.65  18
  -4   3  -7 30108.9 2851.06  28
  -1   4  -7 32553.9 2435.72  19
   3   1  -7 32080.9 2045.28  20
   4  -3  -7 29890.9 2307.44  18
   1  -4  -7 31618.9 3847.28  34
   4  -3  -7 28113.8 1868.41  20
   4  -3  -7 30536.3 1906.91  29
   3   1  -7 31440.3 2245.18  19
  -1   4  -7 30352.8 2571.79  28
  -3  -1  -7 33117.0 3558.73  34
  -4   3  -7 28203.6 2944.13  27
   1  -4  -7 31977.5 2436.73  18
  -3  -1  -7 24429.9 2996.61  27
   1  -4  -6 9692.59 1289.44  16
  -1   4  -6 10113.1 1506.98  11
   4  -3  -6 9701.19 1504.50  16
   3   1  -6 11646.0 1744.98  16
  -4   3  -6 11917.0 1457.11  11
  -3  -1  -6 11294.5 2527.82  15
   1  -4  -5 63928.4 3384.06   8
   3   1  -5 63334.7 3508.99  11
   4  -3  -5 65191.2 3311.26   8
  -4   3  -5 69344.4 3473.11  11
   1  -4  -5 62634.4 3158.91  16
  -1   4  -5 67098.7 3736.10  11
   3   1  -5 73340.1 4011.46  16
  -3  -1  -5 68750.1 5479.53  15
   4  -3  -5 64492.8 3603.53  16
  -3  -1  -4 61301.8 4722.60  15
   3   1  -4 68437.9 3506.84  16
   1  -4  -4 61286.0 2796.93  16
   3   1  -4 60624.0 3092.75  11
  -4   3  -4 62495.1 3023.70  11
   1  -4  -4 58083.7 2989.12   8
   4  -3  -4 64886.6 3083.19   8
   4  -3  -4 58672.2 3093.31  16
  -1   4  -4 63106.9 3325.17  11
   4  -3  -3 24143.2 1640.98   8
  -3  -1  -3 20550.4 2389.28  15
   1  -4  -3 24676.0 1455.88  16
  -4   3  -3 23628.1 1623.45  11
  -1   4  -3 23406.5 1954.09   5
   3   1  -3 21452.8 1614.78  11
  -1   4  -3 23201.7 1779.50  11
   1  -4  -3 26020.7 1735.32   8
   4  -3  -3 21811.3 1836.03  14
  -3  -1  -3 23095.5 1732.33  13
   4  -3  -3 21646.6 1557.82  16
   4  -3  -3 21959.1 1866.36   7
   3   1  -2 16424.5 1167.91  14
   4  -3  -2 17172.0 1504.12   7
  -1   4  -2 18966.1 1772.30   5
   4  -3  -2 17077.7 1453.30  14
   4  -3  -2 15766.4 1180.80  16
  -4   3  -2 17977.6 1254.46  11
  -3  -1  -2 19787.4 1401.14  13
   1  -4  -2 19696.0 1329.55   8
   4  -3  -2 17668.0 1298.81   8
   3   1  -2 15668.0 1987.54   6
   1  -4  -2 19688.3 1100.01  16
  -1   4  -2 17595.8 1361.66  11
   1  -4  -1 87048.2 3071.37  10
  -1   4  -1 94841.4 3134.80  11
  -4   3  -1 94060.9 3183.40  12
   4  -3  -1 80806.7 3365.66   7
   3   1  -1 88578.8 3093.67   7
   4  -3  -1 92656.3 3036.42   8
  -3  -1  -1 91391.5 3013.83  13
  -4   3  -1 89100.0 3237.62   5
  -1   4   0 217421. 5471.77   9
   4  -3   0 211199. 5326.01   8
   4  -3   0 220154. 5516.53  17
  -4   3   0 214885. 5506.59   5
   3   1   0 198509. 5256.05   7
  -4   3   0 214969. 5610.91  12
   1  -4   0 219887. 5404.13  10
   4  -3   1 112803. 3595.40  17
  -4   3   1 108601. 3379.96  12
  -1   4   1 113120. 3523.95   9
   1  -4   1 105359. 5603.41   3
   4  -3   2 12322.5 1115.11  17
  -1   4   2 14779.3 1143.40   9
  -4   3   2 13207.9 945.596  12
  -1   4   3 48283.9 2319.00   9
   4  -3   3 46327.7 2478.49  17
   4  -3   4 57701.2 3026.28  17
  -1   4   4 54780.0 2609.75   9
   4  -3   5 79398.9 3869.84  17
   2  -4  -9 641.459 388.940  18
  -2   4  -9 347.700 331.953  28
   4  -2  -9 2887.16 501.394  29
  -2  -2  -9 2713.19 652.393  27
  -4   2  -9 2375.54 702.598  27
  -2  -2  -8 19566.1 2158.72  27
   4  -2  -8 18210.6 1342.72  29
  -4   2  -8 19635.5 2311.23  27
   2  -4  -8 17921.1 1678.12  18
  -2  -2  -8 20333.2 1590.59  18
   2   2  -8 19931.2 1394.98  20
   4  -2  -8 19126.6 1358.85  20
  -2   4  -8 17211.8 1740.51  28
  -4   2  -8 19001.8 1729.72  28
  -2  -2  -8 17299.6 2467.05  34
  -4   2  -7 15812.0 1895.86  28
  -2   4  -7 16821.4 2030.23  28
   2  -4  -7 23786.6 1698.98  29
  -2   4  -7 17039.2 2016.94  27
  -2  -2  -7 17805.1 1683.61  18
   2   2  -7 16547.1 1663.82  19
  -2  -2  -7 19334.5 2881.77  34
   4  -2  -7 15543.5 1365.06  29
   2   2  -7 22167.7 1878.88  28
   2  -4  -7 16642.4 1807.87  18
   2   2  -7 17804.8 1531.90  20
  -4   2  -7 17599.2 2526.11  27
   4  -2  -7 17876.6 1481.02  20
  -2  -2  -7 11761.3 2112.47  27
   2   2  -6 57109.2 3557.37  16
   4  -2  -6 52108.2 3544.77  16
   2  -4  -6 52616.2 3144.99  16
  -2   4  -6 56830.7 3482.20  11
  -2  -2  -6 55948.8 5213.50  15
   2   2  -5 5512.63 1042.26  11
  -4   2  -5 7698.76 1824.01  15
   2  -4  -5 5567.65 989.398   8
   4  -2  -5 5516.36 881.721   8
  -2   4  -5 5124.44 1101.39  11
  -2  -2  -5 6646.87 1037.23  16
   2   2  -5 6147.23 1151.57  16
  -2  -2  -5 8661.75 2136.73  15
   4  -2  -5 5903.15 1131.84  16
   2  -4  -5 4688.46 896.651  16
   2  -4  -4 148142. 4955.94  16
  -2  -2  -4 158590. 4892.12  16
  -4   2  -4 145437. 4948.55  11
  -2   4  -4 144080. 5448.43  11
  -2  -2  -4 154128. 7484.34  15
   2  -4  -4 146775. 5244.58   8
   2   2  -4 148975. 5373.05  16
   4  -2  -4 148075. 4992.72   8
  -4   2  -4 140568. 6609.15  15
   4  -2  -4 152213. 5534.93  16
   2   2  -4 150524. 5353.17  11
  -4   2  -3 7724.60 889.402  11
  -2   4  -3 8125.63 1045.51  11
   4  -2  -3 8348.87 915.910   8
  -2   4  -3 7860.37 1217.02   5
   4  -2  -3 5239.95 912.745  14
   2  -4  -3 6827.46 895.460   8
   2  -4  -3 7008.00 779.997  16
   4  -2  -3 6944.66 918.850  16
  -4   2  -3 5076.30 1196.67  15
  -2  -2  -3 7847.91 1566.03  15
   2   2  -3 6974.99 922.743  11
   4  -2  -3 7618.31 1172.92   7
   2   2  -2 19005.7 1286.86  11
   4  -2  -2 19804.8 1570.82   7
   4  -2  -2 17723.2 1255.83   8
   2  -4  -2 19086.0 1337.30   8
  -4   2  -2 15335.1 1597.03  15
  -2   4  -2 17844.6 1607.13   5
  -4   2  -2 16563.2 1130.45  13
  -2  -2  -2 17636.4 1342.53  13
   2   2  -2 16826.7 1724.38   6
  -2   4  -2 16505.8 1323.92  11
  -2  -2  -2 18050.3 1245.71  10
  -2   4  -1 209001. 5493.18  11
   4  -2  -1 198865. 6024.88   6
  -2  -2  -1 195704. 5320.53  10
  -2   4  -1 205855. 8172.88   4
   4  -2  -1 230926. 6114.22   7
   2  -4  -1 197885. 5503.49  10
   4  -2  -1 221162. 5445.33   8
  -2  -2  -1 203794. 5422.14  13
   2  -4  -1 209753. 5453.89   8
   2   2  -1 204289. 6599.38   6
   2   2  -1 228931. 8942.24   3
   4  -2   0 129614. 3634.81  17
   2  -4   0 130742. 3617.19  10
   2  -4   0 118606. 5049.99   2
  -2  -2   0 136071. 4751.88   2
   2  -4   0 131207. 3605.75   8
  -2  -2   0 131586. 3565.59  13
   4  -2   0 132241. 3606.11   8
   2   2   0 146123. 5759.54   3
   4  -2   1 200819. 5452.87  17
  -4   2   1 207481. 5238.61  12
   2  -4   1 211059. 5421.28  17
  -2   4   1 193006. 5275.13   9
   2  -4   2 31646.6 1659.38  17
  -2   4   2 30191.7 1601.54   9
  -2   4   3 5016.92 690.835   9
   2  -4   3 7262.88 827.413  17
   4  -2   5 5351.10 991.805  17
   4  -2   6 83263.4 4185.76  17
  -3   4  -9 23151.7 1545.95  28
   3  -4  -9 24295.5 1582.39  18
  -4   1  -9 25839.4 2019.35  27
   4  -1  -9 27662.4 1229.08  29
   1   3  -8 2604.91 694.486  19
   4  -1  -8 2743.47 563.700  20
   4  -1  -8 1999.46 420.189  29
   3  -4  -8 3041.01 856.491  18
  -4   1  -8 2290.29 1246.09  27
   1   3  -8 3392.38 675.560  28
  -1  -3  -8 2978.29 688.627  18
  -1  -3  -8 1410.53 1159.61  34
  -3   4  -8 2124.84 802.777  28
  -3   4  -7 46966.1 3463.73  27
  -4   1  -7 52868.0 4568.51  27
   3  -4  -7 62292.8 2847.94  29
  -1  -3  -7 62581.5 5344.47  34
   1   3  -7 59552.1 3280.72  28
   1   3  -7 56905.1 2850.27  20
   3  -4  -7 55453.2 3408.23  18
   4  -1  -7 57595.5 2789.76  20
   1   3  -7 58262.9 3261.38  19
  -1  -3  -7 60350.1 3216.53  18
  -3   4  -7 55865.2 3904.02  28
  -3   4  -6 31378.7 2504.85  11
   4  -1  -6 32393.9 2888.26  16
   1   3  -6 32275.0 2646.76  11
   3  -4  -6 31674.9 2471.80  16
  -4   1  -6 31843.9 3816.27  15
  -1  -3  -6 33722.5 2339.78  16
   1   3  -5 59849.9 3285.86  16
  -1  -3  -5 64759.3 3068.46  16
   1   3  -5 57784.4 3422.78  11
  -1  -3  -5 63331.1 5064.73  15
  -4   1  -5 60007.1 4877.98  15
  -3   4  -5 58905.5 3376.88  11
   3  -4  -5 54533.6 3097.07  16
   3  -4  -5 54125.8 3173.67   8
   4  -1  -5 62532.2 3761.29  16
   3  -4  -4 66165.8 3276.13   8
   4  -1  -4 65459.1 2926.95   8
   1   3  -4 66089.8 3376.30  11
  -1  -3  -4 75739.2 4887.97  15
   1   3  -4 64162.4 3111.09  16
  -1  -3  -4 70240.0 2937.56  16
  -4   1  -4 68179.2 4783.05  15
   4  -1  -4 67660.7 3522.93  16
  -3   4  -4 67045.2 3352.49  11
   3  -4  -4 63560.1 3013.11  16
   4  -1  -3 48559.0 2582.77  16
   4  -1  -3 46709.7 2224.15   8
   4  -1  -3 42871.6 2543.51  14
   4  -1  -3 42855.5 2159.38  11
  -1  -3  -3 45343.2 2182.75   8
  -1  -3  -3 40797.6 3238.76  15
  -4   1  -3 40769.0 3239.28  15
   1   3  -3 46223.9 2275.64  16
  -4   1  -3 43636.2 2325.93  13
   3  -4  -3 49297.1 2483.62   8
   1   3  -3 48891.6 2513.07  11
  -3   4  -3 44410.2 2410.56  11
  -1  -3  -3 48822.8 2124.51  16
   3  -4  -2 61197.9 2572.45  14
  -4   1  -2 58338.3 2505.60  13
   1   3  -2 62603.6 2601.50  11
   4  -1  -2 67936.3 2513.47   8
   1   3  -2 60519.0 3219.56   6
   3  -4  -2 62224.6 2632.98   8
   4  -1  -2 59058.5 2701.70  14
  -1  -3  -2 59036.1 2670.26  10
   4  -1  -2 62167.6 3493.89   6
  -3   4  -2 60981.1 3031.41   5
  -3   4  -2 59532.4 2615.45  11
  -3   4  -2 61194.9 2410.91  12
   4  -1  -2 58170.4 2821.77   7
  -3   4  -1 70075.7 2534.03  11
  -1  -3  -1 69642.7 2539.79  13
   3  -4  -1 72185.9 2620.61   8
   1   3  -1 69489.7 3046.14   6
   4  -1  -1 71570.4 2864.13   7
  -4   1  -1 72037.8 2615.07  13
  -1  -3  -1 73528.7 2585.01  10
  -3   4  -1 72081.2 2612.32  12
   4  -1  -1 68492.6 3312.92   6
   1   3  -1 73625.8 2637.28  11
   3  -4   0 326440. 10392.0   2
   3  -4   0 324793. 7663.68  10
  -1  -3   0 329109. 7580.52  13
   3  -4   0 324591. 7679.56   8
   3  -4   1 115734. 3669.67  17
   3  -4   2 70500.0 2802.68  17
   3  -4   3 83365.5 3325.83  17
   3  -4   4 51528.6 2664.51  17
   4  -1   6 29534.0 2404.98  17
  -4   0  -9 12047.5 1492.69  27
   4   0  -9 12759.2 769.098  29
   0  -4  -8 9009.49 1077.51  18
   4  -4  -8 8258.64 1122.85  18
   4   0  -8 7675.56 817.439  29
   4   0  -8 9623.86 961.716  20
  -4   4  -8 8730.58 1346.24  28
   0   4  -8 10939.3 1130.18  28
  -4   0  -8 8764.04 1763.46  27
   0   4  -8 11043.6 1312.82  19
   0  -4  -8 9955.71 2125.10  34
  -4   4  -8 10523.3 1416.11  27
   4  -4  -7 26885.1 1759.35  29
   0   4  -7 24710.5 2084.16  28
   4  -4  -7 23346.9 1651.86  20
  -4   0  -7 22855.8 2858.11  34
  -4   4  -7 25318.7 2523.42  27
  -4   4  -7 22386.6 2477.30  28
   0  -4  -7 26805.5 2138.52  18
   4   0  -7 25812.9 1790.35  20
   4  -4  -7 26408.0 2276.48  18
   0   4  -7 22959.7 2115.98  19
  -4   0  -7 21452.0 2939.45  27
   0  -4  -7 24894.3 3613.70  34
  -4   0  -6 45835.9 4837.32  15
   4  -4  -6 42269.7 2835.36   8
   0   4  -6 43269.6 3125.41  11
   0  -4  -6 46112.5 2733.15  16
   4   0  -6 39331.9 2328.99  20
   0  -4  -6 38252.2 4468.26  34
  -4   0  -6 39224.1 4316.95  27
   4   0  -6 39863.6 2481.57  19
   0   4  -6 40270.5 2877.78  19
  -4   0  -6 35763.1 3660.47  34
   4  -4  -6 40375.3 2249.71  29
  -4   4  -6 40643.8 2586.59  22
   0  -4  -6 37947.7 2684.15  18
   4   0  -6 49229.4 3748.64  16
  -4   4  -6 42613.5 2899.47  11
   4  -4  -6 42051.6 2339.66  20
   0  -4  -5 42221.1 2443.33  16
   4   0  -5 42724.4 3256.68  16
   4  -4  -5 37150.3 2599.91   8
   0   4  -5 39025.1 2866.40  11
  -4   0  -5 43835.5 4532.02  15
   0  -4  -5 46201.6 4119.21  15
   4  -4  -5 38824.4 2629.92  16
  -4   4  -5 39997.1 2680.11  11
   0  -4  -4 31785.9 1906.09  16
   4   0  -4 35416.5 2641.03  16
   0   4  -4 35844.3 2473.46  11
  -4   4  -4 31828.2 2202.46  11
  -4   0  -4 29868.2 3406.51  15
   4  -4  -4 30816.2 2199.55   8
   4   0  -4 29900.4 2100.46  11
   0  -4  -4 34866.2 3235.19  15
   0  -4  -4 29629.3 2080.46   8
   4  -4  -3 79688.4 3454.95   8
   4  -4  -3 77846.1 3680.38  14
   0  -4  -3 83900.7 3331.64   8
   4   0  -3 76382.1 3522.86  14
   0   4  -3 77772.0 3477.69  11
  -4   4  -3 78475.0 3337.60  11
  -4   0  -3 82975.4 5231.89  15
   0  -4  -3 78294.4 4450.14  15
   0   4  -3 81659.8 3695.11   5
   0  -4  -3 83102.4 2966.10  16
  -4   0  -3 76751.6 3462.13  13
   4   0  -3 81253.4 3328.15  11
  -4   4  -2 3163.26 813.922   5
   4   0  -2 2174.83 638.989   7
   0   4  -2 2070.93 544.252  11
   0   4  -2 1680.12 589.088   5
   4  -4  -2 2214.61 641.296   8
  -4   4  -2 2148.75 516.429  11
   4  -4  -2 1713.18 605.013  14
   4   0  -2 3099.75 651.028  14
   4  -4  -2 2850.07 720.237   7
   0  -4  -2 2232.26 539.158  10
  -4   0  -2 3212.90 638.944  13
   4   0  -2 2711.35 1044.34   6
  -4   4  -2 2182.95 536.040  12
  -4   0  -1 120972. 3678.49  13
   4   0  -1 102727. 4562.55   6
  -4   4  -1 107629. 3418.84  11
   4  -4  -1 106239. 3976.30   7
   0  -4  -1 114125. 3680.38  10
  -4   4  -1 114208. 3732.05  12
  -4   4  -1 110135. 3962.59   5
   4   0  -1 109506. 3793.15   7
   4  -4  -1 109921. 3602.96   8
   0   4  -1 105773. 3185.53   9
   0   4  -1 117960. 3736.81  11
   4  -4   0 113032. 3598.69  17
   0  -4   0 116796. 3439.42  10
  -4   4   0 112787. 3622.57  12
   4   0   0 113824. 3571.33   7
   4  -4   0 102221. 3278.28   8
   0   4   0 115265. 3459.20   9
   4  -4   1 116040. 3794.38  17
  -4   4   1 112358. 3666.09  12
   4  -4   2 10270.8 1077.58  17
  -4   4   2 8919.58 874.306  12
   4  -4   3 71861.0 3241.01  17
   4  -4   4 46233.7 2691.80  17
   0   4   4 41973.5 2444.16   9
   4  -4   5 43897.9 2755.72  17
  -4  -1  -8 19216.2 2283.08  27
  -1   5  -8 26966.8 1718.65  28
  -5   4  -8 25052.8 1948.07  27
  -1   5  -8 26206.0 1683.66  19
   4   1  -8 29117.1 1599.41  20
   1  -5  -8 26059.7 1777.01  18
  -5   4  -8 27530.6 2343.80  28
   1  -5  -8 19366.1 2434.98  34
   5  -4  -8 29651.8 1554.11  20
   1  -5  -7 5714.87 1818.80  34
  -1   5  -7 4707.32 944.992  19
   5  -4  -7 3368.50 929.615  18
   5  -4  -7 6428.98 894.695  29
  -1   5  -7 5977.93 1056.66  28
  -5   4  -7 3639.87 1277.70  28
  -4  -1  -7 2266.15 962.052  34
   4   1  -7 5870.86 914.882  20
   4   1  -7 6650.59 980.670  19
   5  -4  -7 4849.08 800.973  20
  -5   4  -7 5131.77 879.954  22
  -4  -1  -7 3423.45 1414.57  27
   1  -5  -7 6156.03 1101.03  18
   5  -4  -6 43109.2 2260.95  29
  -5   4  -6 40194.0 2657.28  22
  -1   5  -6 43424.6 3104.09  19
  -4  -1  -6 38662.8 3933.58  34
   4   1  -6 40538.1 2394.53  20
   1  -5  -6 42288.4 2871.35  18
  -4  -1  -6 32423.1 3770.61  27
   5  -4  -6 45596.1 2477.30  20
   1  -5  -6 37779.0 4530.47  34
   4   1  -6 38999.5 2469.02  19
  -5   4  -5 5193.77 1040.01  11
  -1   5  -5 5888.87 1210.07  11
   5  -4  -5 5168.18 995.762   8
  -4  -1  -5 6463.83 1907.72  15
   4   1  -5 7827.82 1501.42  16
   1  -5  -5 3739.17 911.690   8
   4   1  -4 163280. 6708.19  16
   5  -4  -4 146773. 5513.75   8
  -1   5  -4 145465. 5789.56  11
   1  -5  -4 146701. 5544.32   8
  -5   4  -4 150271. 5409.71  11
  -4  -1  -4 149382. 8447.21  15
   4   1  -4 148386. 5626.11  11
   4   1  -3 2716.60 681.576  11
   1  -5  -3 3187.67 737.016   8
  -1   5  -3 3625.12 794.170  11
  -1   5  -3 3300.06 971.124   5
   5  -4  -3 1548.40 631.482   8
   5  -4  -3 2667.31 885.225  14
  -4  -1  -3 3981.07 1664.92  15
  -5   4  -3 2594.04 703.882  11
   5  -4  -3 2386.36 931.851   7
  -4  -1  -3 2368.12 789.089  13
  -1   5  -2 135696. 4814.76  11
   4   1  -2 136658. 6874.02   6
   5  -4  -2 138494. 5288.29  14
   5  -4  -2 130730. 4558.41   8
  -1   5  -2 130396. 5520.40   5
  -4  -1  -2 136368. 4738.31  13
   1  -5  -2 140921. 4601.95   8
   5  -4  -2 132408. 5783.39   7
  -1   5  -1 42687.4 2138.37  11
   4   1  -1 35291.2 2783.71   6
   5  -4  -1 36692.5 1962.11   8
   1  -5  -1 40141.5 2095.38  10
   5  -4  -1 35358.4 2115.48   7
  -4  -1  -1 36528.8 1984.01  13
   4   1  -1 37897.5 2058.80   7
  -5   4  -1 38175.4 2182.03   5
  -5   4  -1 39914.7 2156.53  12
   5  -4   0 124965. 4110.20  17
  -1   5   0 134043. 4125.74   9
  -4  -1   0 138145. 4154.28  13
   1  -5   0 134957. 4122.79  10
  -5   4   0 136677. 4361.47  12
  -1   5   1 41373.2 2090.63   9
  -5   4   1 37058.3 1967.78  12
   5  -4   1 38368.7 2066.35  17
  -5   4   2 142542. 4512.84  12
   5  -4   2 145696. 4937.43  17
  -1   5   2 154316. 4928.21   9
   5  -4   3 1723.72 630.924  17
  -1   5   3 2377.19 659.894   9
  -1   5   4 116253. 4518.34   9
   5  -4   4 122311. 4976.48  17
   5  -4   5 5751.07 1137.15  17
   5  -3  -8 349.133 290.419  20
   3   2  -8 609.475 322.231  20
   2  -5  -8 935.893 556.990  18
  -3  -2  -8 1388.74 844.992  27
  -5   3  -8 2531.72 932.453  27
  -3  -2  -8 1185.11 810.458  34
  -2   5  -8 1155.18 542.768  28
  -5   3  -8 1250.48 633.777  28
   5  -3  -8 1473.74 474.176  29
   3   2  -7 34585.6 2296.17  19
   2  -5  -7 32155.0 2486.38  18
  -2   5  -7 32050.1 2664.34  28
  -3  -2  -7 28946.2 3151.72  27
  -5   3  -7 28769.0 2931.44  27
   5  -3  -7 34121.9 1922.27  29
  -5   3  -7 29960.2 2721.00  28
  -3  -2  -7 38793.1 2303.17  18
  -3  -2  -7 27711.0 3228.01  34
   3   2  -7 36482.3 2163.94  20
   5  -3  -7 36819.3 2117.04  20
   2  -5  -7 32631.0 3579.60  34
  -3  -2  -6 16622.0 1572.52  18
   5  -3  -6 16068.0 1335.01  29
   2  -5  -6 17430.8 1912.27  18
   3   2  -6 18339.8 1582.07  20
   5  -3  -6 18076.4 1531.65  20
  -5   3  -6 14838.9 1609.98  22
   2  -5  -6 14094.1 2687.27  34
  -3  -2  -6 12726.4 2326.76  27
   5  -3  -6 16097.1 1869.04  16
  -5   3  -6 16009.9 2336.12  27
  -3  -2  -6 15171.4 2544.96  34
   3   2  -6 18050.3 1702.98  19
  -2   5  -6 17227.1 2173.43  28
   3   2  -5 33311.8 2593.98  11
   2  -5  -5 33478.2 2552.99   8
  -2   5  -5 33833.7 2700.76  11
   3   2  -5 35975.4 2800.97  16
  -3  -2  -5 40157.9 4325.42  15
   5  -3  -5 35127.6 2658.37  16
   5  -3  -5 35052.6 2423.77   8
  -2   5  -4 45733.3 2932.40  11
   5  -3  -4 43080.2 2735.89  16
   3   2  -4 53130.8 3173.23  16
   2  -5  -4 49042.6 2911.43   8
   5  -3  -4 48687.4 2724.95   8
  -3  -2  -4 49151.2 4477.29  15
   3   2  -4 46018.2 2856.95  11
  -2   5  -3 77189.4 3639.69  11
   5  -3  -3 78025.7 3410.06  16
  -3  -2  -3 75498.6 3561.21  13
   5  -3  -3 81977.8 4300.99   7
  -2   5  -3 89271.3 4729.19   5
  -3  -2  -3 83506.6 5255.95  15
   5  -3  -3 75294.7 4101.76  14
   3   2  -3 83141.4 3528.55  11
   5  -3  -3 81636.0 3417.60   8
   2  -5  -3 85798.4 3671.57   8
  -2   5  -2 9346.73 1299.67   5
  -2   5  -2 8297.25 1026.38  11
   5  -3  -2 9287.95 1051.23   8
   3   2  -2 8541.86 1511.31   6
  -3  -2  -2 9675.93 1113.70  13
   2  -5  -2 10439.8 1101.67   8
   5  -3  -2 10283.5 1446.99   7
  -2   5  -1 185621. 5401.65  11
   5  -3  -1 193679. 5324.60   8
   3   2  -1 197199. 7192.20   6
   2  -5  -1 182213. 5517.49  10
   5  -3  -1 190216. 5936.81   7
  -3  -2  -1 186849. 5408.52  13
   2  -5  -1 195373. 5419.22   8
  -5   3   0 354280. 8782.12  12
   5  -3   0 344219. 8294.30   8
   2  -5   0 361460. 8538.03  10
  -3  -2   0 362912. 8449.02  13
   2  -5   0 372738. 8504.51   8
   5  -3   1 197637. 5686.20  17
   2  -5   1 198683. 5230.04  10
  -5   3   1 196891. 5514.93  12
  -2   5   1 208773. 5708.11   9
   5  -3   2 3911.56 691.057  17
  -2   5   2 3886.20 686.372   9
   5  -3   3 69199.0 3296.23  17
  -2   5   3 63182.8 2919.95   9
   5  -3   4 43414.3 2839.80  17
  -2   5   4 43773.5 2418.75   9
   5  -3   5 33709.9 2554.80  17
   5  -3   6 13483.7 1688.32  17
   5  -2  -8 8747.64 816.624  29
  -5   2  -8 10073.3 1586.29  27
  -3   5  -8 8402.15 1220.07  28
   3  -5  -8 10802.4 1313.15  18
  -2  -3  -8 8185.71 1691.62  34
   2   3  -8 9763.21 926.350  20
   2   3  -8 8924.67 1047.64  19
   5  -2  -8 9070.54 896.059  20
   5  -2  -7 10384.7 1118.15  20
  -3   5  -7 8964.76 1540.88  28
   3  -5  -7 7869.08 1326.04  18
   2   3  -7 9219.62 1065.04  20
  -2  -3  -7 10106.2 1199.22  18
  -5   2  -7 7688.06 1847.95  27
   5  -2  -7 7624.12 866.214  29
   2   3  -7 9557.20 1327.73  19
  -2  -3  -7 11581.3 2362.27  34
   3  -5  -6 24136.0 1753.55  29
  -2  -3  -6 20911.2 1809.76  18
  -2  -3  -6 20753.4 3108.36  34
   5  -2  -6 16211.6 1993.99  16
   2   3  -6 18622.4 1833.96  19
  -3   5  -6 20763.1 1727.74  22
  -5   2  -6 18909.0 1851.78  22
   5  -2  -6 22478.3 1698.16  20
  -5   2  -6 19325.3 2811.79  27
   5  -2  -5 89531.8 4627.40  16
   2   3  -5 99092.2 4569.92  16
  -5   2  -5 86104.1 5748.54  15
  -2  -3  -5 86841.4 6280.04  15
  -3   5  -5 92723.1 4573.04  11
   2   3  -5 93052.8 4577.50  11
   3  -5  -5 95765.2 4552.25   8
  -3   5  -4 38859.6 2646.74  11
   5  -2  -4 41597.4 2438.15   8
   5  -2  -4 40438.3 2752.19  16
  -5   2  -4 36632.4 3402.93  15
  -2  -3  -4 39628.1 3830.82  15
   2   3  -4 40062.3 2644.52  11
   2   3  -4 43546.5 2651.80  16
   3  -5  -4 42364.1 2709.68   8
   2   3  -3 42506.6 2486.11  11
   5  -2  -3 43303.4 3028.25  14
   5  -2  -3 47200.6 2420.26   8
  -2  -3  -3 44060.4 3662.71  15
   5  -2  -3 44954.0 2604.54  16
  -5   2  -3 42075.9 3233.61  15
  -3   5  -3 43032.7 2584.37  11
   5  -2  -3 42975.5 2997.90   7
   3  -5  -3 47692.3 2669.02   8
  -3   5  -3 45385.2 3193.05   5
  -3   5  -2 11212.5 1348.59   5
   5  -2  -2 12489.7 1125.81   8
  -5   2  -2 13035.5 1575.14  15
   2   3  -2 11857.3 1573.94   6
  -3   5  -2 10521.7 1129.99  11
  -5   2  -2 9672.26 1105.94  13
   2   3  -2 12187.8 1145.35  11
  -2  -3  -2 10208.2 1221.96  10
   5  -2  -2 13286.6 1530.67   7
   3  -5  -2 10850.5 1189.37   8
  -2  -3  -2 10859.2 1143.99  13
  -3   5  -2 12958.9 1057.70  12
   5  -2  -1 203960. 6115.79   7
   2   3  -1 191244. 6569.91   6
  -3   5  -1 196416. 5432.62  12
  -3   5  -1 184239. 5331.89  11
   5  -2  -1 187524. 5361.85   8
  -2  -3  -1 194200. 5488.80  10
   5  -2  -1 189691. 6368.36   6
  -2  -3  -1 195052. 5473.72  13
   3  -5  -1 195224. 5532.34   8
   5  -2   0 13137.1 1228.86   7
   3  -5   0 10743.9 945.496  10
  -2  -3   0 10407.1 862.786  13
   3  -5   0 9673.42 932.166   8
   5  -2   1 155439. 4719.34  17
   3  -5   2 9675.09 1045.13  17
   3  -5   3 52868.0 2612.47  17
   3  -5   4 46426.1 2554.19  17
   5  -2   4 44658.4 2830.58  17
   5  -2   5 93075.6 4504.15  17
   5  -2   6 37326.8 2771.66  17
   4  -5  -8 19784.6 1821.18  18
   5  -1  -8 17726.0 1145.43  29
  -4   5  -8 18730.7 1816.72  28
  -5   1  -8 18738.2 2234.35  27
  -1  -4  -8 17232.0 2516.47  34
   1   4  -8 19669.4 1558.40  19
   5  -1  -8 20933.2 1343.30  20
  -1  -4  -8 21835.3 1466.32  18
   1   4  -8 16709.0 1231.85  20
   1   4  -7 1819.76 706.294  19
   5  -1  -7-169.857 414.390  29
  -1  -4  -7 2467.56 691.198  18
  -1  -4  -7 3570.13 1580.77  34
   4  -5  -7 1482.26 493.281  20
  -4   5  -7 1678.23 803.611  28
   1   4  -7 1355.06 555.328  20
  -4   5  -7 1262.41 508.708  22
  -5   1  -7 330.565 1157.18  27
   5  -1  -7 2465.06 598.770  20
   4  -5  -7 870.651 688.695  18
  -4   5  -6 30177.6 2107.52  22
  -5   1  -6 28764.8 3448.66  27
  -1  -4  -6 29539.3 2187.78  18
   5  -1  -6 30140.0 1973.72  20
  -1  -4  -6 31914.6 3946.09  34
   1   4  -6 27599.6 2276.66  19
   4  -5  -6 31468.6 1933.05  29
   1   4  -5 9119.81 1438.02  11
  -4   5  -5 8249.43 1331.96  11
   4  -5  -5 9523.21 1424.68   8
   5  -1  -5 9119.48 1552.00  16
  -1  -4  -5 11184.9 2276.14  15
  -5   1  -5 6718.26 1939.66  15
  -4   5  -4 125220. 5091.31  11
   5  -1  -4 132567. 5500.02  16
  -5   1  -4 136482. 7272.60  15
  -1  -4  -4 141625. 7195.20  15
   1   4  -4 130977. 5324.60  11
  -1  -4  -4 120337. 4744.18   8
   4  -5  -4 132851. 5262.82   8
   4  -5  -3 119736. 4592.04   8
  -1  -4  -3 123230. 6044.70  15
   5  -1  -3 111863. 4827.82  14
   1   4  -3 115200. 4593.41  11
  -5   1  -3 103537. 4476.68  13
  -5   1  -3 113956. 6132.99  15
  -1  -4  -3 120990. 4269.18   8
  -4   5  -3 112519. 4387.21  11
  -4   5  -2 4878.34 987.765   5
   4  -5  -2 4161.99 827.528   8
   1   4  -2 5775.25 822.252  11
  -4   5  -2 4858.59 763.792  11
  -1  -4  -2 3300.79 690.743  10
   5  -1  -2 5429.22 1213.88   6
  -1  -4  -2 5093.01 1179.26  15
   5  -1  -2 4940.12 959.625  14
  -5   1  -2 4279.86 803.065  13
  -4   5  -2 3082.45 607.601  12
   5  -1  -2 5015.25 1013.99   7
   1   4  -1 2973.96 566.195  11
   5  -1  -1 1776.90 816.726   6
   4  -5  -1 2313.95 549.234   8
   1   4  -1 3619.65 800.588   6
  -4   5  -1 2413.51 475.417  11
  -1  -4  -1 3000.03 649.243  10
  -4   5  -1 2885.23 782.023   5
  -4   5  -1 2460.09 586.479  12
  -5   1  -1 3505.05 666.599  13
  -1  -4  -1 1867.66 493.701  13
   5  -1  -1 1823.02 605.027   7
  -1  -4   0 226466. 5874.11  10
  -4   5   0 220376. 6145.51  12
   5  -1   0 208335. 6183.59   7
   1   4   0 220873. 5896.00  11
   4  -5   1 2691.08 593.013  17
   4  -5   2 15721.9 1410.21  17
   4  -5   3 120753. 4524.91  17
   4  -5   4 134853. 5100.83  17
   1   4   5 9105.59 1197.89   9
   4  -5   5 9794.23 1313.21  17
  -5   5  -8 12790.7 1605.62  28
   0   5  -8 14618.0 1392.90  19
  -5   0  -8 10965.7 1830.29  27
   0  -5  -8 13885.0 2253.45  34
   0  -5  -8 15379.2 1196.46  18
   5   0  -8 13252.8 928.827  29
   5  -5  -8 15023.4 1024.52  20
   5   0  -8 16615.0 1137.19  20
   5  -5  -8 11846.2 1245.95  18
   0  -5  -7 33189.4 4394.14  34
   0   5  -7 32124.8 2087.96  20
   5  -5  -7 34352.8 2852.99  18
  -5   5  -7 28884.8 2974.95  28
  -5   5  -7 40302.4 2288.38  22
   0   5  -7 36347.4 2671.98  19
  -5   0  -7 31567.1 3688.84  27
   5   0  -7 41816.0 2207.90  20
   5  -5  -7 41415.9 2164.56  20
   0  -5  -7 39637.4 2404.86  18
  -5   0  -6 19450.1 3146.09  27
   0  -5  -6 25258.5 2084.65  18
  -5   5  -6 21354.7 1855.62  22
   5  -5  -6 24339.4 1769.66  20
   5  -5  -6 28280.5 1784.01  29
   5   0  -6 22967.5 1745.41  20
   0   5  -6 23529.0 2321.47  19
   5  -5  -5 19258.4 1995.30   8
   0   5  -5 19681.9 2111.84  11
  -5   5  -5 20980.5 2000.41  11
   5   0  -5 23218.0 2440.99  16
  -5   0  -5 18495.8 3228.44  15
   5   0  -4 51569.3 3418.00  16
   0   5  -4 52934.5 3274.89  11
   5   0  -4 50738.2 3147.50  11
  -5   5  -4 47297.5 2885.57  11
   5  -5  -4 50386.9 3093.17   8
  -5   0  -4 55077.6 5020.68  15
   0  -5  -4 50888.7 2995.51   8
   0   5  -3 38753.7 2572.87  11
   5  -5  -3 40793.7 2564.13   8
  -5   5  -3 37617.2 2348.92  11
   5   0  -3 36886.5 2424.32  11
   5   0  -3 40609.0 2607.13  14
  -5   0  -3 42154.7 3851.90  15
   5  -5  -3 41891.2 2857.52  14
  -5   0  -3 36275.5 2550.87  13
   0  -5  -3 38792.3 2350.27   8
  -5   5  -2 94930.7 3638.40  11
  -5   5  -2 90089.8 4217.32   5
   0   5  -2 91883.1 3865.77  11
  -5   5  -2 94757.9 3767.04  12
   5  -5  -2 91437.1 3758.90   8
   0  -5  -2 87699.8 3910.97  10
   0   5  -2 94189.0 4243.16   5
   5   0  -2 97026.3 5237.63   6
   5   0  -2 92748.1 3844.64  14
   5  -5  -2 92157.6 4081.78  14
  -5   0  -2 101287. 4022.34  13
   5   0  -2 88990.9 4106.68   7
   5   0  -1 72053.1 4175.83   6
   5  -5  -1 71680.9 3083.70   8
   0  -5  -1 79655.6 3288.27  10
   5  -5  -1 68683.7 3165.29   7
   5   0  -1 82418.7 3494.20   7
  -5   0  -1 84370.3 3395.42  13
  -5   5  -1 83431.3 3341.78  12
  -5   5  -1 77862.5 3537.86   5
   0   5  -1 83287.0 3334.83  11
   5  -5   0 8261.76 962.590  17
   0  -5   0 8363.10 910.968  10
  -5   5   0 6746.72 921.298  12
   0   5   0 7831.08 826.508   9
   5   0   0 7312.47 896.185   7
   5   0   1 99475.8 3524.22   7
   0   5   1 109348. 3846.92   9
  -5   5   1 100271. 3729.39  12
   5  -5   1 97811.3 3771.99  17
   5  -5   2 112019. 4274.39  17
   0   5   2 118587. 4342.45   9
  -5   5   2 105212. 3968.99  12
   5  -5   3 42073.3 2598.98  17
   0   5   3 40209.0 2464.63   9
   5  -5   4 32575.4 2399.56  17
   0   5   4 31295.4 2307.27   9
   5  -5   5 21024.3 1985.65  17
   0   5   5 23204.9 1892.58   9
   5   1  -8 4729.85 591.413  20
   5   1  -8 2970.34 401.600  29
   1  -6  -8 3861.12 559.386  18
  -5  -1  -8 2943.30 949.941  27
   1  -6  -8 2288.79 803.727  34
  -1   6  -8 4502.93 574.808  19
   6  -5  -8 4654.13 552.337  20
  -6   5  -8 2515.07 582.399  28
   6  -5  -7 13892.7 1517.18  18
  -6   5  -7 13019.5 1970.59  28
  -5  -1  -7 12382.5 2205.78  27
   5   1  -7 16932.3 1346.48  20
  -1   6  -7 16282.3 1573.15  19
   1  -6  -7 15353.9 1443.24  18
  -6   5  -7 16291.1 1397.62  22
   1  -6  -7 12411.5 2236.61  34
   6  -5  -7 17812.4 1348.45  20
   1  -6  -6 2493.59 641.151  30
   1  -6  -6 5724.44 1052.86  18
  -5  -1  -6 4645.57 1895.40  27
   5   1  -6 5027.24 842.624  20
  -6   5  -6 4285.27 914.354  22
  -1   6  -6 4081.35 1125.55  19
   6  -5  -6 4199.29 802.185  20
  -1   6  -5 16376.1 2023.15  32
   1  -6  -5 20266.8 1821.99  30
  -1   6  -5 18052.5 1548.14  22
  -1   6  -5 19726.5 2101.95  11
   6  -5  -5 19193.1 1938.79   8
  -5  -1  -5 13221.1 2757.99  27
   5   1  -5 17469.9 1512.88  20
   5   1  -5 19990.1 2424.59  16
  -6   5  -5 17802.8 1733.17  22
  -5  -1  -5 16180.3 3377.10  15
   5   1  -5 18514.4 1556.05  25
   6  -5  -5 18042.3 1561.26  20
   1  -6  -5 18515.1 1962.70   8
   6  -5  -4 40865.4 2799.39   8
   5   1  -4 43328.5 3324.63  16
  -5  -1  -4 48747.1 5296.98  15
   5   1  -4 42549.7 2956.41  11
   1  -6  -4 40260.8 2827.78   8
  -1   6  -4 42332.4 3010.43  11
   1  -6  -3 139700. 5335.71   8
  -1   6  -3 141775. 5609.83  11
   6  -5  -3 136831. 5344.78   8
   5   1  -3 140096. 5382.92  11
  -5  -1  -3 147238. 8554.89  15
   6  -5  -3 146493. 6242.34  14
  -5  -1  -3 140578. 5668.93  13
  -1   6  -3 121589. 5996.05   5
   6  -5  -3 145143. 6614.47   7
  -1   6  -2 18990.3 1714.28  11
   6  -5  -2 17601.5 1594.00   8
  -5  -1  -2 19551.8 1825.91  13
   5   1  -2 17880.7 2389.23   6
   6  -5  -2 14804.1 1688.29  14
  -1   6  -2 20134.0 2033.36   5
   6  -5  -2 21276.5 2168.67   7
   1  -6  -2 17974.7 1604.71   8
   6  -5  -1 61557.9 2867.21   8
   1  -6  -1 64360.7 3131.88  10
   5   1  -1 61060.7 4046.49   6
   6  -5  -1 64639.9 3227.23   7
  -5  -1  -1 65382.6 3106.54  13
  -6   5  -1 65934.2 3164.12  12
   6  -5   0 81495.6 3277.65  17
   6  -5   0 91875.9 3643.63   7
  -5  -1   0 85148.1 3404.63  13
  -1   6   0 81490.7 3286.08   9
   1  -6   0 81527.2 3346.67  10
  -6   5   0 75271.8 3467.07  12
   6  -5   1 69195.0 3183.26  17
   1  -6   1 76663.9 3045.12  10
  -1   6   1 75009.6 3266.61   9
  -6   5   1 71291.4 3175.11  12
   6  -5   2 18964.2 1649.65  17
  -6   5   2 15122.9 1361.69  12
  -1   6   2 17419.5 1605.27   9
   6  -5   3 134208. 5366.10  17
  -1   6   3 136608. 5213.17   9
   6  -5   4 36799.1 2677.53  17
  -1   6   4 34391.7 2430.90   9
   6  -5   5 18125.4 1903.32  17
   2  -6  -8 108.496 321.257  18
  -2   6  -8 233.578 304.674  28
  -4  -2  -8 339.310 597.469  27
  -6   4  -8 1160.66 475.335  28
   6  -4  -8 506.210 295.558  20
   4   2  -8 26.3026 280.249  20
   4   2  -7 10674.1 1192.31  19
   2  -6  -7 9697.09 1308.47  18
  -6   4  -7 10215.9 1674.56  28
  -4  -2  -7 7527.73 1625.98  27
   4   2  -7 11840.8 1141.42  20
   2  -6  -7 7432.37 1763.91  34
  -6   4  -7 10022.9 1155.46  22
  -2   6  -7 8169.46 1142.99  28
  -2   6  -7 10725.6 1152.68  19
   6  -4  -7 10455.9 1081.77  20
  -4  -2  -7 8758.72 1713.84  34
   4   2  -6 15678.3 1533.69  19
   2  -6  -6 13467.1 1665.64  18
  -4  -2  -6 11537.0 2239.12  27
  -4  -2  -6 15956.0 2439.85  34
  -2   6  -6 14136.8 1586.91  19
  -2   6  -6 15623.7 1417.36  22
  -6   4  -6 14917.0 1597.38  22
   2  -6  -6 16280.1 2778.39  34
   6  -4  -6 18480.2 1553.28  20
   4   2  -6 16791.6 1485.78  20
   4   2  -5 63518.0 3914.90  11
  -2   6  -5 57990.2 3713.46  11
  -4  -2  -5 63894.9 6118.78  15
   4   2  -5 62644.2 4231.33  16
   2  -6  -5 61141.4 3674.17   8
   6  -4  -5 67456.8 3630.20   8
  -2   6  -4 50569.8 3239.38  11
   6  -4  -4 49539.8 2951.61   8
   4   2  -4 51421.4 3756.93  16
   2  -6  -4 47992.5 3076.60   8
   4   2  -4 49451.6 3122.24  11
  -4  -2  -4 50516.2 5031.63  15
   2  -6  -3 118841. 4751.30   8
   6  -4  -3 110097. 4469.88   8
  -2   6  -3 115766. 4876.81  11
   4   2  -3 112464. 4599.33  11
  -4  -2  -3 108402. 7133.15  15
   6  -4  -3 106552. 6184.98   7
   6  -4  -3 128696. 5965.54  14
  -4  -2  -3 111013. 4790.35  13
  -2   6  -3 106351. 5704.35   5
  -2   6  -2 9509.87 1414.93   5
  -2   6  -2 9511.14 1173.28  11
   6  -4  -2 9407.86 1465.88   7
   4   2  -2 11945.9 2092.69   6
   2  -6  -2 9636.32 1175.68   8
  -4  -2  -2 8357.71 1156.17  13
   6  -4  -2 11743.7 1225.11   8
   6  -4  -1 211050. 6263.76   8
  -4  -2  -1 224371. 6594.97  13
   4   2  -1 225962. 8396.41   6
   2  -6  -1 223550. 6719.40  10
   6  -4  -1 220687. 6995.92   7
   2  -6  -1 225307. 6451.12   8
   6  -4   0 288337. 7942.11   7
   2  -6   0 276458. 7499.99  10
  -4  -2   0 286004. 7502.18  13
   2  -6   0 276096. 7354.18   8
  -6   4   0 271733. 7738.91  12
   2  -6   1 195392. 5570.24  10
  -6   4   1 185043. 5774.27  12
  -4  -2   1 198051. 5555.47  13
  -2   6   1 196838. 5993.74   9
   6  -4   1 193733. 5906.50  17
   6  -4   2 5014.19 904.229  17
  -6   4   2 4125.10 686.383  12
  -2   6   2 4551.99 861.407   9
   6  -4   3 123977. 4894.50  17
  -2   6   3 108682. 4470.29   9
   6  -4   4 45741.0 3036.02  17
  -2   6   4 48569.2 2822.57   9
   6  -4   5 57489.1 3552.69  17
   3  -6  -8 4244.21 774.756  18
  -3   6  -8 2954.16 608.713  28
  -6   3  -8 3484.63 815.644  27
   3   3  -8 3964.46 549.004  20
  -3  -3  -8 2779.31 916.196  34
   6  -3  -8 4499.82 592.640  20
   3   3  -7 189.322 452.979  19
   3  -6  -7-215.286 506.704  18
  -3   6  -7 279.258 576.769  28
  -6   3  -7 261.158 658.048  27
   3   3  -7 739.060 461.243  20
  -6   3  -7 1519.19 617.645  22
   6  -3  -7 260.101 364.430  20
   3  -6  -6 46080.2 3134.67  18
  -6   3  -6 39095.6 3631.66  27
   3   3  -6 47726.2 2669.72  20
  -3   6  -6 49727.1 2683.66  22
  -6   3  -6 47213.1 2900.63  22
  -3  -3  -6 45657.8 4360.15  34
   6  -3  -6 48491.3 2556.61  20
   3   3  -6 48706.5 2893.34  19
   3   3  -5 1925.30 762.062  11
  -3   6  -5 1776.49 775.844  11
   3  -6  -5 2387.44 803.291   8
   6  -3  -5 2867.59 883.366  16
  -3  -3  -5 3837.72 1555.17  15
   3   3  -5 2279.67 809.099  16
   3  -6  -4 164630. 6337.60   8
   6  -3  -4 153212. 5970.53  16
  -3   6  -4 158775. 6210.79  11
   6  -3  -4 169978. 5888.84   8
  -3  -3  -4 166242. 8721.71  15
   6  -3  -4 163753. 7725.32  14
   3   3  -4 161143. 6201.84  11
   3   3  -4 177761. 6507.31  16
  -3   6  -3 10573.3 1332.54  11
  -3   6  -3 8184.35 1467.87   5
   3   3  -3 10021.1 1242.41  11
   6  -3  -3 12428.7 1317.47   8
  -3  -3  -3 9953.73 2063.75  15
   6  -3  -3 10140.8 1787.89   7
   6  -3  -3 9498.88 1784.33  14
   3  -6  -3 10968.1 1410.17   8
  -3   6  -2 39895.5 2797.62   5
  -3   6  -2 44890.4 2517.50  11
   3   3  -2 46186.0 3575.02   6
   6  -3  -2 42133.9 2312.46   8
   6  -3  -2 48371.6 3210.96   7
  -3  -3  -2 41688.8 2480.99  13
   3  -6  -2 41013.0 2449.76   8
   3   3  -2 41434.5 2381.48  11
   6  -3  -1 1334.58 495.818   7
   3  -6  -1 2119.07 528.508   8
   3   3  -1 2780.22 997.043   6
   6  -3  -1 2506.85 581.262   8
  -3  -3  -1 3734.69 706.922  10
  -6   3  -1 2145.52 515.960  13
  -3  -3  -1 1593.90 478.134  13
  -3   6  -1 2014.09 504.427  12
  -3  -3   0 703754. 16094.8  13
   3  -6   0 733912. 16335.8  10
   6  -3   0 737789. 16823.4   7
   3  -6   0 712073. 16117.0   8
   3  -6   1 2448.02 555.854  10
   6  -3   1 2340.24 583.210  17
   6  -3   2 28514.1 2034.66  17
   6  -3   3 10956.7 1357.74  17
   6  -3   4 169330. 6433.70  17
   6  -3   5 2883.41 917.286  17
   4  -6  -8 4183.28 772.252  18
  -4   6  -8 4543.16 801.086  28
  -6   2  -8 3062.04 807.857  27
   2   4  -8 4811.77 704.578  19
  -2  -4  -8 3758.83 1108.57  34
   2   4  -8 4240.17 569.927  20
   6  -2  -8 5523.49 681.968  20
   2   4  -7 17172.1 1588.77  19
   4  -6  -7 17169.9 1845.27  18
  -4   6  -7 17511.2 2006.29  28
  -2  -4  -7 18479.0 2707.11  34
  -4   6  -7 21375.7 1551.23  22
   6  -2  -7 20888.4 1496.82  20
   2   4  -7 18464.1 1464.29  20
  -6   2  -7 15336.8 2178.91  27
   2   4  -6 13030.1 1557.80  19
  -6   2  -6 13129.4 2282.98  27
   6  -2  -6 15815.8 1425.63  20
  -4   6  -6 16221.7 1551.20  22
  -6   2  -6 12276.9 1472.75  22
  -2  -4  -6 11365.1 2486.08  34
   4  -6  -6 13660.6 1327.21  20
   2   4  -5 67225.6 3964.12  11
   6  -2  -5 68270.6 4008.74  16
  -2  -4  -5 69037.1 5504.34  15
  -4   6  -5 64706.2 3784.98  11
   4  -6  -5 69845.0 3980.86   8
   4  -6  -4 19312.5 1934.71   8
  -4   6  -4 18383.7 1837.95  11
   2   4  -4 19521.7 1964.49  11
   6  -2  -4 14733.9 1743.81  16
  -2  -4  -4 20088.3 2869.06  15
  -4   6  -3 16221.2 1618.88  11
  -4   6  -3 16798.1 2038.37   5
   6  -2  -3 19566.9 1788.68  16
   2   4  -3 19892.3 1788.38  11
   4  -6  -3 19790.4 1837.94   8
  -2  -4  -3 17730.9 2444.75  15
   6  -2  -3 22218.1 2331.54  14
   6  -2  -3 19282.7 2334.22   7
  -4   6  -2 23717.2 1724.68  11
   2   4  -2 27397.3 2495.28   6
  -4   6  -2 20914.0 1601.07  12
  -2  -4  -2 22473.4 2017.11  10
   4  -6  -2 22684.1 1780.02   8
  -6   2  -2 22524.1 1823.95  13
   6  -2  -2 24403.9 2298.74   7
  -4   6  -2 22036.8 2074.77   5
   2   4  -2 22265.9 1771.00  11
   2   4  -1 109135. 4969.30   6
   6  -2  -1 109086. 4946.62   6
  -2  -4  -1 110464. 4071.69  10
  -4   6  -1 111714. 4570.49   5
   6  -2  -1 111052. 4554.70   7
  -6   2  -1 107575. 3885.15  13
  -2  -4  -1 103480. 3891.31  13
  -4   6  -1 108977. 3972.09  12
   4  -6  -1 106421. 4016.53   8
   2   4  -1 112304. 4051.88  11
  -2  -4   0 59618.4 2545.50  10
   6  -2   0 51639.3 2745.10   7
  -4   6   0 56285.6 2712.47  12
   6  -2   1 99992.6 3746.40  17
   4  -6   2 29925.6 2023.82  17
   6  -2   2 30348.5 2095.56  17
   4  -6   3 28246.2 2058.97  17
   6  -2   3 27035.9 2144.93  17
   4  -6   4 12344.1 1457.08  17
   6  -2   4 11495.0 1488.14  17
   6  -2   5 59597.7 3625.31  17
   5  -6  -8 3934.08 683.076  18
  -5   6  -8 3599.05 753.680  28
  -6   1  -8 4719.83 1012.31  27
   1   5  -8 4171.04 639.336  19
   6  -1  -8 4799.40 583.434  20
  -1  -5  -8 5330.23 1374.31  34
   1   5  -8 3310.14 487.212  20
   5  -6  -7 37508.7 2952.84  18
  -5   6  -7 38442.9 3097.83  28
  -6   1  -7 31457.7 3275.76  27
  -5   6  -7 43807.9 2252.48  22
   5  -6  -7 36791.3 1970.37  20
  -1  -5  -7 33436.6 3877.10  34
   6  -1  -7 41473.8 2121.18  20
   1   5  -7 34817.3 2058.06  20
   1   5  -7 35464.1 2353.13  19
  -1  -5  -6 2445.30 1447.55  34
  -6   1  -6 3846.03 1738.21  27
   5  -6  -6 2173.52 599.235  20
  -5   6  -6 1833.02 641.150  22
   1   5  -6 2009.76 696.073  19
   6  -1  -6 2246.56 558.738  20
   1   5  -5 14220.9 1666.16  32
   5  -6  -5 13998.5 1742.39   8
   1   5  -5 12682.8 1702.33  11
  -5   6  -5 14366.0 1722.33  11
   6  -1  -5 15577.8 1979.90  16
   6  -1  -5 14867.3 1401.32  25
  -5   6  -5 14912.5 1517.05  22
  -6   1  -5 13241.0 2424.57  27
  -6   1  -5 13847.5 2616.95  15
   5  -6  -5 16008.5 1459.29  20
   6  -1  -5 13963.7 1316.20  20
  -1  -5  -5 14080.9 1478.20  30
   1   5  -4 45155.2 3102.19  11
   5  -6  -4 47276.5 3106.75   8
  -5   6  -4 46602.2 2971.30  11
  -6   1  -4 40016.5 3998.03  15
   6  -1  -4 44143.0 3120.66  16
  -1  -5  -4 42310.8 2758.80   8
   6  -1  -3 53374.5 3370.91  14
   1   5  -3 48378.9 3004.82  11
  -5   6  -3 49379.3 2845.59  11
  -6   1  -3 49906.9 4136.92  15
  -1  -5  -3 49961.4 2805.53   8
   5  -6  -3 49394.6 3013.39   8
  -6   1  -3 46804.5 3302.82  13
   5  -6  -2 19479.8 1732.21   8
   6  -1  -2 21335.8 2498.16   6
  -5   6  -2 20263.1 1589.15  11
   1   5  -2 20548.9 1813.04  11
  -1  -5  -2 19331.1 1844.01  10
   6  -1  -2 21486.0 1966.89  14
  -6   1  -2 19212.9 1844.83  13
  -5   6  -2 18337.4 1573.93  12
   6  -1  -2 21107.9 2063.13   7
  -5   6  -2 19067.1 1955.84   5
   1   5  -1 21567.3 1697.73  11
   6  -1  -1 22443.9 2299.01   6
  -5   6  -1 19313.2 1770.98   5
   6  -1  -1 21122.5 1908.38   7
  -6   1  -1 18051.6 1529.36  13
  -1  -5  -1 18575.3 1545.15  10
  -5   6  -1 16859.1 1504.08  12
   5  -6  -1 17702.9 1522.35   8
  -1  -5   0 50444.4 2436.91  10
   6  -1   0 46507.3 2618.10   7
   1   5   0 51840.7 2412.16   9
  -5   6   0 52361.3 2668.90  12
   5  -6   1 40191.2 2327.22  17
   6  -1   1 36958.1 2177.38   7
  -5   6   1 37654.9 2260.22  12
   5  -6   2 14788.3 1431.53  17
  -5   6   2 14612.4 1411.57  12
   5  -6   3 49825.4 2916.50  17
  -5   6   3 47734.4 2667.00  12
   5  -6   4 50461.2 3077.61  17
   1   5   4 48751.9 2977.52   9
   5  -6   5 28824.3 2310.05  17
   6  -1   5 25981.4 2377.19  17
   1   5   5 27214.1 2147.38   9
   6  -6  -8 7235.50 719.997  18
  -6   6  -8 5904.35 779.055  28
  -6   0  -8 6054.57 991.099  27
   6  -6  -8 7417.57 608.265  20
   0  -6  -8 5457.49 1101.18  34
   6   0  -8 9515.19 733.534  20
   0   6  -8 9000.62 791.836  19
   6  -6  -7 5817.30 1028.26  18
  -6   6  -7 6175.16 1318.07  28
   0   6  -7 5559.29 777.894  20
  -6   6  -7 6270.80 843.240  22
   0  -6  -7 4643.17 1671.05  34
   6  -6  -7 6995.08 839.931  20
   0   6  -7 7126.23 1073.59  19
   6   0  -7 6461.99 781.263  20
  -6   0  -6 31817.6 3852.21  27
   0  -6  -6 40338.8 2354.51  30
  -6   6  -6 37800.7 2390.51  22
   6   0  -6 40754.1 2239.33  20
   0   6  -6 39337.8 2815.57  19
   6  -6  -6 37818.5 2231.34  20
   0  -6  -5 22847.0 1897.43  30
  -6   0  -5 18459.8 3043.99  27
   6   0  -5 23724.2 1728.68  20
   6   0  -5 21407.7 1698.71  25
   0   6  -5 20540.5 2078.65  32
   0   6  -5 24490.5 1771.14  22
  -6   6  -5 22086.1 1886.76  22
   6  -6  -5 23040.2 1796.82  20
   6  -6  -4 54783.9 3397.80   8
   0   6  -4 55302.9 3528.16  11
   6   0  -4 51618.3 3527.66  16
  -6   0  -4 51810.7 4966.25  15
   0  -6  -4 54025.0 3301.41   8
   0  -6  -3 2497.29 713.525   8
   6   0  -3 3305.74 915.910  11
   0   6  -3 2526.26 746.214  11
   6  -6  -3 3868.61 1002.21   8
  -6   0  -3 2608.45 1522.41  15
  -6   0  -3 2817.47 974.815  13
   6   0  -2 10998.0 1899.65   6
   0   6  -2 12162.6 1440.02  11
   0  -6  -2 10439.9 1270.86   8
  -6   0  -2 11923.9 1526.35  13
  -6   6  -2 10607.1 1543.10   5
   6   0  -2 12380.9 1599.31   7
   6  -6  -2 10484.0 1315.96   8
   6   0  -1 44534.8 3542.70   6
  -6   6  -1 44139.0 2647.36  12
   0  -6  -1 40495.5 2550.35  10
  -6   0  -1 45665.8 2666.91  13
   6   0  -1 45345.3 2797.11   7
  -6   6  -1 43914.9 2836.23   5
   0  -6   0 171667. 5488.44  10
   6  -6   0 155053. 5364.15   7
   0   6   0 166073. 5294.24   9
  -6   0   0 170892. 5554.07  13
  -6   6   0 170561. 5724.77  12
   6  -6   1 47814.6 2646.14  17
   0  -6   1 47372.5 2423.89  10
   0   6   1 47720.5 2616.67   9
  -6   6   1 43268.3 2573.51  12
   6  -6   2 25093.2 2018.53  17
   0   6   2 26742.8 2044.67   9
  -6   6   2 23686.5 1848.59  12
   6  -6   3 3460.35 879.609  17
   0   6   3 2733.79 776.859   9
   6  -6   4 49448.7 3177.33  17
   0   6   4 50928.4 3077.94   9
  -1   7  -7 10568.6 1056.45  19
   7  -6  -7 10479.0 1116.76  18
  -6  -1  -7 9414.25 1658.09  27
  -1   7  -7 12008.9 1000.67  20
  -7   6  -7 11322.1 1001.73  22
  -7   6  -7 11576.9 1381.40  28
   7  -6  -7 11037.7 957.634  20
   1  -7  -7 10784.6 1863.55  34
   6   1  -7 10986.9 932.368  20
  -6  -1  -6 6720.18 1819.46  27
   1  -7  -6 9233.55 1125.88  30
   6   1  -6 10902.9 1094.27  25
  -1   7  -6 9619.70 994.340  22
  -7   6  -6 9294.40 1120.80  22
  -1   7  -6 9996.43 1311.95  19
   7  -6  -6 10140.8 1118.55  20
   1  -7  -6 9379.49 2360.69  34
   6   1  -6 10793.1 1101.55  20
   1  -7  -5 25290.2 2021.25  30
  -6  -1  -5 18748.8 3242.88  27
   6   1  -5 24052.8 1799.90  25
  -1   7  -5 23996.4 2326.69  32
  -1   7  -5 22634.4 1725.50  22
  -7   6  -5 20395.1 1869.22  22
   7  -6  -5 23617.0 1776.19  20
   6   1  -5 22717.4 1654.22  20
   1  -7  -4 10072.9 1332.89  30
   6   1  -4 11767.7 1711.18  11
  -1   7  -4 12449.9 1658.68  11
   6   1  -4 8878.26 1170.14  31
   6   1  -4 11331.5 1287.31  25
  -1   7  -4 13656.6 1756.49  32
  -6  -1  -4 9886.47 2399.42  15
  -1   7  -4 9302.03 1155.32  22
   6   1  -4 9627.29 1633.69  16
  -7   6  -4 9598.81 1324.03  22
   7  -6  -4 11874.8 1557.01   8
   7  -6  -4 10359.7 1211.23  20
   1  -7  -4 11880.2 1597.35   8
  -6  -1  -4 10071.2 1284.07  30
  -1   7  -3 70310.6 3952.98  11
   7  -6  -3 69858.9 3738.68   8
  -6  -1  -3 68622.6 5718.30  15
   7  -6  -3 69699.4 4243.13  14
  -6  -1  -3 72229.9 4179.05  13
   6   1  -3 76884.4 4099.66  11
   1  -7  -3 69428.3 3766.69   8
  -1   7  -2 3840.97 974.660   5
   1  -7  -2 3281.83 802.144   8
   7  -6  -2 2590.61 719.161   8
   6   1  -2 3057.33 1295.83   6
   7  -6  -2 3913.13 1005.33  14
  -6  -1  -2 3455.23 892.106  13
   6   1  -1 53326.7 4172.35   6
   1  -7  -1 50585.6 3055.90  10
   7  -6  -1 47081.8 3068.19   7
  -6  -1  -1 53949.1 3130.86  13
   1  -7  -1 59042.9 3016.42   8
  -7   6   0 43306.3 2687.94  12
   1  -7   0 42268.5 2577.80  10
   7  -6   0 39909.7 2592.75   7
  -6  -1   0 40962.2 2547.37  13
   7  -6   1 45557.7 2676.89  17
   1  -7   1 50655.9 2700.64  10
  -6  -1   1 45577.2 2576.94  13
  -1   7   1 44476.0 2699.23   9
  -7   6   1 45647.9 2775.23  12
   7  -6   2 9904.96 1362.10  17
   1  -7   2 10015.4 1214.74  10
  -1   7   2 9930.97 1320.96   9
  -7   6   2 7689.85 1104.34  12
   1  -7   3 71483.3 3274.73  10
   7  -6   3 74821.7 3890.29  17
  -1   7   3 64730.9 3667.00   9
   7  -6   4 9606.53 1442.12  17
   7  -6   4 6167.97 1022.07  26
  -1   7   4 8547.47 1321.14   9
   7  -5  -8 12083.3 785.819  20
   5   2  -8 13918.1 833.473  20
  -2   7  -7 671.226 312.018  19
   2  -7  -7 1036.54 483.879  18
  -7   5  -7-167.574 418.718  28
  -5  -2  -7 1692.93 958.846  27
   5   2  -7 326.387 287.712  20
   7  -5  -7-4.71066 323.569  20
  -7   5  -7 529.052 324.152  22
   2  -7  -7 1235.37 795.649  34
   2  -7  -6 36333.8 2419.29  18
  -5  -2  -6 31218.3 3483.48  27
   5   2  -6 40612.0 2188.12  25
   2  -7  -6 36132.5 2275.09  30
  -2   7  -6 40788.8 2201.88  22
  -7   5  -6 38394.2 2416.05  22
  -2   7  -6 35797.1 2368.32  19
   5   2  -6 40144.5 2230.31  20
   7  -5  -6 34789.3 2059.64  20
   2  -7  -6 32569.0 3732.22  34
  -5  -2  -5 974.983 544.324  30
   2  -7  -5 143.977 418.254  30
  -5  -2  -5 1721.19 1219.93  27
   5   2  -5 864.961 462.930  25
  -2   7  -5 921.472 498.114  22
  -7   5  -5 201.741 450.731  22
  -2   7  -5 1204.90 752.303  32
   5   2  -5 562.821 335.205  20
   7  -5  -5 1133.57 578.807  20
  -2   7  -4 133335. 5859.60  11
   5   2  -4 131845. 6321.40  16
   2  -7  -4 136062. 5783.37   8
  -5  -2  -4 155850. 10098.6  15
   5   2  -4 136785. 5887.85  11
   7  -5  -4 136605. 5559.79   8
  -2   7  -3 2.57935 664.302   5
   5   2  -3 1722.53 669.942  11
   2  -7  -3 1362.16 644.181   8
  -2   7  -3 1451.82 634.281  11
   7  -5  -3 1206.58 620.454   8
   7  -5  -3 739.216 682.159   7
  -5  -2  -3 2525.90 1778.44  15
   7  -5  -3 989.817 816.967  14
  -5  -2  -3 2106.61 807.995  13
   7  -5  -2 84228.9 3761.03   8
   5   2  -2 94749.3 5889.27   6
  -2   7  -2 83641.2 4475.00   5
   7  -5  -2 87597.8 4408.78  14
   7  -5  -2 83670.2 4539.79   7
  -5  -2  -2 80075.7 4038.26  13
   2  -7  -2 88519.6 4000.53   8
   2  -7  -1 1709.12 570.250   8
   5   2  -1 2094.86 1247.31   6
   2  -7  -1 665.460 423.510  10
  -5  -2  -1 2753.62 773.951  13
   7  -5  -1 1709.09 599.483   7
   7  -5   0 312936. 9206.92   7
   2  -7   0 306803. 8789.43  10
  -5  -2   0 325309. 8867.92  13
   2  -7   0 320713. 8642.07   8
   7  -5   1 1760.14 637.841  17
   2  -7   1 2463.02 693.569  10
  -5  -2   1 2256.40 552.918  13
  -7   5   1 2375.27 663.415  12
   7  -5   2 101911. 4380.98  17
   2  -7   2 103617. 3912.76  10
  -7   5   2 96324.2 4013.44  12
   7  -5   3 958.348 590.617  17
   7  -5   4 98877.6 4794.52  17
   3  -7  -8 3646.21 530.340  18
   7  -4  -8 4872.16 531.260  20
   4   3  -8 5001.46 518.708  20
   3  -7  -7 14752.7 1450.47  18
  -3   7  -7 15978.9 1165.71  22
  -7   4  -7 15608.8 1303.66  22
   4   3  -7 13719.3 1228.72  19
   7  -4  -7 16112.7 1224.26  20
  -4  -3  -7 12268.6 1809.28  34
   4   3  -7 15179.5 1223.74  20
   4   3  -6 8418.20 1106.83  19
   3  -7  -6 8465.02 1128.76  30
   3  -7  -6 9930.71 1401.36  18
  -4  -3  -6 7830.35 1624.13  27
   4   3  -6 9968.00 1062.70  25
  -3   7  -6 10360.1 1134.69  22
  -7   4  -6 9124.39 1214.92  22
   7  -4  -6 11837.6 1188.80  20
  -4  -3  -6 7344.68 1744.02  34
   4   3  -6 10527.0 1134.34  20
  -3   7  -5 54070.0 3218.06  32
   4   3  -5 55104.0 3027.83  19
  -4  -3  -5 59192.3 2948.25  30
   3  -7  -5 58509.3 3240.06  30
  -4  -3  -5 49984.5 4301.22  27
  -3   7  -5 57979.3 2939.71  22
  -7   4  -5 46278.0 2951.99  22
   4   3  -5 55109.3 2890.14  20
   7  -4  -5 58472.4 2842.86  20
  -3   7  -4 44929.6 3103.70  11
   7  -4  -4 44410.5 2865.36   8
   4   3  -4 53975.1 3599.96  16
  -4  -3  -4 49288.8 5017.19  15
   4   3  -4 40052.0 2973.37  11
   3  -7  -4 44442.2 3140.28   8
   7  -4  -4 48769.2 4018.52  14
   7  -4  -3 97852.1 4228.04   8
   3  -7  -3 99090.2 4627.77   8
  -4  -3  -3 108004. 7187.96  15
  -3   7  -3 99167.6 4578.25  11
   7  -4  -3 102886. 5349.99  14
   4   3  -3 98948.9 4491.94  11
   7  -4  -3 88679.3 5285.00   7
  -3   7  -3 87995.6 5040.91   5
   4   3  -2 42739.8 3816.67   6
   7  -4  -2 30908.4 2140.13   8
  -3   7  -2 37084.4 2850.21   5
   7  -4  -2 34690.6 2853.67   7
  -4  -3  -2 35103.4 2492.41  13
   3  -7  -2 36519.7 2470.58   8
   4   3  -2 35497.6 2383.97  11
   7  -4  -1 154665. 6100.89   7
  -4  -3  -1 165206. 5625.17  13
   3  -7  -1 153891. 5444.72   8
  -3   7  -1 155275. 5260.19  12
   7  -4   0 74713.0 3691.68   7
   3  -7   0 71728.9 3313.93  10
  -4  -3   0 75303.8 3295.08  13
   7  -4   1 136148. 4847.02  17
   3  -7   1 132939. 4602.71  10
   7  -4   2 41626.1 2601.66  17
   7  -4   3 93653.0 4446.28  17
   7  -4   4 38489.2 2851.31  17
   4  -7  -8 4097.24 600.100  18
   7  -3  -8 5059.78 534.704  20
   3   4  -8 4647.86 508.273  20
   3   4  -7 22268.2 1598.95  19
   4  -7  -7 20463.5 1851.58  18
  -4   7  -7 18501.3 1710.17  28
  -7   3  -7 14779.7 1815.91  27
  -4   7  -7 20987.1 1391.25  22
  -7   3  -7 18560.1 1444.15  22
  -3  -4  -7 18529.7 2391.21  34
   7  -3  -7 21644.1 1413.91  20
   3   4  -7 20449.5 1447.62  20
   4  -7  -6 4058.52 840.887  30
  -7   3  -6 4897.44 1357.02  27
   3   4  -6 3747.81 693.849  20
   3   4  -6 3641.82 798.031  19
  -4   7  -6 4266.53 816.076  22
  -7   3  -6 4493.12 885.768  22
  -3  -4  -6 4389.87 1503.31  34
   4  -7  -6 4051.13 725.919  20
   7  -3  -6 4281.53 778.228  20
   3   4  -5 26138.3 2143.14  19
  -7   3  -5 19551.4 2587.55  27
   7  -3  -5 24979.4 1828.29  25
  -4   7  -5 24245.2 1901.34  22
  -7   3  -5 20858.3 1942.65  22
   4  -7  -5 23186.7 1767.43  20
   7  -3  -5 23503.6 1728.84  20
  -3  -4  -5 24478.5 1884.39  30
   4  -7  -5 23733.5 2084.96  30
  -4   7  -4 35683.7 2684.32  11
  -3  -4  -4 43255.2 4422.12  15
   7  -3  -4 40385.0 3629.10  14
   4  -7  -4 35688.1 2827.95   8
   3   4  -4 37623.1 2819.79  11
   3   4  -3 76525.8 3893.10  11
  -4   7  -3 75552.7 3823.66  11
  -3  -4  -3 76241.9 5572.24  15
   7  -3  -3 76533.6 4579.83  14
   4  -7  -3 76697.3 4000.51   8
   7  -3  -3 83291.3 5109.64   7
  -4   7  -3 75551.5 4585.58   5
   3   4  -2 25612.3 2693.90   6
   3   4  -2 23459.1 1940.65  11
  -4   7  -2 25094.4 2378.96   5
   7  -3  -2 25053.3 2461.57   7
  -3  -4  -2 20888.5 1863.04  13
   4  -7  -2 24426.3 2008.98   8
   3   4  -1 77548.2 4477.08   6
  -3  -4  -1 67987.0 3204.69  10
  -4   7  -1 69829.5 3768.40   5
   7  -3  -1 66946.2 3717.00   7
  -7   3  -1 61929.4 2884.14  13
  -3  -4  -1 64391.9 3151.76  13
  -4   7  -1 64279.3 3090.35  12
   4  -7  -1 64222.5 3152.55   8
   3   4  -1 70151.2 3233.78  11
  -3  -4   0 61811.2 2818.14  10
   7  -3   0 59299.6 3306.53   7
  -4   7   0 57474.9 2991.21  12
   7  -3   1 74837.4 3575.17   7
   7  -3   2 26336.9 2036.02  17
   7  -3   3 71721.7 3779.89  17
   7  -3   4 31686.3 2571.85  17
   5  -7  -8 28372.0 1399.27  18
  -2  -5  -8 21295.9 1838.68  34
   5  -7  -7 8395.70 1230.17  18
  -5   7  -7 5665.30 1043.19  28
  -7   2  -7 5085.94 1214.45  27
   2   5  -7 7455.85 871.259  20
   2   5  -7 7740.03 985.245  19
  -5   7  -7 7654.71 851.884  22
  -7   2  -7 7426.38 910.576  22
   5  -7  -7 7191.00 794.248  20
   7  -2  -7 8445.05 893.460  20
  -2  -5  -7 8395.67 1715.27  34
  -7   2  -6 41021.9 3674.03  27
  -2  -5  -6 41330.5 4213.71  34
   2   5  -6 45060.3 2758.14  19
  -5   7  -6 48632.5 2592.52  22
  -7   2  -6 42254.3 2645.86  22
  -2  -5  -6 49017.2 2497.69  30
   5  -7  -6 46824.7 2429.85  20
   7  -2  -6 53073.3 2504.22  20
  -2  -5  -5 20215.9 1753.70  30
  -7   2  -5 17957.3 2617.27  27
   7  -2  -5 16213.3 1480.89  25
  -5   7  -5 21715.6 1790.94  22
   5  -7  -5 17082.3 1552.67  20
   7  -2  -5 18701.6 1505.29  20
   2   5  -5 16861.7 1761.97  32
   5  -7  -4 55907.5 3531.26   8
   2   5  -4 56590.9 3555.76  11
  -5   7  -4 56707.0 3385.40  11
   7  -2  -4 51657.9 3402.94  16
   2   5  -3 81822.2 4128.17  11
  -5   7  -3 84989.0 3966.17  11
   5  -7  -3 75355.4 4020.96   8
   7  -2  -3 75381.4 3902.06  16
   7  -2  -3 85645.9 4805.37  14
  -2  -5  -3 84101.5 3862.96   8
   2   5  -2 72283.5 3596.30  11
  -2  -5  -2 66092.2 3703.68  10
   7  -2  -2 72004.7 3978.32  14
  -7   2  -2 66920.2 3461.58  13
  -5   7  -2 62119.8 3850.03   5
  -5   7  -2 65988.2 3263.27  12
   5  -7  -2 64657.3 3487.97   8
   2   5  -1 46161.9 2633.93  11
  -2  -5  -1 45684.4 2683.46  10
  -5   7  -1 43057.5 2936.63   5
   7  -2  -1 46174.3 3071.19   7
  -7   2  -1 44396.9 2548.29  13
  -5   7  -1 42842.5 2551.47  12
  -2  -5   0 39396.9 2283.39  10
   7  -2   0 35952.1 2528.15   7
  -5   7   0 36527.1 2376.98  12
   7  -2   1 42428.0 2619.75   7
  -5   7   1 48678.2 2787.07  12
   7  -2   2 99596.7 4244.59  17
  -5   7   2 93324.3 4215.86  12
   7  -2   3 79330.5 4048.52  17
  -5   7   3 82670.4 3927.26  12
   7  -2   4 45559.9 3088.47  17
   2   5   4 39775.6 2735.01   9
   6  -7  -7 16991.7 1583.29  18
  -6   7  -7 17586.7 1696.30  28
  -7   1  -7 16257.5 1940.78  27
  -1  -6  -7 17069.6 2473.20  34
  -6   7  -7 19116.6 1283.04  22
   6  -7  -7 18715.3 1239.58  20
   7  -1  -7 20794.2 1277.74  20
   1   6  -7 19101.8 1302.60  20
   1   6  -7 18502.9 1471.54  19
  -1  -6  -6 10229.1 1104.93  30
  -7   1  -6 4999.53 1424.16  27
   6  -7  -6 7825.27 983.362  20
   1   6  -6 10288.4 1332.21  19
   7  -1  -6 9725.88 1057.43  25
  -6   7  -6 10434.5 1188.56  22
  -7   1  -6 7721.12 1079.87  22
   7  -1  -6 9536.34 998.852  20
  -1  -6  -6 8919.32 2175.48  34
  -1  -6  -5 19425.4 1717.74  30
  -7   1  -5 14616.7 2498.65  27
   7  -1  -5 19184.2 1604.72  25
  -6   7  -5 19288.7 1702.98  22
   6  -7  -5 17631.9 1566.82  20
   7  -1  -5 19451.4 1513.70  20
   1   6  -5 17538.5 1837.97  32
  -1  -6  -4 42609.8 2644.15  30
   6  -7  -4 41294.6 2991.82   8
   1   6  -4 43565.9 3120.21  11
   1   6  -4 43081.5 2951.86  32
  -6   7  -4 45848.6 2909.54  11
   7  -1  -4 37631.3 2358.70  25
   7  -1  -4 41501.1 3114.54  16
  -7   1  -4 34347.3 3838.82  15
   1   6  -4 43430.2 2434.01  22
  -6   7  -4 39716.8 2539.75  22
  -1  -6  -4 41684.1 2870.82   8
   6  -7  -4 41186.8 2469.33  20
   6  -7  -3 34192.0 2681.55   8
   1   6  -3 39866.7 2868.27  11
  -7   1  -3 34309.2 3672.11  15
   7  -1  -3 40592.3 3121.88  14
  -1  -6  -3 34185.5 2472.95   8
  -7   1  -3 38249.5 2927.60  13
   1   6  -2 25280.4 2139.29  11
   6  -7  -2 21814.0 1980.21   8
   7  -1  -2 22380.5 2801.78   6
  -6   7  -2 22566.6 1943.91  12
  -6   7  -2 25978.5 2503.73   5
   7  -1  -2 25695.8 2270.68  14
  -7   1  -2 25027.0 2222.39  13
   7  -1  -2 26403.5 2548.80   7
   7  -1  -1 44999.6 3610.67   6
  -1  -6  -1 40914.3 2657.01  10
  -6   7  -1 40413.3 2606.94  12
  -7   1  -1 44498.8 2781.09  13
   7  -1  -1 49075.8 3215.67   7
  -6   7  -1 44423.8 3063.93   5
  -6   7   0 2546.00 786.252   5
   7  -1   0 5441.75 1303.22   6
  -1  -6   0 4665.43 901.922  10
  -6   7   0 4878.83 957.765  12
  -7   1   0 3572.62 773.988  13
   7  -1   0 4099.84 962.103   7
  -1  -6   1 52369.3 2723.52  10
   7  -1   1 44173.8 2703.88   7
   1   6   1 50892.2 2817.40   9
  -6   7   1 48323.6 2907.02  12
   1   6   2 28338.6 2183.26   9
  -6   7   2 26691.0 2119.94  12
   6  -7   3 36751.0 2646.82  17
   1   6   3 35261.9 2573.52   9
  -6   7   3 36945.0 2496.84  12
   6  -7   4 57779.2 3429.59  17
   7  -1   4 57043.4 3505.03  17
   1   6   4 57160.7 3343.63   9
   0   7  -7 1077.37 401.831  19
   7  -7  -7 1375.68 460.303  18
  -7   7  -7 1160.32 546.173  28
  -7   0  -7 580.194 607.374  27
   0   7  -7 940.013 300.937  20
   7  -7  -7 1511.75 400.826  20
  -7   7  -7 1227.22 400.158  22
   0  -7  -7 950.927 799.441  34
   7   0  -7 1323.12 343.907  20
   0   7  -6 15976.8 1612.81  19
   0  -7  -6 13631.0 1268.97  30
  -7   0  -6 12832.9 2179.98  27
   7   0  -6 14854.0 1232.61  25
  -7   7  -6 15670.3 1367.48  22
   7  -7  -6 14137.3 1251.45  20
   7   0  -6 15346.8 1210.65  20
   0  -7  -6 15200.9 2744.68  34
   0  -7  -5 70157.6 3350.37  30
   0   7  -5 74465.9 3878.45  32
   7   0  -5 66372.6 3106.79  25
   0   7  -5 68775.1 3037.14  22
  -7   7  -5 68925.4 3324.20  22
   7  -7  -5 66455.6 3106.82  20
   7   0  -5 62275.4 2805.85  20
   0  -7  -4 22595.1 1935.92  30
  -7   0  -4 20463.1 1815.04  30
   7   0  -4 23127.7 1786.56  25
   0   7  -4 22965.9 1767.59  22
  -7   7  -4 20784.4 1814.85  22
   7  -7  -4 21171.8 1741.68  20
   0   7  -4 21978.6 2094.74  32
   7   0  -3 28760.3 2458.27  11
   0   7  -3 25354.0 2313.77  11
   7  -7  -3 23653.0 2173.06   8
  -7   0  -3 31362.5 3633.60  15
  -7   0  -3 25966.0 2496.21  13
   0  -7  -3 26260.5 2257.55   8
   7   0  -2-225.445 1088.22   6
   0  -7  -2 777.771 579.980   8
  -7   0  -2 1325.46 862.457  13
   7   0  -1 64446.4 4653.34   6
   0  -7  -1 63238.3 3534.44  10
  -7   7  -1 60058.1 3435.60  12
  -7   0  -1 64936.4 3542.75  13
   7   0   0 113860. 6134.52   6
   0  -7   0 115235. 4720.89  10
  -7   7   0 117672. 4955.99  12
  -7   0   0 119288. 4779.18  13
   0  -7   1 44633.4 2656.85  10
   0   7   1 44480.4 2686.80   9
  -7   0   1 40699.9 2524.09  13
  -7   7   1 38239.9 2660.14  12
   7  -7   2 1135.10 673.075  17
   0  -7   2 2629.31 735.282  10
   0   7   2 1404.03 699.026   9
  -7   7   2 1208.38 608.088  12
   7  -7   3 58371.7 3463.87  17
   0  -7   3 61179.9 3109.18  10
   0   7   3 58563.3 3441.64   9
   7  -7   4 20794.8 1830.78  26
  -8   7  -7 378.142 237.090  28
  -7  -1  -7 1368.13 616.525  27
   8  -7  -7 1534.57 324.507  20
  -8   7  -7 1778.84 356.653  22
   1  -8  -6 33164.4 1901.15  30
  -7  -1  -6 28977.0 2775.69  27
   7   1  -6 36155.4 1854.59  25
  -1   8  -6 34404.6 1722.24  22
  -8   7  -6 33607.6 1902.09  22
   8  -7  -6 36614.0 1855.62  20
   1  -8  -6 29796.5 3174.89  34
   7   1  -6 35344.1 1712.19  20
  -1   8  -6 37412.3 2114.58  19
  -7  -1  -5 1866.96 545.504  30
  -7  -1  -5 2672.53 1371.23  27
   7   1  -5 2243.68 661.841  25
   1  -8  -5 1939.75 631.293  30
  -1   8  -5 2967.02 639.087  22
  -8   7  -5 2597.55 696.435  22
  -1   8  -5 2287.43 835.956  32
   8  -7  -5 1440.45 555.830  20
  -7  -1  -4 28534.6 2042.21  30
   1  -8  -4 27878.2 2108.43  30
   8  -7  -4 25056.8 2034.91  25
   7   1  -4 27852.9 1959.32  25
  -1   8  -4 28783.1 1934.38  22
  -8   7  -4 24299.5 1963.92  22
   8  -7  -4 27432.8 1912.61  20
  -1   8  -4 29418.5 2478.83  32
  -7  -1  -3 262.006 402.904  30
   1  -8  -3 1925.36 711.337  30
   1  -8  -3 939.247 579.863  26
   8  -7  -3 3066.56 836.941  25
   7   1  -3 1242.18 558.151  25
  -1   8  -3 533.605 455.361  22
  -8   7  -3 1347.24 621.610  22
  -7  -1  -3 1896.39 671.927  21
   8  -7  -3 1377.27 660.437  33
   8  -7  -3 1170.65 518.305  20
   7   1  -3 1712.07 627.058  31
  -7  -1  -2 7447.11 1154.02  30
   7   1  -2 5963.20 980.865  31
   1  -8  -2 5632.69 976.843  30
   1  -8  -2 6734.97 1128.10  26
   1  -8  -2 6013.44 1129.04   8
   8  -7  -2 8418.21 1294.30  25
   7   1  -2 6949.08 1493.58   6
   7   1  -2 6308.68 946.040  25
   8  -7  -2 6884.19 1212.06  33
  -1   8  -2 7926.80 1075.31  22
  -7  -1  -2 6063.01 1109.34  21
  -7  -1  -2 6060.38 1265.54  13
   1  -8  -1 3921.70 891.793   8
   7   1  -1 3577.45 1339.25   6
   1  -8  -1 2855.79 749.503  10
  -1   8  -1 5353.72 1146.96   5
  -7  -1  -1 6885.61 1220.27  13
   7   1   0 102828. 6159.76   6
   1  -8   0 98739.4 4570.15  10
   8  -7   0 89421.3 4428.26   7
  -7  -1   0 105167. 4661.10  13
   1  -8   0 104816. 4394.49   8
  -8   7   1 4352.38 962.710  12
   1  -8   1 4422.72 951.254  10
  -7  -1   1 3773.61 883.766  13
   8  -7   1 5553.12 1031.02   7
   8  -7   2 20944.4 1945.55  17
   8  -7   2 20264.3 1864.46  26
   1  -8   2 22255.5 1878.19  10
   7   1   2 19692.3 1721.89  23
  -7  -1   2 18272.5 1669.80  13
  -8   7   2 20272.1 1903.40  12
   8  -7   3 2011.85 787.264  26
   7   1   3 1157.82 471.482  23
   8  -7   4 23959.3 1981.09  26
   7   1   4 24780.8 1760.51  23
   8  -7   5 2044.69 552.945  26
  -2   8  -7 7680.37 657.660  19
  -8   6  -7 5697.09 786.534  28
  -6  -2  -7 5931.37 1020.73  27
  -8   6  -7 9201.93 787.991  22
   8  -6  -7 8528.85 754.346  20
   2  -8  -7 5458.70 1028.68  34
   6   2  -7 8400.77 700.318  20
   2  -8  -6 14752.8 1330.61  30
  -6  -2  -6 14821.8 2161.91  27
   6   2  -6 18322.3 1303.62  20
   6   2  -6 18763.6 1352.32  25
  -2   8  -6 17580.3 1424.82  19
  -2   8  -6 15897.6 1229.17  22
  -8   6  -6 16856.4 1423.23  22
   8  -6  -6 16330.3 1278.15  20
   2  -8  -6 14191.2 2261.75  34
   2  -8  -5 10298.5 1323.58  30
  -2   8  -5 8560.43 1330.21  32
   6   2  -5 10545.1 1075.35  20
  -6  -2  -5 7171.16 1964.67  27
  -6  -2  -5 9749.53 1149.31  30
   6   2  -5 10398.0 1180.47  25
  -2   8  -5 10160.7 1116.30  22
  -8   6  -5 9942.30 1297.94  22
   8  -6  -5 10505.2 1158.71  20
  -6  -2  -4 10964.2 1289.10  30
  -2   8  -4 12395.7 1630.30  32
   6   2  -4 10106.3 1194.63  25
   8  -6  -4 9660.06 1266.06  25
   2  -8  -4 11028.4 1448.36  30
  -2   8  -4 9837.56 1153.18  22
  -8   6  -4 10387.2 1360.50  22
   8  -6  -4 10901.2 1185.10  20
   6   2  -4 9053.24 1207.99  31
   6   2  -3 107195. 5035.48  11
  -6  -2  -3 110375. 4389.39  30
   2  -8  -3 93584.8 4209.15  30
   8  -6  -3 100205. 4527.13   8
   2  -8  -3 114284. 4727.13  26
   8  -6  -3 99417.0 4384.56  25
   6   2  -3 97472.8 4061.92  25
  -6  -2  -3 101812. 7141.35  15
  -2   8  -3 100058. 4001.11  22
   8  -6  -3 101360. 5306.45  14
  -8   6  -3 89200.8 4224.07  22
  -2   8  -3 104198. 5562.67   5
  -6  -2  -3 102857. 5115.93  13
   2  -8  -3 96605.9 4706.52   8
   8  -6  -3 95902.7 4415.91  33
   6   2  -3 95115.2 4234.19  31
   6   2  -2 17975.7 2717.79   6
   8  -6  -2 17062.2 2004.76  14
  -2   8  -2 14452.0 1877.70   5
   8  -6  -2 17049.6 2180.86   7
  -6  -2  -2 17681.0 1920.23  13
   2  -8  -2 14914.5 1689.24   8
   6   2  -2 16086.7 1782.43  11
   6   2  -1 33096.1 3457.29   6
   8  -6  -1 28191.6 2593.32   7
  -6  -2  -1 32928.0 2525.23  13
   2  -8  -1 33365.9 2387.48   8
   6   2   0 17883.4 2433.00   6
   2  -8   0 15334.1 1641.30  10
   8  -6   0 16510.3 1842.29   7
  -6  -2   0 16591.9 1663.10  13
   8  -6   1 26621.0 2253.53   7
   2  -8   1 26961.0 2072.59  10
  -6  -2   1 27341.7 2067.50  13
   8  -6   2 23917.4 2097.07  17
   2  -8   2 25355.9 1954.79  10
   8  -6   3 98984.7 4607.14  17
   8  -6   3 86700.4 4154.14  26
  -6  -2   3 88347.2 3922.43  24
   8  -6   4 4238.70 907.926  26
   8  -6   5 16111.3 1493.77  26
   3  -8  -7 13523.4 1062.02  18
  -3   8  -7 14780.3 954.028  22
  -8   5  -7 15159.4 1099.24  22
   8  -5  -7 14844.4 1032.25  20
   5   3  -7 14453.3 1005.16  20
   3  -8  -6 16472.1 1429.02  30
   3  -8  -6 12050.3 1297.04  18
  -5  -3  -6 11597.7 1801.74  27
   5   3  -6 15832.3 1267.74  25
  -3   8  -6 15813.9 1258.55  22
  -8   5  -6 14099.9 1402.00  22
   8  -5  -6 15389.9 1245.30  20
   5   3  -6 15603.5 1247.63  20
   5   3  -5 5363.57 830.980  20
  -5  -3  -5 5320.16 861.488  30
  -3   8  -5 3111.80 739.199  32
   3  -8  -5 4913.87 930.785  30
  -5  -3  -5 4579.85 1346.23  27
   8  -5  -5 4830.72 861.784  25
   5   3  -5 5478.56 890.270  25
  -3   8  -5 4980.74 812.862  22
  -8   5  -5 3804.06 820.732  22
   8  -5  -5 2381.00 586.573  20
  -5  -3  -4 21504.3 1780.57  30
   3  -8  -4 19027.1 1843.40  30
  -3   8  -4 19158.1 1869.31  32
   8  -5  -4 19986.2 1783.70  25
  -3   8  -4 20666.3 1679.74  22
  -8   5  -4 17898.9 1817.52  22
   3  -8  -4 16793.9 1471.95  20
   8  -5  -4 21130.5 1593.17  20
   5   3  -4 19003.7 1543.25  20
   5   3  -4 20064.7 1732.59  31
   5   3  -3 147199. 6043.50  11
  -3   8  -3 141220. 6675.27   5
  -5  -3  -3 164262. 9315.93  15
   8  -5  -3 144679. 6629.36  14
   8  -5  -3 143824. 6970.04   7
   3  -8  -3 138281. 5885.02   8
   5   3  -2 30329.9 3420.03   6
   5   3  -2 23133.3 2063.94  11
   8  -5  -2 22986.8 2374.91  14
  -3   8  -2 21485.5 2319.12   5
   8  -5  -2 22857.1 2536.36   7
  -5  -3  -2 23220.6 2148.73  13
   3  -8  -2 22981.7 2077.35   8
   5   3  -1 38394.5 3709.75   6
  -3   8  -1 38163.3 2888.35   5
   8  -5  -1 32699.9 2756.53   7
  -5  -3  -1 36952.8 2583.28  13
   3  -8  -1 34015.2 2411.75   8
   5   3   0 49037.2 3854.67   6
   8  -5   0 40849.7 2976.21   7
   3  -8   0 42713.6 2733.17  10
  -5  -3   0 43490.5 2686.91  13
   8  -5   1 38757.1 2737.75   7
   8  -5   2 28409.0 2218.38  17
   8  -5   3 137263. 5664.33  17
   8  -5   5 9413.47 1217.03  26
   4  -8  -7 615.738 404.473  18
   4   4  -7 627.662 327.536  19
  -4   8  -7 775.243 274.269  22
  -8   4  -7 627.160 331.473  22
  -4  -4  -7 215.708 557.899  34
   8  -4  -7 1174.32 373.345  20
   4   4  -7 1539.44 394.452  20
  -4  -4  -6 31100.8 1790.20  30
   4  -8  -6 31204.2 2044.20  30
   4  -8  -6 25462.7 2085.71  18
   4   4  -6 31027.4 1844.58  25
   4   4  -6 30963.5 1930.34  19
  -4   8  -6 31118.3 1827.29  22
  -8   4  -6 27600.1 1959.98  22
   8  -4  -6 31164.5 1785.55  20
  -4  -4  -6 25313.7 2771.72  34
   4   4  -6 32524.3 1904.92  20
   4  -8  -5 1292.62 466.742  20
   4   4  -5 877.323 431.909  19
  -4  -4  -5 1994.48 607.075  30
   4  -8  -5 606.379 463.545  30
   8  -4  -5 1509.49 546.010  20
   8  -4  -5 906.465 510.296  25
  -4   8  -5 1263.41 563.718  22
  -8   4  -5 544.495 464.592  22
   4   4  -5 1540.25 519.886  20
   4  -8  -4 67332.9 3602.08  30
   8  -4  -4 69262.5 3384.48  25
  -4  -4  -4 76039.6 3523.71  30
  -4   8  -4 68783.8 3270.18  22
  -8   4  -4 63382.6 3538.43  22
   4  -8  -4 70637.8 3273.56  20
   8  -4  -3 1109.13 914.161   7
  -4   8  -3 1017.17 812.046   5
   4   4  -3 638.493 502.202  11
   4  -8  -3 1590.64 654.947   8
  -4  -4  -3 529.384 1247.82  15
   8  -4  -3 1056.80 773.936  14
   4   4  -2 52410.4 3144.45  11
   4   4  -2 57692.1 4560.02   6
   8  -4  -2 56483.8 3703.42  14
  -4   8  -2 48298.6 3512.30   5
   8  -4  -2 53419.2 3860.08   7
  -4  -4  -2 48109.1 3076.07  13
   4  -8  -2 47914.3 3089.43   8
  -4   8  -1 2068.52 952.649   5
  -4   8  -1 1773.42 578.944  12
   4   4  -1 1267.07 626.233  11
   4  -8  -1 805.416 481.715   8
   4   4  -1 2247.19 1014.35   6
  -4  -4  -1 1860.61 643.643  13
   8  -4  -1 2885.70 1118.68   7
   4   4   0 146617. 6877.37   6
   8  -4   0 149137. 6101.91   7
  -4   8   0 151841. 5634.92  12
   8  -4   1 2812.77 1008.72   7
   8  -4   2 65877.4 3512.28  17
   8  -4   3 1272.37 634.696  17
  -4  -4   4 52529.5 2796.56  24
   3   5  -7 21584.4 1333.83  19
   5  -8  -7 19687.5 1461.45  18
  -5   8  -7 18130.7 1320.55  28
  -8   3  -7 13215.3 1382.53  27
  -5   8  -7 21752.0 1216.91  22
  -8   3  -7 20920.3 1301.47  22
   8  -3  -7 16142.8 1054.54  20
  -3  -5  -7 18371.2 1967.92  34
   3   5  -7 23274.5 1294.73  20
  -3  -5  -6 3383.06 632.469  30
   5  -8  -6 2377.52 666.082  30
   5  -8  -6 3088.54 852.638  18
  -8   3  -6 2465.82 951.142  27
   3   5  -6 3227.55 656.614  20
   3   5  -6 3932.97 761.217  19
   3   5  -6 3752.98 622.658  25
  -5   8  -6 3226.30 614.336  22
  -8   3  -6 3000.79 679.655  22
  -3  -5  -6 4824.53 1338.96  34
   5  -8  -6 3587.12 637.021  20
   8  -3  -6 3646.26 638.876  20
   3   5  -5 6907.00 1095.70  19
  -3  -5  -5 6549.41 1000.19  30
   5  -8  -5 6781.33 1103.20  30
  -8   3  -5 4297.86 1257.81  27
   8  -3  -5 7316.13 1002.62  25
   5  -8  -5 5970.90 903.184  20
  -5   8  -5 6983.24 1000.44  22
  -8   3  -5 6425.99 1095.28  22
   8  -3  -5 6713.86 860.795  20
  -3  -5  -4 35086.3 2268.92  30
   8  -3  -4 28170.1 2077.42  25
  -5   8  -4 26698.1 1986.36  22
  -8   3  -4 28276.9 2330.74  21
   5  -8  -4 31764.1 2149.47  20
   3   5  -4 33398.6 2402.92  32
  -5   8  -3 60265.5 4134.66   5
   3   5  -3 60819.5 3574.09  11
   8  -3  -3 58106.5 4032.09  14
  -3  -5  -3 61257.4 3347.20   8
   5  -8  -3 56111.6 3515.84   8
  -5   8  -2 4547.70 1161.74   5
   3   5  -2 4044.77 886.391  11
   5  -8  -2 3176.68 859.513   8
   8  -3  -2 4153.78 1131.71  14
   8  -3  -2 4800.55 1196.05   7
   3   5  -1 22505.0 1931.95  11
  -3  -5  -1 25178.7 2054.61  10
  -5   8  -1 25695.2 2461.37   5
   8  -3  -1 24062.4 2476.73   7
  -8   3  -1 23801.9 1869.29  13
  -5   8  -1 25044.5 2029.80  12
  -3  -5   0 47479.9 2717.67  10
   8  -3   0 44272.0 3118.92   7
  -8   3   0 44984.4 2562.89  13
  -5   8   0 47080.1 2886.19  12
  -3  -5   1 37669.2 2335.26  10
   8  -3   1 31596.1 2587.60   7
  -5   8   1 33803.5 2484.33  12
  -5   8   2 1635.62 670.819  12
   8  -3   2 3204.44 899.108   7
   8  -3   3 57704.6 3419.09  17
  -5   8   3 60115.0 3475.18  12
  -3  -5   4 36657.5 2296.28  24
  -3  -5   5 9152.75 1076.86  24
   2   6  -7 31434.2 1617.21  19
   6  -8  -7 31273.9 1790.32  18
  -6   8  -7 24772.9 1620.29  28
  -8   2  -7 23617.5 1897.81  27
  -6   8  -7 33899.5 1497.81  22
  -8   2  -7 28505.0 1472.79  22
   6  -8  -7 29158.6 1362.06  20
   8  -2  -7 33079.5 1445.93  20
  -2  -6  -7 28400.9 2464.07  34
   2   6  -7 34478.0 1552.18  20
   2   6  -6 10829.9 1200.95  19
  -2  -6  -6 10414.1 1014.10  30
   6  -8  -6 9132.30 1038.50  30
  -8   2  -6 8709.57 1582.37  27
   8  -2  -6 10084.7 983.753  25
  -6   8  -6 11193.2 1085.17  22
  -8   2  -6 9809.53 1118.61  22
   6  -8  -6 9282.34 997.545  20
   8  -2  -6 10334.7 948.348  20
  -2  -6  -6 8422.24 1831.43  34
   2   6  -6 9322.55 992.904  20
  -2  -6  -5 13917.6 1398.64  30
  -8   2  -5 10078.9 1885.97  27
   2   6  -5 13516.6 1496.40  32
   8  -2  -5 14578.6 1351.78  25
   2   6  -5 12889.3 1504.47  19
  -6   8  -5 13403.0 1361.66  22
   6  -8  -5 14961.0 1420.38  20
   8  -2  -5 14610.3 1214.82  20
  -2  -6  -4 41816.9 2518.45  30
   8  -2  -4 36974.2 2343.15  25
   2   6  -4 38874.8 2312.48  22
  -6   8  -4 34388.2 2279.68  22
  -8   2  -4 33401.2 2514.61  21
   6  -8  -4 40482.8 2469.72  20
   2   6  -4 39484.3 2717.54  32
  -2  -6  -3 8752.36 1168.87  30
  -2  -6  -3 8044.02 1231.98   8
   6  -8  -3 6076.20 983.498  20
   2   6  -3 8198.82 1348.41  11
   6  -8  -3 6459.03 1259.80   8
   8  -2  -3 7673.69 1082.95  25
   8  -2  -3 7619.58 1448.82  14
   2   6  -3 8112.19 1067.81  22
  -6   8  -3 6456.09 1002.05  22
  -8   2  -3 6757.83 1156.03  21
   2   6  -3 8753.58 1318.89  32
   6  -8  -2 40290.0 2770.66   8
   2   6  -2 41496.0 2886.41  11
   8  -2  -2 46733.3 3336.33  14
  -8   2  -2 42017.6 2840.76  13
   8  -2  -2 46843.1 3608.21   7
  -6   8  -2 37929.1 3161.73   5
  -2  -6  -1 18106.6 1812.33  10
  -8   2  -1 18177.1 1729.30  13
   8  -2  -1 20259.0 2236.04   7
  -6   8  -1 18816.0 2132.59   5
  -6   8  -1 19402.1 1830.70  12
  -6   8   0 11697.2 1621.19   5
  -2  -6   0 12556.3 1463.48  10
   8  -2   0 15095.8 1822.92   7
  -8   2   0 13828.4 1487.76  13
  -6   8   0 11505.3 1494.84  12
  -2  -6   1 36937.7 2369.74  10
   8  -2   1 31190.1 2421.05   7
   2   6   1 33882.9 2282.26   9
  -6   8   1 33063.7 2532.25  12
  -2  -6   2 60822.4 3069.59  10
   2   6   2 51993.7 3099.31   9
  -6   8   2 53718.3 3243.97  12
   8  -2   3 16951.8 1817.04  17
   6  -8   3 15565.3 1589.63  26
   2   6   3 16547.5 1730.44   9
  -6   8   3 15881.5 1719.09  12
  -2  -6   5 16454.9 1421.45  24
   1   7  -7 10681.0 833.101  19
   7  -8  -7 9097.80 831.070  18
  -7   8  -7 6514.10 751.361  28
  -8   1  -7 9056.33 1112.14  27
  -7   8  -7 11055.3 760.880  22
   7  -8  -7 10289.9 720.041  20
  -1  -7  -7 7924.38 1283.12  34
   1   7  -7 10247.9 735.004  20
   1   7  -6 16926.2 1444.42  19
  -1  -7  -6 15940.7 1251.19  30
  -8   1  -6 14117.0 1826.22  27
   8  -1  -6 17786.7 1256.34  25
  -7   8  -6 17148.5 1270.99  22
  -8   1  -6 16232.5 1357.08  22
   7  -8  -6 16956.5 1277.79  20
   8  -1  -6 16405.6 1104.54  20
  -1  -7  -6 14813.9 2370.96  34
  -1  -7  -5 2910.44 695.361  30
  -8   1  -5 2480.87 1046.16  27
   7  -8  -5 3787.00 797.472  20
   1   7  -5 3032.03 817.548  32
   8  -1  -5 2886.45 647.983  25
   1   7  -5 1912.28 467.743  22
  -7   8  -5 3527.45 745.364  22
  -1  -7  -4 47916.2 2706.33  30
   1   7  -4 50322.5 3090.31  32
   8  -1  -4 47605.7 2648.56  25
   1   7  -4 47675.8 2563.70  22
  -7   8  -4 46851.4 2652.63  22
  -8   1  -4 41732.9 2745.11  21
   7  -8  -4 48412.2 2667.65  20
  -1  -7  -3 6520.98 972.731  30
   7  -8  -3 7101.07 1171.58  25
   8  -1  -3 7932.62 1100.34  25
  -8   1  -3 6806.31 1165.16  30
   1   7  -3 7432.67 1003.82  22
  -7   8  -3 6861.56 1057.93  22
  -8   1  -3 7053.21 1146.69  21
   7  -8  -3 7583.55 1099.90  20
   1   7  -2 3805.94 871.671  31
  -8   1  -2 3460.97 808.105  30
  -1  -7  -2 3430.33 762.802  30
  -1  -7  -2 3656.60 876.485   8
   7  -8  -2 3007.96 949.135  25
   7  -8  -2 2650.15 698.816  20
   8  -1  -2 3243.00 705.774  25
   1   7  -2 3316.93 736.230  22
  -8   1  -2 1839.41 725.344  21
  -8   1  -2 3406.33 895.644  13
   8  -1  -1 25473.6 3048.96   6
  -7   8  -1 22920.1 2142.46  12
  -1  -7  -1 24830.9 2221.05  10
  -8   1  -1 23657.9 2102.81  13
   8  -1  -1 23350.7 2348.57   7
   8  -1   0 64538.4 4624.52   6
  -1  -7   0 67000.5 3574.47  10
  -8   1   0 64034.8 3481.20  13
  -7   8   0 69284.2 3744.43  12
  -1  -7   1 25530.7 2064.26  10
   1   7   1 24249.1 1956.17   9
  -8   1   1 21456.9 1909.02  13
  -7   8   1 23613.1 2104.21  12
   7  -8   2 5706.30 1091.73  26
   7  -8   2 3957.42 919.215  25
  -1  -7   2 4594.18 893.898  10
   8  -1   2 5050.66 922.648  23
   1   7   2 6760.21 1116.20   9
  -7   8   2 4844.22 1022.07  12
   7  -8   3 6776.19 1137.35  26
   8  -1   3 6306.30 941.023  23
   7  -8   4 49893.1 2788.41  26
  -1  -7   6 21630.1 1351.12  24
   0   8  -6 3382.14 595.226  19
   0  -8  -6 2577.91 493.428  30
  -8   0  -6 3515.70 975.483  27
   8   0  -6 2920.53 520.851  25
   8  -8  -6 3255.24 549.720  20
   0   8  -6 2728.31 420.447  22
  -8   8  -6 2596.76 521.170  22
  -8   0  -6 1864.66 490.416  22
   0  -8  -6 3533.82 1154.00  34
   0  -8  -5 21985.4 1675.67  30
  -8   0  -5 20562.1 2491.97  27
   8   0  -5 25648.8 1675.30  25
   0   8  -5 22865.6 1509.13  22
  -8   8  -5 22890.7 1632.81  22
   8  -8  -5 23072.1 1596.86  20
   0   8  -5 23281.3 1904.69  32
   0  -8  -4 13874.5 1410.18  30
  -8   0  -4 11216.9 1298.60  30
   0   8  -4 14070.5 1656.98  32
   8   0  -4 12462.2 1299.07  25
   0   8  -4 12985.1 1242.73  22
  -8   8  -4 13207.9 1348.86  22
   8  -8  -4 14258.6 1379.89  20
  -8   0  -3 14258.7 1558.83  30
   0  -8  -3 15348.1 1497.31  30
   8  -8  -3 13074.6 1554.61  25
   8   0  -3 15615.7 1469.81  25
   0   8  -3 15783.2 1521.43  22
  -8   0  -3 11907.8 1458.10  21
   8  -8  -3 14424.1 1390.40  20
   0   8  -2 1592.82 702.103  31
  -8   0  -2 1573.57 786.475  30
   0  -8  -2 1111.40 440.229  30
   0  -8  -2 1640.12 783.550  26
   8  -8  -2 1142.41 704.741  25
   8   0  -2 1260.63 526.200  25
   0   8  -2 1361.38 620.166  22
  -8   0  -2 1694.71 683.185  21
   8  -8  -2 2667.40 902.708  33
   8  -8  -2 1456.39 544.979  20
   8   0  -2 1876.78 723.210  31
  -8   0  -1 24098.5 1988.76  30
   0  -8  -1 29813.5 2223.18  26
   8   0  -1 25203.7 1993.34  31
   8  -8  -1 22000.2 2136.82  25
   8   0  -1 24383.2 1863.43  23
   0   8  -1 27779.8 1975.57  22
  -8   0  -1 27158.5 2306.45  21
   8  -8  -1 21941.7 2069.73  33
   0   8  -1 27704.0 2165.30  31
   0  -8   0 14567.5 1537.64  26
   8  -8   0 11575.6 1358.99  26
  -8   8   0 13177.2 1645.99  12
   8   0   0 16140.7 2436.30   6
   8  -8   0 12037.9 1541.47  25
   0  -8   0 12066.1 1546.41  10
   8   0   0 12311.2 1336.09  23
  -8   0   0 11397.7 1505.49  13
   0  -8   0 13317.2 1516.21   8
   8  -8   0 13419.7 1571.88  33
   8   0   0 11586.0 1340.68  31
   8  -8   1 19745.6 1799.33  26
   8  -8   1 18117.1 1849.78  25
   8   0   1 19749.5 1724.91  23
   8  -8   2 334.804 559.469  26
   8   0   2 128.521 462.857  23
   8  -8   3 19394.0 1780.41  26
   8   0   3 19908.5 1647.76  23
   8  -8   4 15651.5 1529.94  26
   0  -8   6 5053.51 609.455  24
  -1   9  -6 8787.30 722.270  19
   1  -9  -6 7176.36 669.953  30
  -8  -1  -6 7042.24 1046.51  27
  -1   9  -6 7199.99 624.803  20
   8   1  -6 9270.15 720.185  25
  -9   8  -6 7714.65 672.738  22
   9  -8  -6 7022.24 647.001  20
   1  -9  -6 5999.06 1073.43  34
  -1   9  -5 8050.86 962.030  19
   1  -9  -5 6500.19 860.828  30
  -8  -1  -5 6929.11 1390.58  27
   8   1  -5 8143.67 884.690  25
  -1   9  -5 5745.36 729.683  22
  -9   8  -5 6322.75 762.981  22
   9  -8  -5 7404.76 797.116  20
  -1   9  -5 6770.63 899.860  32
  -8  -1  -4 2516.67 629.134  30
   1  -9  -4 2565.70 636.571  30
   9  -8  -4 2462.07 728.967  25
   8   1  -4 4036.43 783.739  25
  -1   9  -4 3252.23 631.836  22
  -9   8  -4 3044.53 631.301  22
  -1   9  -4 2906.20 767.751  32
   9  -8  -4 3744.36 653.363  20
   1  -9  -3 32987.6 2127.82  30
  -8  -1  -3 32830.7 2231.83  30
   9  -8  -3 32911.8 2391.47  25
   8   1  -3 33205.7 2049.71  25
  -1   9  -3 35997.3 2092.09  22
  -8  -1  -3 29607.9 2202.82  21
   9  -8  -3 31848.7 1953.32  20
  -8  -1  -2 4521.93 866.664  30
   1  -9  -2 2719.37 639.879  30
   1  -9  -2 4090.11 898.174  26
   9  -8  -2 4854.34 1041.43  25
   8   1  -2 4695.79 794.807  25
  -1   9  -2 3653.07 766.606  22
  -8  -1  -2 3332.81 783.905  21
   9  -8  -2 3422.87 841.484  33
   8   1  -2 3873.96 856.828  31
  -8  -1  -1 15391.1 1583.08  30
   1  -9  -1 17814.7 1729.36  26
   9  -8  -1 13886.4 1654.81  25
   8   1  -1 16419.1 1511.23  23
  -1   9  -1 15440.4 1395.95  22
  -8  -1  -1 17939.8 1904.87  21
   9  -8  -1 15618.0 1769.67  33
   8   1  -1 15919.6 1570.08  31
  -1   9  -1 14245.3 1560.56  31
   1  -9   0 1966.24 702.410  26
   9  -8   0 2597.25 781.163  26
   9  -8   0 1955.01 711.126  25
   8   1   0 2708.77 777.083  23
   9  -8   0 2224.80 727.932  33
   8   1   0 2696.29 740.380  31
   1  -9   1 19911.7 1708.56  26
   9  -8   1 20278.8 1848.80  26
   9  -8   1 15995.1 1744.39  25
   8   1   1 19364.5 1739.61  23
   9  -8   1 19846.2 1821.14  33
   9  -8   2 7917.82 1206.68  26
   8   1   2 8435.05 1148.48  23
   9  -8   3 30034.1 2147.70  26
   8   1   3 29011.8 1961.98  23
   9  -8   4 4811.77 830.372  26
   8   1   4 4338.24 673.697  23
   9  -8   5 10333.4 951.657  26
   1  -9   6 11408.4 794.137  24
   2  -9  -6 7204.38 768.364  30
  -7  -2  -6 5501.31 1077.80  27
  -2   9  -6 7153.55 703.066  19
   7   2  -6 8210.11 753.287  25
  -2   9  -6 6971.97 662.886  22
  -9   7  -6 6853.09 729.557  22
   9  -7  -6 7187.59 720.941  20
   2  -9  -6 7093.33 1235.09  34
  -7  -2  -5 21561.5 1471.96  30
  -2   9  -5 23879.1 1694.13  19
   2  -9  -5 21712.4 1622.40  30
  -7  -2  -5 20112.0 2375.71  27
   7   2  -5 23456.0 1578.89  25
  -2   9  -5 25830.1 1559.01  22
  -9   7  -5 21574.7 1604.98  22
   9  -7  -5 22618.5 1464.97  20
  -2   9  -5 23439.4 1737.57  32
  -7  -2  -4 17199.6 1498.89  30
   2  -9  -4 14755.1 1490.12  30
   9  -7  -4 13992.5 1470.43  25
   7   2  -4 17683.8 1472.21  25
  -2   9  -4 14714.2 1348.14  22
  -9   7  -4 15922.3 1504.68  22
   9  -7  -4 18035.7 1378.18  20
  -2   9  -4 14900.6 1585.78  32
  -7  -2  -3 19487.7 1721.56  30
   2  -9  -3 19386.1 1828.40  26
   9  -7  -3 17487.0 1771.72  25
   7   2  -3 17239.2 1498.79  25
   2  -9  -3 15240.6 1524.39  30
  -2   9  -3 16678.9 1445.02  22
   9  -7  -3 15559.6 1650.52  33
   7   2  -3 15958.4 1588.90  31
   2  -9  -2 9489.64 1233.74  30
  -7  -2  -2 8932.56 1228.71  30
   2  -9  -2 9566.21 1293.15  26
   9  -7  -2 7127.93 1204.42  33
   7   2  -2 8903.77 1070.06  25
   9  -7  -2 8147.93 1228.13  25
  -2   9  -2 10067.9 1180.06  22
  -7  -2  -2 9087.64 1305.36  21
   7   2  -2 8597.87 1223.71  31
   7   2  -1 8749.32 1206.52  31
  -7  -2  -1 9205.65 1226.05  30
   2  -9  -1 9264.60 1324.95  26
   9  -7  -1 9186.22 1339.81  25
  -2   9  -1 10087.2 1171.15  22
   9  -7  -1 9911.51 1463.62  33
  -7  -2   0 34643.1 2221.06  30
   2  -9   0 35064.1 2453.84  26
   9  -7   0 35424.1 2348.56  26
   9  -7   0 31781.3 2437.55  25
   7   2   0 36925.2 2338.32  23
   9  -7   0 34009.8 2559.06  33
   7   2   0 33197.9 2288.16  31
   9  -7   1 4367.49 970.197  33
   2  -9   1 2681.16 739.699  26
   9  -7   1 2267.16 783.723  26
   7   2   1 2830.09 764.149  23
   9  -7   2 12744.2 1490.28  26
   7   2   2 12417.1 1370.58  23
   9  -7   3 27507.9 2142.37  26
   7   2   3 26508.2 1912.29  23
   9  -7   4 10117.3 1254.20  26
   7   2   4 10076.6 1095.23  23
   9  -7   5 29283.0 1789.89  26
   3  -9  -6 28978.7 1668.08  30
   6   3  -6 35284.4 1680.39  25
  -3   9  -6 32600.0 1583.08  22
  -9   6  -6 29893.3 1686.68  22
   9  -6  -6 28665.8 1507.18  20
   6   3  -6 33423.0 1526.16  20
  -3   9  -5 893.987 457.400  19
  -6  -3  -5 934.951 502.330  30
   3  -9  -5 1670.06 599.946  30
  -6  -3  -5 1679.84 953.968  27
   9  -6  -5 692.514 490.582  25
   6   3  -5 478.915 416.865  25
  -3   9  -5 310.507 397.600  22
  -9   6  -5 1984.58 688.304  22
  -3   9  -5 664.925 443.302  32
   9  -6  -5 411.160 330.166  20
  -6  -3  -4 31001.3 2068.88  30
   3  -9  -4 28247.7 2146.09  30
   9  -6  -4 28667.3 2095.58  25
   6   3  -4 31883.8 2032.84  25
  -3   9  -4 31259.6 1951.90  22
  -9   6  -4 28527.3 2136.36  22
  -3   9  -4 28606.9 2141.57  32
   6   3  -4 25875.9 1942.79  31
   6   3  -3 1994.83 668.684  31
  -6  -3  -3 261.223 435.069  30
   3  -9  -3 925.155 441.726  30
   3  -9  -3 1340.95 685.333  26
   9  -6  -3 2403.88 832.809  25
   6   3  -3 1716.78 691.432  25
  -3   9  -3 1310.96 570.532  22
  -9   6  -3 1805.23 645.696  22
   9  -6  -3 734.667 584.044  33
   6   3  -2 4528.41 918.518  31
  -6  -3  -2 5130.97 893.670  30
   3  -9  -2 5718.36 980.350  30
   3  -9  -2 6799.12 1167.72  26
   9  -6  -2 5086.04 1036.15  25
   6   3  -2 5372.06 840.543  25
  -3   9  -2 4892.32 825.168  22
   9  -6  -2 4558.09 968.210  33
   6   3  -1 2064.48 605.964  31
  -6  -3  -1 953.988 498.913  30
   3  -9  -1 926.244 526.890  26
   9  -6  -1 1185.65 672.208  25
   9  -6  -1 1040.13 657.483  33
   9  -6  -1 1570.62 874.526   7
   6   3   0 168193. 8012.68   6
   3  -9   0 157000. 5850.26  26
   9  -6   0 155801. 5822.51  25
   9  -6   0 152528. 6562.71   7
  -6  -3   0 163031. 6153.49  13
   9  -6   0 173363. 6248.70  33
   6   3   0 167346. 5839.28  31
   3  -9   1 780.033 563.957  26
   9  -6   1 1541.69 609.925  26
   9  -6   1-146.626 450.781  33
   3  -9   2 18209.7 1606.78  26
   9  -6   2 20675.0 1897.33  26
   9  -6   3 1189.05 671.146  26
   9  -6   4 23769.6 1936.95  26
   9  -6   5 434.689 354.862  26
  -5  -4  -6 7196.04 728.872  30
   4  -9  -6 6363.73 796.324  30
   5   4  -6 9062.59 869.965  25
  -4   9  -6 6947.92 752.634  22
  -9   5  -6 8579.24 966.095  22
   9  -5  -6 6147.60 694.459  20
   5   4  -6 7035.45 756.628  20
  -5  -4  -5 23583.3 1647.05  30
   4  -9  -5 22627.1 1806.06  30
   9  -5  -5 22365.4 1679.56  25
   5   4  -5 25715.2 1715.75  25
  -4   9  -5 23063.8 1587.73  22
  -9   5  -5 19974.8 1723.33  22
   4  -9  -5 19863.8 1426.83  20
   9  -5  -5 22600.6 1473.36  20
   5   4  -5 22639.7 1507.47  20
  -5  -4  -4 21626.0 1689.21  30
   4  -9  -4 19897.9 1801.06  30
   9  -5  -4 20837.1 1797.11  25
  -4   9  -4 18529.4 1515.48  22
  -9   5  -4 17913.2 1743.44  22
   4  -9  -4 18382.9 1549.48  20
   5   4  -4 20419.8 1660.14  31
   4  -9  -3 24188.0 2042.90  30
  -5  -4  -3 28165.3 2013.24  30
   9  -5  -3 24907.8 2031.27  25
  -4   9  -3 25132.2 1834.66  22
  -9   5  -3 23786.9 2067.04  22
   4  -9  -3 23894.7 1834.18  20
   9  -5  -3 25897.9 2073.44  33
   5   4  -3 28588.1 2141.36  31
  -5  -4  -2 22802.8 1809.27  30
   4  -9  -2 20909.0 1836.24  30
   4  -9  -2 21922.1 2011.00  26
   9  -5  -2 23575.7 1952.13  25
  -4   9  -2 23772.8 1751.73  22
  -9   5  -2 21369.8 2081.61  21
   9  -5  -2 20406.9 1948.37  33
   5   4  -2 24123.4 2016.29  31
  -5  -4  -1 16516.0 1482.90  30
   4  -9  -1 18446.9 1812.28  26
   5   4  -1 17351.9 2455.54   6
   9  -5  -1 17533.4 1670.50  25
  -4   9  -1 16886.8 2036.03   5
   9  -5  -1 15150.7 2053.66   7
  -9   5  -1 14584.0 1689.37  21
   9  -5  -1 16083.3 1688.83  33
   5   4  -1 20164.3 1838.18  31
   5   4  -1 19172.4 1854.51  11
   5   4   0 13299.4 2017.51   6
  -4   9   0 10832.0 1402.59  12
   9  -5   0 9602.07 1477.37   7
   5   4   0 11531.1 1394.45  11
   4  -9   1 10096.5 1301.05  26
  -5  -4   1 10735.7 1268.86  24
  -4   9   1 11368.6 1506.84  12
   9  -5   1 10951.1 1566.12   7
   5   4   1 11799.4 1337.55  31
   4  -9   2 27088.4 2057.95  26
  -5  -4   2 27257.2 2092.53  24
  -5  -4   3 33464.1 2243.55  24
  -5  -4   4 14437.8 1346.45  24
   9  -5   5 28393.2 1904.83  26
   4   5  -6 8623.18 844.662  19
  -4  -5  -6 8088.01 779.109  30
   5  -9  -6 8536.87 888.871  30
   5  -9  -6 7477.86 925.419  18
   4   5  -6 8086.16 789.687  25
  -5   9  -6 8798.45 838.164  22
  -9   4  -6 8819.24 963.613  22
   5  -9  -6 6841.71 714.007  20
   9  -4  -6 8837.30 777.978  20
   4   5  -6 6856.04 756.095  20
  -4  -5  -5 25840.2 1714.46  30
   5  -9  -5 24124.7 1848.91  30
   9  -4  -5 22661.5 1678.41  25
  -5   9  -5 24371.6 1630.27  22
  -9   4  -5 20966.1 1762.05  22
   5  -9  -5 22815.7 1606.48  20
   4   5  -5 25357.8 1672.50  20
  -4  -5  -4 11216.3 1244.12  30
   5  -9  -4 9749.74 1332.56  30
   9  -4  -4 9164.12 1183.01  25
  -5   9  -4 9166.38 1090.40  22
  -9   4  -4 7624.90 1173.43  22
   5  -9  -4 9533.71 1185.18  20
  -4  -5  -3 17123.5 1530.03  30
   9  -4  -3 14855.5 1526.89  25
  -5   9  -3 15478.1 1413.94  22
  -9   4  -3 15456.6 1768.33  21
   5  -9  -3 14031.2 1464.06  20
   4   5  -3 16377.8 1634.97  31
  -4  -5  -2 7189.08 1074.80  30
   5  -9  -2 5773.38 1114.43  26
   9  -4  -2 6268.97 1042.25  25
  -9   4  -2 5079.05 1090.07  21
   9  -4  -2 4248.32 922.855  33
   5  -9  -2 4855.76 916.701  20
   4   5  -2 6071.58 1027.97  31
   4   5  -1 31536.8 2419.52  11
  -4  -5  -1 31921.6 2051.23  30
   5  -9  -1 32799.1 2382.17  26
   5  -9  -1 28941.4 2388.14  25
   9  -4  -1 30919.5 2167.29  25
  -5   9  -1 30048.3 2745.16   5
   9  -4  -1 32230.5 2953.71   7
  -9   4  -1 31800.1 2527.37  21
   4   5  -1 34804.7 2469.39  31
   4   5   0 28431.0 2960.52   6
  -5   9   0 26876.2 2518.48   5
   9  -4   0 21788.7 2263.21   7
  -5   9   0 28002.0 2273.20  12
   4   5   1 26658.5 2821.61   6
   5  -9   1 28487.1 2196.97  26
  -4  -5   1 32089.0 2227.04  24
   9  -4   1 31104.1 2659.27   7
  -5   9   1 36095.5 2671.16  12
   4   5   1 33717.1 2313.97  31
   5  -9   2 7709.46 1161.27  26
  -4  -5   2 9869.63 1259.56  24
   5  -9   3 17762.5 1611.35  26
  -4  -5   3 18607.5 1619.17  24
  -4  -5   4 11594.8 1228.88  24
  -4  -5   5 20867.1 1461.30  24
   9  -4   6 7773.78 793.206  26
  -3  -6  -6 15748.4 1097.03  30
   6  -9  -6 14465.4 1127.46  30
   6  -9  -6 14338.7 1270.19  18
  -6   9  -6 11104.7 1119.96  28
  -9   3  -6 11303.2 1373.15  27
   3   6  -6 14320.0 1131.00  19
   9  -3  -6 16686.0 1147.67  25
   3   6  -6 16934.8 1108.81  25
  -6   9  -6 17634.5 1149.01  22
  -9   3  -6 15811.6 1248.75  22
   6  -9  -6 14315.3 1037.69  20
  -3  -6  -6 12266.6 1686.41  34
   3   6  -6 16037.0 1117.63  20
   3   6  -5 2988.05 631.092  19
  -3  -6  -5 3245.43 663.723  30
   6  -9  -5 2060.40 641.594  30
  -9   3  -5 1638.75 793.853  27
   6  -9  -5 2200.02 599.371  20
   9  -3  -5 2429.56 605.658  25
  -6   9  -5 3713.47 669.712  22
  -9   3  -5 3402.36 743.670  22
  -3  -6  -4 44365.2 2470.23  30
   9  -3  -4 42122.7 2430.66  25
  -6   9  -4 38551.7 2272.00  22
  -9   3  -4 38058.8 2634.85  21
   6  -9  -4 39540.9 2363.08  20
   3   6  -4 43019.8 2567.68  32
   3   6  -3 1488.25 556.683  31
  -3  -6  -3 2006.01 685.421  30
   9  -3  -3 1435.68 612.339  25
  -6   9  -3 1201.91 539.316  22
  -9   3  -3 1494.07 644.671  21
   6  -9  -3 1582.74 633.346  20
   3   6  -2 5153.60 959.358  31
  -3  -6  -2 5014.49 874.960  30
   6  -9  -2 3729.65 949.921  25
   9  -3  -2 4774.68 860.547  25
  -9   3  -2 5389.55 1145.42  21
   6  -9  -2 4639.54 895.435  20
   3   6  -1 5405.00 1012.06  31
   6  -9  -1 4204.68 910.367  26
   6  -9  -1 5165.76 1058.02  25
   9  -3  -1 4318.13 876.418  25
  -9   3  -1 3729.09 907.552  21
  -9   3  -1 4298.75 916.273  13
   6  -9  -1 3062.02 684.407  20
  -6   9  -1 4394.93 959.343  12
   6  -9   0 47633.9 2887.22  26
   6  -9   0 42083.4 3055.97  25
  -3  -6   0 47837.6 2968.04  10
  -3  -6   0 50989.9 2750.32  24
  -6   9   0 48997.8 3444.44   5
   9  -3   0 51534.6 3586.17   7
  -9   3   0 52091.7 2942.92  13
  -9   3   0 45124.3 3041.87  21
  -6   9   0 49092.3 3110.19  12
   3   6   0 57686.6 3182.24  31
   3   6   1 3727.37 811.619  31
   6  -9   1 4573.85 979.265  26
   6  -9   1 4607.61 1050.08  25
  -3  -6   1 5356.63 964.302  24
  -3  -6   1 6323.96 1089.14  10
  -9   3   1 4742.98 935.853  13
   3   6   2 6760.69 1049.49  31
   6  -9   2 7154.79 1118.13  26
  -3  -6   2 6278.78 945.506  24
   6  -9   3 1847.95 641.990  26
  -3  -6   3 1098.73 479.825  24
  -3  -6   4 44666.5 2463.46  24
  -3  -6   5 2731.15 547.682  24
   9  -3   6 20302.5 1260.08  26
   2   7  -6 27569.2 1533.42  19
  -2  -7  -6 27941.7 1448.44  30
   7  -9  -6 22420.8 1298.97  30
   7  -9  -6 23953.6 1596.23  18
  -7   9  -6 20540.7 1518.28  28
  -9   2  -6 19411.3 1748.73  27
   9  -2  -6 26826.5 1416.60  25
   2   7  -6 27998.0 1352.44  25
  -7   9  -6 28353.6 1417.10  22
  -9   2  -6 25885.7 1523.05  22
   7  -9  -6 26266.4 1388.46  20
  -2  -7  -6 19768.0 2192.82  34
   2   7  -6 27047.7 1413.54  20
   2   7  -5 13927.2 1344.60  19
  -2  -7  -5 15682.8 1321.28  30
   7  -9  -5 15442.0 1396.90  30
  -9   2  -5 11837.7 1743.19  27
   9  -2  -5 16216.9 1309.77  25
  -7   9  -5 15509.3 1242.69  22
  -9   2  -5 13072.5 1311.84  22
   7  -9  -5 15678.1 1305.12  20
  -2  -7  -4 11612.8 1271.48  30
  -9   2  -4 9214.91 1778.27  27
   9  -2  -4 12882.0 1263.26  25
  -7   9  -4 13110.2 1247.99  22
  -9   2  -4 10867.0 1350.26  21
   7  -9  -4 11918.8 1292.27  20
   2   7  -4 13305.3 1425.21  32
  -2  -7  -3 20798.0 1692.11  30
   7  -9  -3 16835.9 1737.97  25
   9  -2  -3 20644.4 1694.03  25
   2   7  -3 20544.4 1659.64  22
  -7   9  -3 21890.1 1649.49  22
  -9   2  -3 16496.2 1771.22  21
   7  -9  -3 19648.7 1690.11  20
   2   7  -3 19162.0 1777.52  32
  -2  -7  -2 36923.2 2261.40  30
   7  -9  -2 39720.8 2770.42  25
   9  -2  -2 36124.0 2280.46  25
  -9   2  -2 36803.3 2702.04  21
   7  -9  -2 37944.6 2381.79  20
   2   7  -2 40981.1 2589.57  31
   7  -9  -1 23929.4 1995.70  26
   7  -9  -1 26260.1 2350.24  25
   9  -2  -1 25499.2 1850.82  25
  -9   2  -1 25221.6 2241.70  21
   7  -9  -1 24671.5 1898.50  20
   2   7  -1 30166.0 2289.99  31
   7  -9   0 21516.6 1885.16  26
   7  -9   0 23360.3 2217.38  25
  -9   2   0 22894.4 2153.92  21
   2   7   0 26629.0 2134.94  31
   7  -9   1 28297.0 2191.35  26
   7  -9   1 24864.6 2324.00  25
  -2  -7   1 30000.1 2043.89  24
  -9   2   1 27072.9 2315.79  21
   2   7   1 27123.3 2154.27  31
   7  -9   2 39482.5 2616.68  26
   7  -9   2 34478.9 2604.34  25
  -2  -7   2 42951.9 2483.97  24
   9  -2   2 38399.1 2382.09  23
   2   7   2 41597.4 2701.22  31
   7  -9   3 21894.2 1850.58  26
  -2  -7   3 20191.4 1684.60  24
   7  -9   4 5827.34 882.968  26
  -2  -7   4 7004.19 960.685  24
  -2  -7   5 13531.6 1150.96  24
  -2  -7   6 32926.4 1461.40  24
   1   8  -6 9731.15 804.720  19
  -1  -8  -6 9129.51 723.828  30
   8  -9  -6 7939.71 818.256  18
  -8   9  -6 5419.09 714.528  28
  -9   1  -6 5714.99 935.343  27
  -8   9  -6 8874.94 688.413  22
  -9   1  -6 8126.58 741.583  22
   1   8  -6 10292.2 760.710  20
   8  -9  -6 8446.49 713.361  20
  -1  -8  -6 5125.21 1054.93  34
   1   8  -5 7307.25 936.627  19
  -1  -8  -5 7119.46 836.355  30
  -9   1  -5 5469.66 1216.11  27
   9  -1  -5 6951.86 844.741  25
  -8   9  -5 8130.84 844.574  22
   8  -9  -5 6748.30 795.137  20
  -1  -8  -4 7441.31 942.030  30
   9  -1  -4 6857.02 940.591  25
   1   8  -4 5833.22 808.610  22
  -8   9  -4 6510.26 869.829  22
  -9   1  -4 6420.60 986.989  21
   8  -9  -4 6212.63 904.761  20
   1   8  -4 5882.52 982.270  32
  -1  -8  -3 23382.2 1721.50  30
   8  -9  -3 19075.0 1791.05  25
   9  -1  -3 22040.4 1691.86  25
   1   8  -3 21414.4 1637.99  22
  -9   1  -3 22789.2 1973.46  21
   8  -9  -3 20582.7 1661.42  20
   1   8  -3 21322.5 1898.63  32
   1   8  -2 2882.82 756.017  31
  -1  -8  -2 3569.98 718.514  30
   8  -9  -2 4937.82 1076.62  25
   9  -1  -2 4205.63 768.613  25
   1   8  -2 3045.51 716.907  22
  -9   1  -2 3387.83 836.201  21
   8  -9  -2 2616.35 633.938  20
   8  -9  -1 33305.9 2227.51  26
   8  -9  -1 33071.0 2630.02  25
  -9   1  -1 34178.5 2610.45  21
   1   8  -1 35590.3 2458.63  31
   8  -9   0 34220.9 2342.03  26
   8  -9   0 31861.3 2579.95  25
   9  -1   0 32243.0 2230.76  23
  -9   1   0 34233.7 2638.24  21
   1   8   0 37616.7 2524.17  31
   8  -9   1 46790.3 2821.60  26
   8  -9   1 41857.7 2868.00  25
  -1  -8   1 44952.6 2512.29  24
   9  -1   1 44452.8 2629.17  23
  -9   1   1 47551.0 3075.66  21
   1   8   1 48352.7 2892.20  31
   1   8   2 4517.00 843.136  31
   8  -9   2 5150.67 980.353  26
   8  -9   2 4245.78 950.856  25
  -1  -8   2 4564.48 842.777  24
   9  -1   2 4896.45 884.270  23
   8  -9   3 19228.4 1709.91  26
  -1  -8   3 18045.3 1514.06  24
   9  -1   3 17041.7 1471.20  23
   1   8   3 16546.6 1515.40  31
   8  -9   4 4132.74 784.211  26
  -1  -8   4 4228.74 766.251  24
  -1  -8   5 2145.12 502.332  24
   0   9  -5 4556.35 658.747  19
   0  -9  -5 2919.17 538.227  30
  -9   0  -5 2145.88 764.846  27
   9   0  -5 3297.76 523.496  25
  -9   9  -5 3884.08 542.593  22
   9  -9  -5 3549.55 530.593  20
   0  -9  -4 32061.5 1832.29  30
  -9   0  -4 25810.8 2601.60  27
   9  -9  -4 25225.3 1754.40  25
   9   0  -4 34070.4 1877.47  25
   0   9  -4 31946.0 1772.83  22
  -9   9  -4 32854.0 1760.38  22
   9  -9  -4 29520.7 1714.29  20
   0   9  -4 35378.0 2124.29  32
   0  -9  -3 862.626 490.181  30
   9  -9  -3 1834.02 682.924  25
   9   0  -3 1471.02 456.662  25
   0   9  -3 1134.85 396.427  22
  -9   0  -3 1514.98 610.207  21
   9  -9  -3 898.195 434.343  20
   0   9  -3 1831.34 650.713  32
   0  -9  -2 15352.0 1304.82  30
   9  -9  -2 12886.5 1543.07  25
   9   0  -2 17185.8 1380.21  25
   0   9  -2 15411.9 1425.67  31
   0   9  -2 16983.5 1414.21  22
  -9   0  -2 13183.5 1518.74  21
   0   9  -1 5837.49 943.281  31
   9  -9  -1 5010.72 1079.85  25
  -9   0  -1 5577.29 1031.03  21
   0  -9   0 44119.5 2574.59  26
   9  -9   0 40589.9 2467.94  26
   9  -9   0 36887.7 2719.89  25
   9   0   0 41038.4 2447.16  23
  -9   0   0 43170.7 2895.88  21
   0   9   0 42360.2 2583.78  31
   0   9   1 4260.95 921.151  31
   9  -9   1 4582.54 910.178  26
   9  -9   1 4209.72 944.335  25
   9   0   1 5551.49 956.273  23
  -9   0   1 5193.44 995.212  21
   9  -9   2 13919.9 1513.04  26
   0  -9   2 15248.8 1348.41  24
   9   0   2 16514.8 1512.92  23
  -9   0   2 18547.1 1741.36  21
   0   9   2 13987.8 1484.95  31
   0   9   3 961.040 392.027  31
   9  -9   3 1268.22 542.050  26
   9   0   3 1647.21 571.267  23
   9  -9   4 25825.9 1689.38  26
   0  -9   4 26724.6 1643.40  24
   0  -9   5 3186.29 509.706  24
   1 -10  -4 8759.28 846.801  30
  -9  -1  -4 10582.1 1492.46  27
  10  -9  -4 7020.04 813.995  25
   9   1  -4 10379.0 894.639  25
  -1  10  -4 9070.31 950.488  32
   1 -10  -3 5227.24 708.537  30
   9   1  -3 7493.95 825.636  25
  10  -9  -3 4901.03 819.103  25
  -1  10  -3 4982.41 702.738  22
  -9  -1  -3 6302.77 869.398  21
  -1  10  -3 6339.16 927.517  32
  10  -9  -2 1977.42 701.218  25
   9   1  -2 3547.07 598.205  25
  -9  -1  -2 2462.24 670.272  21
  10  -9  -1 8944.64 1270.37  25
  -9  -1  -1 10086.5 1325.78  21
  -1  10  -1 7416.84 1011.05  31
   1 -10   0 27438.9 1943.95  26
  10  -9   0 23591.8 1709.97  26
  10  -9   0 24151.6 1996.50  25
   9   1   0 26914.0 1831.44  23
  -9  -1   0 28441.8 2205.70  21
  -1  10   0 24875.2 1837.46  31
   1 -10   1 12554.5 1210.54  26
  10  -9   1 10384.8 1191.46  26
  10  -9   1 9834.18 1208.65  25
   9   1   1 13985.8 1315.26  23
  -9  -1   1 14471.5 1520.38  21
  -1  10   1 10645.0 1244.12  31
  -1  10   2 3425.77 748.742  31
  10  -9   2 3871.34 783.759  26
   1 -10   2 2663.08 511.266  24
   9   1   2 3250.88 693.935  23
  -9  -1   2 4754.28 873.031  21
  10  -9   3 9386.19 1035.67  26
   1 -10   3 10242.3 970.760  24
   9   1   3 8827.74 922.199  23
  -1  10   3 6930.54 897.705  31
  10  -9   4 6750.34 772.592  26
   1 -10   4 6767.62 725.950  24
  -2  10  -5 2499.05 434.259  19
   2 -10  -5 2306.81 435.021  30
  -8  -2  -5 2530.11 762.883  27
   8   2  -5 2965.37 483.719  25
  -2  10  -5 2346.34 401.740  22
 -10   8  -5 3368.34 472.790  22
   2 -10  -5 1371.99 652.139  34
  10  -8  -5 2572.09 387.244  20
   2 -10  -4 14675.4 1203.08  30
  -2  10  -4 15735.8 1326.13  32
  -8  -2  -4 15196.8 1957.65  27
  10  -8  -4 16484.8 1376.85  25
   8   2  -4 16600.4 1236.67  25
  -2  10  -4 15024.0 1147.90  22
 -10   8  -4 17350.7 1211.60  22
  -8  -2  -3 17515.1 1444.40  30
   2 -10  -3 17135.5 1415.65  30
  10  -8  -3 16254.8 1547.80  25
   8   2  -3 17778.8 1365.36  25
  -2  10  -3 16462.2 1315.83  22
  -2  10  -3 16845.7 1556.73  32
  -8  -2  -2 15137.4 1414.01  30
   2 -10  -2 16202.7 1587.42  26
  10  -8  -2 16522.0 1691.54  25
   8   2  -2 16810.9 1323.74  25
  -2  10  -2 14914.7 1305.67  22
  -8  -2  -2 13676.1 1491.65  21
  10  -8  -2 14687.8 1576.13  33
   8   2  -2 15456.9 1495.18  31
  -2  10  -1 2048.65 616.562  31
   2 -10  -1 1724.83 676.997  26
  10  -8  -1 4015.20 934.312  25
  -2  10  -1 2890.33 617.593  22
  -8  -2  -1 2574.06 712.274  21
  10  -8  -1 3097.33 844.333  33
   8   2  -1 2686.13 675.270  31
   2 -10   0 15084.5 1521.58  26
  10  -8   0 12803.4 1296.28  26
  10  -8   0 11443.8 1462.21  25
   8   2   0 14373.0 1375.56  23
  10  -8   0 15195.0 1574.44  33
   8   2   0 13330.2 1337.09  31
   2 -10   1 2652.76 725.159  26
  10  -8   1 2864.11 735.926  26
   8   2   1 2731.70 662.118  23
  10  -8   1 2256.18 728.851  33
  10  -8   2 28744.3 2073.09  26
   8   2   2 28641.5 1946.11  23
  10  -8   3 16456.0 1510.41  26
   8   2   3 17093.5 1397.53  23
  10  -8   4 9417.66 1005.09  26
   8   2   4 10255.8 931.818  23
  10  -8   5 2017.68 394.613  26
  -7  -3  -5 10016.6 879.862  30
  -3  10  -5 10331.4 838.519  19
   3 -10  -5 11162.9 1015.57  30
  -7  -3  -5 8233.55 1204.34  27
  10  -7  -5 9512.83 899.220  25
   7   3  -5 14410.5 1066.41  25
  -3  10  -5 12992.2 945.236  22
 -10   7  -5 13316.0 1030.67  22
  -7  -3  -4 9454.78 1081.84  30
   3 -10  -4 7818.82 973.796  30
  -7  -3  -4 9481.75 1564.56  27
  10  -7  -4 9133.74 1119.47  25
   7   3  -4 10022.8 1009.53  25
  -3  10  -4 9143.79 937.714  22
 -10   7  -4 9829.11 1012.00  22
  -3  10  -4 9456.50 1067.94  32
  -7  -3  -3 20044.6 1602.02  30
   3 -10  -3 19592.5 1614.80  30
   3 -10  -3 23112.7 1881.87  26
  10  -7  -3 20970.5 1850.61  25
   7   3  -3 21782.3 1567.33  25
  -3  10  -3 21335.0 1551.06  22
  10  -7  -3 19090.3 1671.56  33
  -3  10  -3 19843.0 1702.10  32
   7   3  -3 21763.4 1706.23  31
  -7  -3  -2 5512.52 977.144  30
   3 -10  -2 5103.98 842.814  30
   3 -10  -2 6079.78 1076.00  26
  10  -7  -2 4972.25 1107.92  25
   7   3  -2 5730.67 820.844  25
  -3  10  -2 5062.33 780.414  22
  -7  -3  -2 4797.30 947.036  21
  10  -7  -2 6272.52 1071.83  33
   7   3  -2 5710.08 975.205  31
  -7  -3  -1 16712.6 1496.55  30
   3 -10  -1 16232.2 1709.26  26
  10  -7  -1 17225.1 1732.52  25
  10  -7  -1 16710.9 1771.08  33
   7   3  -1 16201.6 1604.75  31
   3 -10   0 14293.3 1540.59  26
  10  -7   0 9614.09 1328.28  25
   7   3   0 13542.6 1390.21  23
  10  -7   0 13123.4 1570.81  33
   7   3   0 12676.5 1352.92  31
  10  -7   1 10024.4 1309.24  26
   3 -10   1 9133.38 1229.59  26
   7   3   1 12749.2 1348.32  23
  10  -7   1 13119.9 1479.19  33
  10  -7   2 7214.70 1044.18  26
   7   3   2 8084.50 1061.80  23
  10  -7   3 20533.2 1732.60  26
   7   3   3 22233.9 1646.66  23
  10  -7   4 15507.5 1376.39  26
   7   3   4 13597.1 1151.17  23
  10  -7   5 14051.0 1064.92  26
  -6  -4  -5 20407.6 1293.42  30
   4 -10  -5 18403.5 1383.17  30
  10  -6  -5 16824.2 1276.25  25
   6   4  -5 20651.7 1329.59  25
  -4  10  -5 17291.2 1162.33  22
 -10   6  -5 18007.4 1320.30  22
  -6  -4  -4 6147.14 844.862  30
   4 -10  -4 5394.52 873.814  30
  10  -6  -4 5370.40 881.337  25
   6   4  -4 5675.43 773.776  25
  -4  10  -4 5507.67 749.495  22
 -10   6  -4 6658.61 960.199  22
  -4  10  -4 4090.20 713.930  32
   6   4  -4 6167.35 862.686  31
  -6  -4  -3 14233.3 1368.27  30
   4 -10  -3 12588.3 1353.84  30
   4 -10  -3 13800.4 1412.79  26
  10  -6  -3 13668.6 1493.99  25
   6   4  -3 15005.2 1338.89  25
  -4  10  -3 13686.2 1213.66  22
  10  -6  -3 11902.4 1351.05  33
  -4  10  -3 13395.4 1372.63  32
   6   4  -3 13318.6 1385.77  31
   6   4  -2 1246.37 574.823  31
  -6  -4  -2 2088.74 683.528  30
   4 -10  -2 2064.21 652.709  30
   4 -10  -2 912.789 585.962  26
  10  -6  -2 1489.92 721.661  25
   6   4  -2 2007.15 554.689  25
  -4  10  -2 1242.71 446.286  22
  10  -6  -2 1201.26 612.948  33
  -6  -4  -1 20049.0 1600.82  30
   4 -10  -1 19817.5 1859.35  26
  10  -6  -1 18037.6 1749.38  25
  10  -6  -1 17031.8 1761.09  33
   6   4  -1 21870.8 1859.33  31
   6   4   0 8133.86 1179.50  31
   4 -10   0 5862.54 1039.24  26
  10  -6   0 6190.15 1044.96  25
  10  -6   0 7891.02 1218.52  33
  10  -6   1 10889.9 1342.89  26
   4 -10   1 10257.9 1284.84  26
  10  -6   1 12555.8 1483.89  33
   6   4   1 11266.1 1251.81  31
   4 -10   2 4896.52 844.393  26
  10  -6   2 3469.29 853.727  26
  10  -6   3 15140.7 1531.84  26
  10  -6   4 6224.77 957.823  26
  10  -6   5 22569.6 1432.68  26
   6   4   5 22057.9 1249.91  23
  -5  10  -6 20336.3 1016.37  22
 -10   5  -6 19953.3 1114.20  22
  -5  -5  -5 1958.87 479.055  30
   5 -10  -5 2395.01 557.596  30
   5   5  -5 1807.05 356.830  20
  10  -5  -5 1928.69 481.330  25
   5   5  -5 2385.17 496.581  25
  -5  10  -5 1467.73 408.640  22
 -10   5  -5 1629.87 521.159  22
  -5  -5  -4 23903.8 1616.54  30
   5 -10  -4 17406.4 1553.26  30
  10  -5  -4 17472.2 1514.99  25
   5   5  -4 21632.4 1524.27  25
  -5  10  -4 21860.4 1473.53  22
 -10   5  -4 19935.8 1637.92  22
   5   5  -4 21169.6 1519.55  31
   5   5  -3 7311.83 1015.96  31
  -5  -5  -3 9495.95 1094.34  30
   5 -10  -3 7683.94 1109.36  30
  10  -5  -3 9635.92 1229.82  25
  -5  10  -3 8738.82 996.299  22
 -10   5  -3 7686.42 1056.58  22
  10  -5  -3 7932.80 1104.48  33
   5   5  -2 2316.93 637.786  31
  -5  -5  -2 2028.01 584.403  30
   5 -10  -2 3326.37 773.218  30
   5 -10  -2 2920.01 797.315  26
  10  -5  -2 2453.65 779.386  25
 -10   5  -2 2922.61 896.557  21
  10  -5  -2 1735.80 697.987  33
   5   5  -1 6791.07 1064.17  31
  -5  -5  -1 7807.13 977.692  30
   5 -10  -1 6990.84 1104.76  26
  10  -5  -1 5967.31 974.046  25
 -10   5  -1 7159.85 1253.74  21
  10  -5  -1 6159.01 1121.19  33
   5 -10   0 42054.0 2722.47  26
  10  -5   0 39784.7 2721.88  33
   5   5   0 43868.8 2662.14  31
   5   5   1 6898.70 1000.42  31
   5 -10   1 5215.36 987.438  26
  10  -5   1 5920.08 957.510  26
  -5  -5   1 5114.65 935.439  24
   5 -10   2 7132.52 1078.69  26
  -5  -5   2 6324.21 994.833  24
  10  -5   2 7814.30 1117.77  33
  -5  -5   3 8258.31 1050.47  24
  10  -5   4 22602.4 1700.20  26
  -5  -5   4 21672.3 1547.04  24
  10  -5   5 1344.99 464.660  26
   5   5   5 2141.66 426.400  23
  -4  -6  -5 19924.6 1321.72  30
   6 -10  -5 18358.5 1360.15  30
   6 -10  -5 19108.1 1386.31  18
  10  -4  -5 20968.2 1414.16  25
   4   6  -5 22483.9 1351.79  25
  -6  10  -5 20317.5 1272.80  22
 -10   4  -5 20094.8 1452.36  22
   4   6  -5 18647.6 1159.81  20
  -4  -6  -4 23249.2 1586.59  30
   6 -10  -4 19798.4 1648.41  30
  10  -4  -4 23720.2 1715.28  25
  -6  10  -4 22914.2 1489.29  22
 -10   4  -4 20676.1 1684.95  22
   4   6  -4 20366.0 1358.33  20
   4   6  -3 3941.40 752.859  31
  -4  -6  -3 4141.16 750.676  30
   6 -10  -3 2844.67 744.909  30
  10  -4  -3 4347.62 811.278  25
  -6  10  -3 3571.01 673.316  22
 -10   4  -3 2737.81 696.384  22
 -10   4  -3 4004.43 919.551  21
  -4  -6  -2 10988.5 1184.65  30
   6 -10  -2 10307.5 1243.91  26
  10  -4  -2 9406.79 1217.96  25
   6 -10  -2 6179.91 1101.35  25
 -10   4  -2 9076.98 1339.32  21
  10  -4  -2 8237.05 1184.37  33
   4   6  -2 9816.12 1232.31  31
   4   6  -1 9877.67 1267.50  31
   6 -10  -1 8684.40 1213.11  26
   6 -10  -1 7386.04 1202.82  25
  10  -4  -1 8791.54 1136.75  25
 -10   4  -1 8614.41 1274.12  21
   6 -10   0 38898.7 2582.56  26
 -10   4   0 37301.2 2698.63  21
   4   6   0 41654.1 2618.29  31
   4   6   1 8898.93 1147.61  31
   6 -10   1 8066.15 1191.68  26
  -4  -6   1 6778.99 1014.52  24
   4   6   2 4719.18 843.893  31
   6 -10   2 4571.28 880.353  26
  -4  -6   2 4310.79 874.133  24
   6 -10   3 11406.6 1231.25  26
  -4  -6   3 13399.3 1299.14  24
  -4  -6   4 23070.3 1570.14  24
  10  -4   5 26667.8 1583.92  26
  -4  -6   5 24896.2 1383.57  24
   3   7  -5 16600.4 1151.16  19
  -3  -7  -5 20147.7 1257.82  30
   7 -10  -5 16239.5 1208.18  30
  10  -3  -5 18852.9 1266.48  25
  -7  10  -5 17194.6 1097.17  22
 -10   3  -5 16264.9 1245.76  22
  -3  -7  -5 15532.4 1971.83  34
   3   7  -5 16696.7 1086.03  20
   3   7  -4 2511.49 572.330  19
  -3  -7  -4 2231.46 566.768  30
   7 -10  -4 2479.49 661.373  30
  10  -3  -4 2179.83 583.205  25
  -7  10  -4 2132.33 461.463  22
 -10   3  -4 2192.15 607.178  22
   7 -10  -4 1567.49 538.546  20
   3   7  -3 7531.12 966.484  31
  -3  -7  -3 7405.41 907.853  30
  10  -3  -3 5862.39 931.012  25
 -10   3  -3 7608.64 1162.50  21
   7 -10  -3 6051.56 910.761  20
   3   7  -2 582.882 494.346  31
  -3  -7  -2 518.088 358.928  30
   7 -10  -2 270.213 490.042  25
  10  -3  -2 872.497 490.344  25
 -10   3  -2 205.364 444.223  21
  10  -3  -2 2167.05 719.812  33
   7 -10  -1 34007.9 2289.30  26
   7 -10  -1 29382.5 2411.09  25
  10  -3  -1 32049.3 2050.78  25
 -10   3  -1 33945.9 2560.40  21
   3   7  -1 36710.6 2406.81  31
   7 -10   0 15480.4 1568.75  26
   7 -10   0 13278.0 1675.80  25
 -10   3   0 16255.1 1745.39  21
   3   7   0 17082.4 1629.72  31
   7 -10   1 36641.4 2457.25  26
  -3  -7   1 39555.8 2339.24  24
   3   7   1 39749.2 2464.92  31
   3   7   2 3252.52 710.736  31
   7 -10   2 3418.24 804.944  26
  -3  -7   2 2767.01 682.178  24
   7 -10   3 8018.55 1040.44  26
  -3  -7   3 9200.84 1036.96  24
  -3  -7   4 3213.47 604.772  24
  -3  -7   5 9965.64 840.240  24
   2   8  -5 2967.47 493.052  19
  -2  -8  -5 3037.69 501.198  30
   8 -10  -5 2705.45 452.407  30
 -10   2  -5 2210.51 669.362  27
  10  -2  -5 3276.86 531.268  25
  -8  10  -5 2995.75 440.798  22
 -10   2  -5 2772.54 516.778  22
  -2  -8  -5 1870.46 789.995  34
   2   8  -5 2459.64 396.961  20
  -2  -8  -4 46889.3 2170.23  30
  10  -2  -4 50726.4 2309.49  25
  -8  10  -4 50494.9 2089.20  22
   8 -10  -4 45427.6 2193.38  20
   2   8  -4 43854.7 2204.22  32
  -2  -8  -3 818.914 430.081  30
   8 -10  -3 1347.50 529.927  25
  10  -2  -3 2185.05 860.249  25
 -10   2  -3 650.775 491.800  21
   8 -10  -3-94.9707 420.782  20
   2   8  -3 1037.65 507.965  32
  -2  -8  -2 26723.7 1673.93  30
   8 -10  -2 25926.2 2103.89  25
  10  -2  -2 25594.2 1752.86  25
 -10   2  -2 26691.9 2146.72  21
   2   8  -2 25318.9 1860.40  32
   2   8  -2 28961.9 1951.72  31
   2   8  -1 4801.44 902.153  31
   8 -10  -1 5911.54 948.075  26
   8 -10  -1 4812.25 1017.04  25
 -10   2  -1 5833.68 1069.13  21
   8 -10   0 44958.8 2608.96  26
   8 -10   0 41962.4 2890.14  25
 -10   2   0 46382.1 2927.68  21
   2   8   0 46233.6 2678.87  31
   2   8   1 5937.49 987.902  31
   8 -10   1 5631.81 933.056  26
   8 -10   1 4458.90 1069.62  25
  -2  -8   1 4549.92 771.768  24
 -10   2   1 5573.01 988.026  21
   8 -10   2 27304.9 1986.07  26
  -2  -8   2 25214.5 1768.48  24
   2   8   2 25676.0 1844.17  31
   8 -10   3 599.132 472.332  26
  -2  -8   3 174.907 349.612  24
   8 -10   4 35585.0 1860.90  26
  -2  -8   4 35208.5 1865.29  24
  -2  -8   5 2723.63 426.905  24
  -1  -9  -4 13322.1 996.771  30
   1   9  -4 12667.7 1066.67  19
 -10   1  -4 12568.8 1537.30  27
  10  -1  -4 14347.0 1076.71  25
   1   9  -4 12919.2 1052.45  32
  -1  -9  -3 24103.8 1464.82  30
   9 -10  -3 22181.8 1679.79  25
  10  -1  -3 24696.4 1568.86  25
 -10   1  -3 25847.9 1808.45  21
   1   9  -3 25864.0 1721.60  32
   1   9  -2 7168.58 870.841  31
   9 -10  -2 5924.48 1016.15  25
  10  -1  -2 6561.18 823.567  25
 -10   1  -2 8984.43 1190.05  21
   1   9  -2 8064.80 1026.70  32
   9 -10  -1 31450.8 1925.79  26
   9 -10  -1 29942.3 2293.75  25
 -10   1  -1 31481.1 2282.89  21
   1   9  -1 31060.8 1984.84  31
   9 -10   0 15883.6 1443.43  26
   9 -10   0 16034.9 1739.20  25
 -10   1   0 17243.7 1695.32  21
   1   9   0 17388.2 1553.21  31
   9 -10   1 31272.1 2097.64  26
   9 -10   1 25609.3 2100.26  25
 -10   1   1 33200.5 2270.29  21
   1   9   1 32156.5 2080.60  31
   1   9   2 3824.26 740.820  31
   9 -10   2 4851.35 839.505  26
  -1  -9   2 5026.69 735.685  24
   9 -10   3 23759.2 1623.15  26
  -1  -9   3 22627.2 1460.26  24
   1   9   3 19580.1 1368.21  31
   9 -10   4 12025.2 983.970  26
  -1  -9   4 13335.7 1010.88  24
   0  10  -4 8966.54 751.294  19
 -10   0  -4 6388.12 1001.18  27
  10   0  -4 9384.38 720.513  25
   0  10  -4 7505.55 683.301  32
   0 -10  -3 5263.87 601.812  30
  10   0  -3 5955.28 664.217  25
  10 -10  -3 5089.17 734.210  25
 -10   0  -3 6170.62 761.370  21
   0  10  -3 5736.60 739.132  32
  10 -10  -2 6557.61 981.518  25
 -10   0  -2 6644.64 895.211  21
   0  10  -2 5635.84 827.087  32
   0  10  -2 5599.45 685.202  31
  10 -10  -1 32874.9 2226.27  25
 -10   0  -1 32632.7 2141.31  21
   0  10  -1 35332.0 1918.02  31
   0  10   0 3625.73 694.220  31
  10 -10   0 2846.76 611.976  26
  10 -10   0 2239.62 737.682  25
 -10   0   0 2201.33 675.806  21
  10 -10   1 26267.3 1738.97  26
 -10   0   1 27606.2 1888.72  21
   0  10   1 26559.3 1722.21  31
   0  10   2 4659.47 701.687  31
  10 -10   2 5348.00 819.055  26
   0 -10   2 5038.40 637.451  24
 -10   0   2 5375.06 809.514  21
  10 -10   3 8455.93 865.468  26
   0 -10   3 8733.60 785.367  24
   0  10   3 7570.32 752.091  31
   0 -10   4 7112.82 621.288  24
  11 -10  -2 5287.37 701.139  25
 -10  -1  -2 6582.77 739.998  21
  -1  11  -2 6107.32 685.531  32
  11 -10  -1 4829.14 766.385  25
 -10  -1  -1 5843.46 787.238  21
  -1  11  -1 5912.71 633.276  31
  11 -10   0 13437.0 1186.86  25
 -10  -1   0 15042.3 1244.90  21
  -1  11   0 14331.4 1076.61  31
  11 -10   1 5734.39 701.746  26
 -10  -1   1 5962.99 764.306  21
  -1  11   1 5654.15 700.502  31
  11 -10   2 6390.95 690.780  26
 -10  -1   2 6391.29 672.917  21
  -1  11   2 6243.01 666.003  31
   2 -11  -3 15306.9 957.275  30
  11  -9  -3 15806.8 1220.58  25
   9   2  -3 18639.0 1051.66  25
  -2  11  -3 16925.6 1171.18  32
  11  -9  -2 2163.45 607.844  25
  -9  -2  -2 2269.42 541.215  21
  -2  11  -2 2715.13 560.183  32
  11  -9  -1 6716.05 946.541  25
  -9  -2  -1 8051.43 1007.16  21
  -2  11  -1 6159.28 734.742  31
  -2  11   0 737.658 391.088  31
   2 -11   0 588.727 442.860  26
  11  -9   0 572.300 432.706  25
  -9  -2   0 302.643 350.248  21
   2 -11   1 10901.5 1005.15  26
  11  -9   1 10184.1 1021.27  26
   9   2   1 12582.9 1114.47  23
  -9  -2   1 10163.4 1125.85  21
  -2  11   1 8584.19 968.718  31
  -2  11   2 727.888 376.370  31
  11  -9   2 1070.86 442.383  26
   9   2   2 852.869 401.215  23
  -9  -2   2 976.783 451.288  21
  11  -9   3 16303.8 1127.95  26
   2 -11   3 15530.6 971.024  24
   9   2   3 14053.9 977.612  23
  -9  -2   3 14663.5 1020.86  21
  -2  11   3 12678.1 964.704  31
   3 -11  -4 9698.76 786.222  30
  -8  -3  -4 8583.71 1083.42  27
  11  -8  -4 9411.98 866.022  25
   8   3  -4 11729.7 825.026  25
  -3  11  -4 10370.2 755.055  22
  -3  11  -4 10054.1 807.082  32
   3 -11  -3 10376.9 913.762  30
  11  -8  -3 11554.8 1142.63  25
   8   3  -3 12918.0 963.497  25
  -3  11  -3 10642.4 877.489  22
  -3  11  -3 10221.0 974.590  32
   3 -11  -2 10794.0 1154.71  26
  11  -8  -2 10570.7 1221.82  25
  -3  11  -2 7436.41 786.635  22
  -8  -3  -2 9979.36 1067.44  21
  11  -8  -2 10159.3 1169.38  33
   8   3  -2 10927.7 1090.50  31
  -3  11  -1 5640.40 748.539  31
   3 -11  -1 6557.01 919.655  26
  11  -8  -1 7372.80 1070.59  25
  -8  -3  -1 7140.18 1016.07  21
  11  -8  -1 6860.25 1005.27  33
   8   3  -1 6861.05 910.603  31
   3 -11   0 7507.64 1022.00  26
  11  -8   0 6448.36 974.177  25
   8   3   0 6979.21 872.228  23
  11  -8   0 7097.75 1016.63  33
   8   3   0 5566.04 800.294  31
   3 -11   1 13554.3 1297.80  26
  11  -8   1 12961.5 1212.87  26
   8   3   1 13959.3 1237.49  23
  11  -8   1 12786.6 1276.41  33
  11  -8   2 11839.9 1161.94  26
   8   3   2 12555.5 1132.08  23
  11  -8   3 10079.7 994.684  26
   8   3   3 10043.5 919.181  23
  11  -8   4 6939.95 706.657  26
   8   3   4 6771.44 614.599  23
  -3  11   4 4929.97 540.370  31
  -7  -4  -4 19707.8 1194.32  30
   4 -11  -4 16478.0 1138.57  30
  11  -7  -4 17270.0 1238.12  25
   7   4  -4 19494.1 1151.51  25
  -4  11  -4 18230.7 1064.60  22
  -4  11  -4 15555.7 1034.37  32
  -7  -4  -3 1246.29 500.233  30
   4 -11  -3 1407.88 474.186  30
  11  -7  -3 2813.89 731.591  25
   7   4  -3 1033.39 387.475  25
  -4  11  -3 1172.50 370.536  22
  -4  11  -3 978.150 411.612  32
   7   4  -3 1439.95 501.882  31
  -7  -4  -2 16802.8 1316.70  30
   4 -11  -2 17361.8 1512.01  26
  11  -7  -2 16014.6 1497.53  25
  11  -7  -2 15707.3 1484.75  33
   7   4  -2 18307.9 1504.97  31
   7   4  -1 2931.90 679.846  31
  -7  -4  -1 2738.30 575.272  30
   4 -11  -1 3855.83 785.116  26
  11  -7  -1 2059.18 671.478  25
  11  -7  -1 3233.52 744.328  33
   4 -11   0 18835.4 1643.41  26
  11  -7   0 14160.5 1388.84  25
   7   4   0 15708.5 1298.64  23
  11  -7   0 16590.8 1605.23  33
   7   4   0 17128.4 1431.60  31
   4 -11   1 2440.21 631.519  26
  11  -7   1 3123.18 660.155  26
   7   4   1 3122.35 650.390  23
  11  -7   1 3373.19 713.319  33
   4 -11   2 19769.3 1488.61  26
  11  -7   2 23267.5 1668.59  26
   7   4   2 25105.8 1652.59  23
  11  -7   3 1456.79 537.344  26
   7   4   3 1598.85 443.942  23
  11  -7   4 12807.1 1014.57  26
   7   4   4 11118.8 894.144  23
  -6  -5  -4 7988.86 794.431  30
   5 -11  -4 6842.22 766.198  30
   6   5  -4 8171.34 776.292  25
  11  -6  -4 6463.08 808.235  25
  -5  11  -4 7203.13 697.973  22
 -11   6  -4 7644.09 765.220  22
  -6  -5  -3 6906.52 821.907  30
   5 -11  -3 5081.69 745.864  30
   5 -11  -3 6084.80 851.259  26
   6   5  -3 6996.75 778.303  25
  11  -6  -3 7700.98 1013.04  25
  -5  11  -3 7005.44 741.209  22
  11  -6  -3 6741.23 877.539  33
   6   5  -3 8501.62 948.071  31
   6   5  -2 574.125 388.741  31
  -6  -5  -2 260.603 340.051  30
   5 -11  -2 539.734 425.146  30
   5 -11  -2 305.697 423.302  26
  11  -6  -2 109.144 400.472  25
   6   5  -2 519.948 345.874  25
  11  -6  -2 1222.63 571.866  33
  -6  -5  -1 7754.32 870.216  30
   5 -11  -1 7794.81 1059.45  26
  11  -6  -1 6857.78 993.685  25
  11  -6  -1 7642.19 1142.90  33
   6   5  -1 9703.63 1117.04  31
   5 -11   0 37293.2 2344.18  26
   6   5   0 35817.3 2001.85  23
  11  -6   0 34322.9 2328.99  33
   6   5   0 36049.8 2174.61  31
   5 -11   1 14323.0 1430.38  26
  11  -6   1 12755.4 1243.03  26
  11  -6   1 14451.7 1451.71  33
   6   5   1 13951.2 1250.07  31
   5 -11   2 680.204 473.403  26
  11  -6   2 952.897 461.115  26
  11  -6   2 656.481 397.794  33
  11  -6   3 9784.30 1049.89  26
   6   5   3 10038.6 1012.04  23
  11  -6   4 5602.04 737.973  26
   6   5   4 7076.89 714.633  23
  -5  -6  -4 4198.25 599.559  30
   6 -11  -4 4025.65 620.779  30
  11  -5  -4 4044.75 646.218  25
   5   6  -4 4390.63 577.638  25
  -6  11  -4 4665.17 578.729  22
 -11   5  -4 4564.29 648.395  22
   5   6  -3 6448.48 813.945  31
  -5  -6  -3 6075.43 760.804  30
   6 -11  -3 5819.31 803.800  30
  11  -5  -3 6038.74 864.650  25
   5   6  -3 5516.61 693.042  25
  11  -5  -3 5842.17 805.034  33
   5   6  -2 347.261 428.089  31
  -5  -6  -2 187.892 296.389  30
   6 -11  -2 1141.00 470.129  30
   6 -11  -2 811.454 415.265  26
  11  -5  -2 578.639 441.688  25
   5   6  -2 878.622 297.705  25
  11  -5  -2 781.001 530.909  33
   6 -11  -1 27373.6 1948.87  26
  11  -5  -1 25444.0 1779.00  25
 -11   5  -1 24587.8 2021.46  21
  11  -5  -1 24280.0 1945.86  33
   5   6  -1 27183.2 1913.46  31
   5   6   0 765.485 473.968  31
   6 -11   0 970.668 588.665  26
  11  -5   0 911.751 544.928  33
   6 -11   1 18935.5 1670.01  26
  11  -5   1 17183.0 1561.63  33
   5   6   1 20595.9 1559.21  31
   6 -11   2 2832.60 687.028  26
  11  -5   2 1953.20 611.326  26
  11  -5   2 2663.10 649.229  33
   6 -11   3 10690.3 1028.60  26
  11  -5   3 11575.7 1123.22  26
  11  -5   4 6544.91 772.258  26
  -4  -7  -4 20512.6 1215.42  30
   7 -11  -4 18474.4 1253.06  30
  11  -4  -4 21829.8 1367.43  25
   4   7  -4 22123.9 1237.50  25
  -7  11  -4 19525.9 1072.55  22
 -11   4  -4 19115.7 1263.70  22
   4   7  -3 1266.82 416.567  31
  -4  -7  -3 1361.76 413.651  30
   7 -11  -3 818.754 406.123  30
  11  -4  -3 1380.23 484.073  25
  -4  -7  -2 9838.52 914.244  30
   7 -11  -2 8868.34 1043.41  30
   7 -11  -2 9720.83 1032.71  26
  11  -4  -2 8893.84 1023.64  25
 -11   4  -2 8251.83 1174.99  21
  11  -4  -2 9938.89 1154.98  33
   4   7  -2 9662.12 1084.40  31
   4   7  -1 1957.14 594.563  31
   7 -11  -1 2015.69 558.688  26
 -11   4  -1 2052.16 708.837  21
  11  -4  -1 2430.61 694.506  33
   7 -11   0 17403.2 1569.91  26
 -11   4   0 18655.1 1691.97  21
  11  -4   0 17548.1 1647.14  33
   4   7   0 19108.2 1546.72  31
   4   7   1 1888.90 574.010  31
   7 -11   1 1105.48 546.826  26
   7 -11   2 12159.4 1252.88  26
  -4  -7   2 12039.1 1139.45  24
   4   7   2 11735.2 1078.87  31
   7 -11   3 1425.07 476.788  26
  -4  -7   3 831.384 376.929  24
  11  -4   4 18314.0 1218.10  26
  -3  -8  -4 10538.6 792.835  30
   8 -11  -4 8973.03 804.099  30
  11  -3  -4 10833.6 893.276  25
 -11   3  -4 9607.69 825.373  22
  -3  -8  -3 20184.8 1223.53  30
   8 -11  -3 20217.0 1391.47  30
  11  -3  -3 21817.8 1410.60  25
 -11   3  -3 20159.2 1382.64  22
   3   8  -3 21542.3 1272.76  31
   8 -11  -2 8127.82 972.341  30
  11  -3  -2 8457.25 896.539  25
 -11   3  -2 9291.41 1171.12  21
  11  -3  -2 9480.77 1019.72  33
   3   8  -2 8527.49 917.641  31
   8 -11  -1 17965.0 1424.90  26
 -11   3  -1 19536.1 1695.22  21
  11  -3  -1 20056.2 1608.12  33
   3   8  -1 20951.2 1546.65  31
   3   8   0 7456.41 995.668  31
   8 -11   0 6572.45 947.345  26
 -11   3   0 6211.89 955.852  21
   8 -11   1 20531.3 1616.43  26
   3   8   1 17285.5 1401.30  31
   3   8   2 6374.19 766.345  31
   8 -11   2 7294.75 946.882  26
  -3  -8   2 5790.13 730.345  24
   8 -11   3 20227.5 1383.34  26
  -3  -8   3 19587.4 1285.04  24
  11  -3   4 9093.44 808.902  26
  -3  -8   4 8038.71 698.172  24
  -2  -9  -3 19494.1 1063.23  30
   9 -11  -3 17541.8 1193.48  30
  11  -2  -3 20534.5 1219.04  25
 -11   2  -3 18088.0 1189.84  22
   2   9  -2 5273.47 663.650  31
   9 -11  -2 4669.18 793.706  25
  11  -2  -2 5531.49 660.149  25
 -11   2  -2 4840.10 772.311  21
   9 -11  -1 26606.3 1593.60  26
   9 -11  -1 27235.3 1960.27  25
 -11   2  -1 26980.9 1911.18  21
  11  -2  -1 32595.4 1868.25  33
   2   9  -1 30766.1 1748.69  31
   9 -11   0 14709.1 1263.08  26
 -11   2   0 15028.7 1369.98  21
   2   9   0 15382.6 1296.85  31
   9 -11   1 27619.5 1757.27  26
 -11   2   1 27408.9 1752.82  21
   2   9   1 25765.0 1604.69  31
   9 -11   2 5389.50 764.899  26
  -2  -9   2 5962.93 671.629  24
   2   9   2 5670.00 699.109  31
   9 -11   3 17912.1 1185.76  26
  -2  -9   3 16495.8 1066.06  24
  10 -11  -2 16224.2 1220.44  25
   1  10  -2 17415.8 1059.62  32
   1  10  -2 16942.9 973.660  31
   1  10  -1 1236.69 342.941  31
  10 -11  -1 765.247 439.076  25
 -11   1  -1 625.694 364.623  21
  11  -1  -1 1253.49 414.101  33
   1  10  -1 603.720 267.817  32
  10 -11   0 37586.0 1783.45  26
 -11   1   0 36587.1 1996.45  21
   1  10   0 37288.9 1818.09  31
   1  10   1 840.885 356.526  31
  10 -11   1 884.191 362.355  26
 -11   1   1 910.809 349.687  21
  10 -11   2 20712.8 1266.37  26
   1  10   2 17259.4 1075.50  31
   0  11   0 9393.49 707.008  31
  12  -9  -1 236.232 284.211  25
  -9  -3  -1 182.102 224.866  21
  -3  12  -1 648.899 294.255  32
  -9  -3   0 39355.5 1826.31  21
  -3  12   0 28830.3 1390.35  31
  -3  12   1 502.156 240.875  31
  -9  -3   1 411.277 301.374  21
  12  -8  -2 5768.16 713.794  25
  -4  12  -2 6454.89 647.420  32
   4 -12  -1 25035.1 1506.72  26
  -8  -4  -1 23407.7 1409.42  21
  12  -8  -1 22235.3 1474.26  33
  -4  12   0 1468.91 356.066  31
   4 -12   0 450.536 374.179  26
  -8  -4   0 1593.86 486.747  21
  12  -8   0 1534.53 469.230  33
   4 -12   1 19896.8 1276.30  26
   8   4   1 21111.3 1200.63  23
  -8  -4   1 24308.3 1513.97  21
  12  -8   1 21035.1 1302.79  33
  12  -8   2 9510.86 779.258  26
   8   4   2 10619.1 815.178  23
  -8  -4   2 9598.84 877.404  21
  12  -7  -3 27054.6 1414.43  25
   5 -12  -2 6326.41 713.943  26
  12  -7  -2 5435.26 717.771  25
  12  -7  -2 5793.26 733.737  33
   7   5  -2 5740.47 668.804  31
   5 -12  -1 13671.8 1163.41  26
  12  -7  -1 10793.3 1009.24  25
  -7  -5  -1 12389.4 1032.41  21
  12  -7  -1 11475.7 1114.23  33
   7   5  -1 11206.4 994.058  31
   5 -12   0 7932.45 943.548  26
  12  -7   0 7210.74 889.488  33
   7   5   0 7194.04 767.275  31
   5 -12   1 16683.9 1258.08  26
   7   5   1 18359.5 1146.75  23
  12  -7   1 16376.5 1232.11  33
   5 -12   2 3320.69 535.941  26
  12  -7   2 2637.30 484.993  26
   7   5   2 3862.40 531.016  23
  12  -7   3 25313.4 1259.92  26
   7   5   3 25640.2 1225.06  23
  -6  -6  -3 3925.11 456.586  30
  12  -6  -3 3941.08 558.041  25
  -6  -6  -2 5120.96 549.192  30
   6 -12  -2 5137.77 644.933  26
  12  -6  -2 5172.05 675.816  25
  12  -6  -2 6302.21 750.522  33
   6   6  -2 5985.46 683.179  31
   6   6  -1 1112.58 392.411  31
   6 -12  -1 629.651 389.854  26
  12  -6  -1 914.171 348.085  25
  12  -6  -1 1283.60 465.964  33
   6 -12   0 25678.3 1640.53  26
  12  -6   0 26025.0 1676.77  33
   6   6   0 23894.1 1476.34  31
   6   6   1 911.484 361.325  31
   6 -12   1 1275.48 437.666  26
   6   6   1 651.249 315.007  23
  12  -6   1 297.706 336.037  33
   6 -12   2 4758.44 625.386  26
  12  -6   2 4644.38 580.255  26
   6   6   2 5255.11 617.001  23
  12  -6   2 4573.58 594.490  33
  12  -6   3 4801.24 546.213  26
   6   6   3 4579.11 517.308  23
  12  -5  -3 7243.88 679.041  25
   5   7  -2 5074.01 626.879  31
   7 -12  -2 3827.97 516.116  26
  12  -5  -2 4445.70 599.353  25
  12  -5  -2 3979.87 593.712  33
   7 -12  -1 9430.67 935.479  26
  12  -5  -1 9619.81 974.268  33
   5   7  -1 8006.43 829.178  31
   5   7   0 3285.06 573.253  31
   7 -12   0 3123.76 649.604  26
  12  -5   0 3058.34 660.259  33
   7 -12   1 13685.2 1171.34  26
   5   7   1 13368.3 929.998  23
  12  -5   1 14080.0 1160.37  33
   5   7   1 13051.7 985.950  31
  12  -5   2 6151.46 648.307  26
   7 -12   2 6698.88 739.163  26
   5   7   2 7648.02 683.911  23
  12  -5   2 6287.16 688.430  33
   5   7   3 8941.48 699.938  23
   4   8  -2 2523.73 420.282  31
   8 -12  -1 6189.26 707.013  26
  12  -4  -1 6951.29 793.385  33
   4   8  -1 6461.24 702.768  31
   8 -12   0 7583.84 834.709  26
  12  -4   0 6111.81 784.676  33
   4   8   0 6314.47 707.242  31
   8 -12   1 11992.8 1042.52  26
   4   8   1 11927.4 800.584  23
  12  -4   1 12305.1 1050.51  33
   4   8   1 12034.9 908.539  31
   8 -12   2 3086.29 521.054  26
  12  -4   2 2983.98 471.143  33
   3   9  -1 973.735 278.474  31
  12  -3  -1 452.369 250.188  33
   9 -12   0 39750.5 1756.67  26
 -12   3   0 35835.1 1734.73  21
   3   9   0 38356.2 1680.02  31
   3   9   1 894.115 270.444  31
   9 -12   1 749.838 304.930  26
  12  -3   1 1002.05 363.884  33
   0   0   0    0.00    0.00   0

TITL s19alj19 in P6(3)
REM P6(3) (#173 in standard setting)
CELL 1.54184  10.275045  10.275045   7.863108  90.0000  90.0000 120.0000
ZERR    2.00   0.000319   0.000319   0.000259   0.0000   0.0000   0.0000
LATT -1
SYMM -y, x-y, z
SYMM -x+y,-x, z
SYMM -x,-y, z+1/2
SYMM  y,-x+y, z+1/2
SYMM  x-y, x, z+1/2
SFAC C H N O V
UNIT 24.00 48.00 2.00 8.00 2.00
TREF
HKLF 4
END
;
_shelx_hkl_checksum   27082
