# Supplementary material for: Precursor Development and Aerosol‐Assisted Chemical Vapour Deposition for BiVO4 and W‐Doped BiVO4 Photoanodes: A Universal Ligand Approach
Source: ChemSusChem. 2024 Nov 8;18(4):e202401452. doi: 10.1002/cssc.202401452 (PMC11826119; doi:10.1002/cssc.202401452)
Supplement: Supplementary file 2 — Supporting Information [file CSSC-18-e202401452-s004.cif]

 
data_e19alj06
 
_audit_creation_method            'SHELXL-2018/3'
_shelx_SHELXL_version_number      '2018/3'
_chemical_name_systematic         ?
_chemical_name_common             ?
_chemical_melting_point           ?
_chemical_formula_moiety          'C24 H48 Bi2 N2 O6' 
_chemical_formula_sum
 'C24 H48 Bi2 N2 O6' 
_chemical_formula_weight          878.60

loop_
 _atom_type_symbol
 _atom_type_description
 _atom_type_scat_dispersion_real
 _atom_type_scat_dispersion_imag
 _atom_type_scat_source
 'C'  'C'   0.0033   0.0016
 'International Tables Vol C Tables 4.2.6.8 and 6.1.1.4'
 'H'  'H'   0.0000   0.0000
 'International Tables Vol C Tables 4.2.6.8 and 6.1.1.4'
 'Bi'  'Bi'  -4.1077  10.2566
 'International Tables Vol C Tables 4.2.6.8 and 6.1.1.4'
 'N'  'N'   0.0061   0.0033
 'International Tables Vol C Tables 4.2.6.8 and 6.1.1.4'
 'O'  'O'   0.0106   0.0060
 'International Tables Vol C Tables 4.2.6.8 and 6.1.1.4'
 
_space_group_crystal_system       monoclinic
_space_group_IT_number            14
_space_group_name_H-M_alt         'P 21/n'
_space_group_name_Hall            '-P 2yn'
 
_shelx_space_group_comment
;
The symmetry employed for this shelxl refinement is uniquely defined
by the following loop, which should always be used as a source of
symmetry information in preference to the above space-group names.
They are only intended as comments.
;
 
loop_
 _space_group_symop_operation_xyz
 'x, y, z'
 '-x+1/2, y+1/2, -z+1/2'
 '-x, -y, -z'
 'x-1/2, -y-1/2, z-1/2'
 
_cell_length_a                    9.4028(3)
_cell_length_b                    9.8718(4)
_cell_length_c                    15.4969(5)
_cell_angle_alpha                 90
_cell_angle_beta                  90.956(3)
_cell_angle_gamma                 90
_cell_volume                      1438.26(9)
_cell_formula_units_Z             2
_cell_measurement_temperature     150(2)
_cell_measurement_reflns_used   6582
_cell_measurement_theta_min     3.9820
_cell_measurement_theta_max     29.1170
 
_exptl_crystal_description        block
_exptl_crystal_colour             colourless
_exptl_crystal_density_meas       ?
_exptl_crystal_density_method     ?
_exptl_crystal_density_diffrn     2.029          
_exptl_crystal_F_000              840
_exptl_transmission_factor_min    ?
_exptl_transmission_factor_max    ?
_exptl_crystal_size_max           0.573
_exptl_crystal_size_mid           0.453
_exptl_crystal_size_min           0.287
_exptl_absorpt_coefficient_mu     12.256
_shelx_estimated_absorpt_T_min    0.054
_shelx_estimated_absorpt_T_max    0.127
loop_
_exptl_crystal_face_index_h
_exptl_crystal_face_index_k
_exptl_crystal_face_index_l
_exptl_crystal_face_perp_dist
   0    1   22 0.2337
   9    4   14 0.2305
  12    4    6 0.2001
  12    4   -9 0.1900
  -1   -1  -22 0.2956
 -10   -4  -12 0.3052
 -11   -3   12 0.2486
  -3   13   -5 0.0590
  -1  -14    4 0.2002
   7  -11    7 0.2368
 -10    7   -7 0.1813
  -9  -11   -1 0.2943
   1  -11  -12 0.2351
  12   -5   -6 0.2365
   7    7   15 0.2155
  11   -2  -12 0.2212
   9   -3  -16 0.2424
   0   -7   19 0.2265
  -7   -8   14 0.2310
  10    0   15 0.2519
   4    8  -17 0.2189
   1  -11   13 0.2109
   7   -8   14 0.2413
  -7  -10  -10 0.2854
 -12    1   11 0.2325
  -7    4   18 0.2307
  -1    6   20 0.1965
   9   10   -1 0.1597
loop_
_exptl_oxdiff_crystal_face_indexfrac_h
_exptl_oxdiff_crystal_face_indexfrac_k
_exptl_oxdiff_crystal_face_indexfrac_l
_exptl_oxdiff_crystal_face_x
_exptl_oxdiff_crystal_face_y
_exptl_oxdiff_crystal_face_z
-0.2261  0.8031 21.8212 -0.9654  0.1267  0.2279
 9.2508  3.7468 14.2394 -0.4744  0.0646  0.8779
11.9881  4.3533  6.0092 -0.0664  0.0116  0.9977
11.5933  3.5997 -9.3080  0.6021 -0.0762  0.7948
-1.1923 -1.2821 -21.6378  0.9338 -0.1229 -0.3359
-10.2476 -4.0008 -12.0647  0.3621 -0.0501 -0.9308
-10.9484 -3.2897 11.5094 -0.6884  0.0877 -0.7200
-2.6605 13.1832 -5.3299  0.3321  0.9416  0.0555
-0.9221 -13.6693  3.7248 -0.3127 -0.8894 -0.3334
 6.9172 -11.0155  6.7512 -0.3179 -0.8976  0.3054
-10.2524  7.3985 -7.2787  0.2617  0.7352 -0.6252
-8.5866 -10.5612 -0.9763 -0.1739 -0.5013 -0.8476
 0.6663 -11.4046 -12.4717  0.4508 -0.8258 -0.3389
11.7126 -5.4428 -6.0148  0.3679 -0.6804  0.6338
 6.8856  6.5830 15.3450 -0.5267  0.3190  0.7879
11.0119 -1.5004 -12.2710  0.6758 -0.4155  0.6088
 8.6886 -3.2361 -15.9628  0.7923 -0.4857  0.3693
-0.0353 -6.5566 19.2746 -0.9223 -0.3833  0.0494
-6.9903 -8.0286 13.8219 -0.7859 -0.3249 -0.5261
 9.7376 -0.2861 14.5517 -0.5217 -0.2193  0.8245
 3.6041  7.6216 -17.3893  0.8960  0.3715  0.2435
 1.2554 -10.8808 13.4170 -0.6875 -0.7260 -0.0183
 6.6327 -7.8734 14.1377 -0.6191 -0.6555  0.4326
-6.9258 -9.7208 -10.4593  0.2780 -0.5152 -0.8107
-11.6719  0.7545 10.6499 -0.6198  0.3766 -0.6885
-6.7170  4.2694 17.8055 -0.8381  0.5117 -0.1892
-0.6321  6.2580 19.5053 -0.8139  0.4986  0.2983
 8.9263 10.2512 -1.3942  0.2807  0.4645  0.8399
_exptl_absorpt_correction_T_min                     0.015
_exptl_absorpt_correction_T_max                     0.066
_exptl_absorpt_correction_type            analytical
_exptl_absorpt_process_details
;
CrysAlisPro 1.171.40.43a (Rigaku Oxford Diffraction, 2019)
Analytical numeric absorption correction using a multifaceted crystal
			model based on expressions derived by R.C. Clark & J.S. Reid.
(Clark, R. C. & Reid, J. S. (1995). Acta Cryst. A51, 887-897)
Empirical absorption correction using spherical harmonics,
 implemented in SCALE3 ABSPACK scaling algorithm.
;
_oxdiff_exptl_absorpt_empirical_full_min           0.744
_oxdiff_exptl_absorpt_empirical_full_max           1.777
_oxdiff_exptl_absorpt_empirical_details
;
Empirical correction (ABSPACK) includes:
- Absorption correction using spherical harmonics
- Frame scaling
;
_diffrn_ambient_temperature 150.01(10) 
_diffrn_ambient_environment N~2~
_diffrn_source 'fine-focus sealed X-ray tube'
_diffrn_source_type 'Enhance (Mo) X-ray Source'
_diffrn_radiation_probe x-ray
_diffrn_radiation_type 'Mo K\a'
_diffrn_radiation_wavelength 0.71073
_diffrn_radiation_monochromator graphite
_diffrn_measurement_device 'four-circle diffractometer'
_diffrn_measurement_device_type 'New Xcalibur, EosS2'
_diffrn_measurement_method '\w scans'
_diffrn_detector 'CCD plate'
_diffrn_detector_type EosS2
_diffrn_detector_area_resol_mean 8.0734
_diffrn_reflns_number             11787
_diffrn_reflns_av_unetI/netI      0.0346
_diffrn_reflns_av_R_equivalents   0.0319
_diffrn_reflns_limit_h_min        -12
_diffrn_reflns_limit_h_max        11
_diffrn_reflns_limit_k_min        -13
_diffrn_reflns_limit_k_max        11
_diffrn_reflns_limit_l_min        -21
_diffrn_reflns_limit_l_max        20
_diffrn_reflns_theta_min          3.961
_diffrn_reflns_theta_max          29.298
_diffrn_reflns_theta_full         25.242
_diffrn_measured_fraction_theta_max   0.884
_diffrn_measured_fraction_theta_full  0.997
_diffrn_reflns_Laue_measured_fraction_max    0.884
_diffrn_reflns_Laue_measured_fraction_full   0.997
_diffrn_reflns_point_group_measured_fraction_max   0.884
_diffrn_reflns_point_group_measured_fraction_full  0.997
_reflns_number_total              3476
_reflns_number_gt                 3072
_reflns_threshold_expression      'I > 2\s(I)'
_reflns_Friedel_coverage          0.000
_reflns_Friedel_fraction_max      .
_reflns_Friedel_fraction_full     .
 
_reflns_special_details
;
 Reflections were merged by SHELXL according to the crystal
 class for the calculation of statistics and refinement.
 
 _reflns_Friedel_fraction is defined as the number of unique
 Friedel pairs measured divided by the number that would be
 possible theoretically, ignoring centric projections and
 systematic absences.
;
 
_computing_data_collection     'CrysAlisPro 1.171.40.67a (Rigaku OD, 2019)'
_computing_cell_refinement     'CrysAlisPro 1.171.40.67a (Rigaku OD, 2019)'
_computing_data_reduction      'CrysAlisPro 1.171.40.67a (Rigaku OD, 2019)'
_computing_structure_solution     'SHELXT 2014/5 (Sheldrick, 2014)'
_computing_structure_refinement   
;
 SHELXL-2018/3 (Sheldrick, 2018)
 Sheldrick GM (2008) Acta Crystallogr A64:112--122 and 
 C. B. H\"ubschle, G. M. Sheldrick and B. Dittrich
 ShelXle: a Qt graphical user interface for SHELXL
 J. Appl. Cryst., 44, (2011) 1281-1284.
;
_computing_molecular_graphics  

'ORTEP3 for Windows - Farrugia, L. J. J. Appl. Crystallogr. 1997, 30, 565'

_computing_publication_material    
;
 'WinGX publication routines, Farrugia, 
 L. J., J. Appl. Crystallogr., 1999, 32, 837-838
;
_refine_special_details           ?
_refine_ls_structure_factor_coef  Fsqd
_refine_ls_matrix_type            full
_refine_ls_weighting_scheme       calc
_refine_ls_weighting_details
'w=1/[\s^2^(Fo^2^)+(0.0192P)^2^+1.3180P] where P=(Fo^2^+2Fc^2^)/3'
_atom_sites_solution_primary      dual
_atom_sites_solution_secondary    ?
_atom_sites_solution_hydrogens    geom
_refine_ls_hydrogen_treatment     constr
_refine_ls_extinction_method      none
_refine_ls_extinction_coef        .
_refine_ls_number_reflns          3476
_refine_ls_number_parameters      160
_refine_ls_number_restraints      0
_refine_ls_R_factor_all           0.0299
_refine_ls_R_factor_gt            0.0236
_refine_ls_wR_factor_ref          0.0537
_refine_ls_wR_factor_gt           0.0517
_refine_ls_goodness_of_fit_ref    1.108
_refine_ls_restrained_S_all       1.108
_refine_ls_shift/su_max           0.001
_refine_ls_shift/su_mean          0.000
 
loop_
 _atom_site_label
 _atom_site_type_symbol
 _atom_site_fract_x
 _atom_site_fract_y
 _atom_site_fract_z
 _atom_site_U_iso_or_equiv
 _atom_site_adp_type
 _atom_site_occupancy
 _atom_site_site_symmetry_order  
 _atom_site_calc_flag
 _atom_site_refinement_flags_posn
 _atom_site_refinement_flags_adp
 _atom_site_refinement_flags_occupancy
 _atom_site_disorder_assembly
 _atom_site_disorder_group
Bi1 Bi 0.49371(2) 0.52016(2) 0.13425(2) 0.01510(6) Uani 1 1 d . . . . .
N1 N 0.5283(3) 0.2791(4) 0.18465(19) 0.0161(7) Uani 1 1 d . . . . .
O1 O 0.7119(3) 0.4991(3) 0.1676(2) 0.0219(7) Uani 1 1 d . . . . .
O2 O 0.3711(3) 0.4932(3) 0.24968(18) 0.0208(7) Uani 1 1 d . . . . .
O3 O 0.4353(3) 0.3859(3) 0.02828(16) 0.0191(6) Uani 1 1 d . . . . .
C1 C 0.7767(4) 0.3693(5) 0.1632(2) 0.0197(9) Uani 1 1 d . . . . .
C2 C 0.6812(4) 0.2665(5) 0.2081(2) 0.0190(9) Uani 1 1 d . . . . .
H2A H 0.713554 0.174051 0.193251 0.023 Uiso 1 1 calc R U . . .
H2B H 0.692618 0.277641 0.271275 0.023 Uiso 1 1 calc R U . . .
C3 C 0.9174(4) 0.3745(6) 0.2142(3) 0.0278(11) Uani 1 1 d . . . . .
H3A H 0.983024 0.436536 0.185741 0.042 Uiso 1 1 calc R U . . .
H3B H 0.959314 0.283630 0.216644 0.042 Uiso 1 1 calc R U . . .
H3C H 0.899851 0.406489 0.272943 0.042 Uiso 1 1 calc R U . . .
C4 C 0.8046(4) 0.3347(5) 0.0690(2) 0.0252(10) Uani 1 1 d . . . . .
H4A H 0.715145 0.339011 0.035744 0.038 Uiso 1 1 calc R U . . .
H4B H 0.844200 0.243108 0.065371 0.038 Uiso 1 1 calc R U . . .
H4C H 0.872385 0.399793 0.045417 0.038 Uiso 1 1 calc R U . . .
C5 C 0.4000(4) 0.3875(5) 0.3086(2) 0.0181(9) Uani 1 1 d . . . . .
C6 C 0.4362(4) 0.2570(5) 0.2601(2) 0.0194(9) Uani 1 1 d . . . . .
H6A H 0.484740 0.193856 0.300577 0.023 Uiso 1 1 calc R U . . .
H6B H 0.346663 0.213464 0.240266 0.023 Uiso 1 1 calc R U . . .
C7 C 0.5214(4) 0.4325(6) 0.3701(3) 0.0279(10) Uani 1 1 d . . . . .
H7A H 0.604447 0.458172 0.336356 0.042 Uiso 1 1 calc R U . . .
H7B H 0.546972 0.357594 0.408874 0.042 Uiso 1 1 calc R U . . .
H7C H 0.490196 0.510285 0.404178 0.042 Uiso 1 1 calc R U . . .
C8 C 0.2670(4) 0.3584(5) 0.3601(3) 0.0267(11) Uani 1 1 d . . . . .
H8A H 0.243902 0.437594 0.395404 0.040 Uiso 1 1 calc R U . . .
H8B H 0.283936 0.280058 0.397724 0.040 Uiso 1 1 calc R U . . .
H8C H 0.187372 0.338926 0.320417 0.040 Uiso 1 1 calc R U . . .
C9 C 0.3810(4) 0.2573(5) 0.0487(2) 0.0184(9) Uani 1 1 d . . . . .
C10 C 0.4866(4) 0.1884(5) 0.1120(2) 0.0188(9) Uani 1 1 d . . . . .
H10A H 0.442534 0.105298 0.135381 0.023 Uiso 1 1 calc R U . . .
H10B H 0.572769 0.161253 0.080496 0.023 Uiso 1 1 calc R U . . .
C11 C 0.2297(4) 0.2710(5) 0.0839(3) 0.0236(10) Uani 1 1 d . . . . .
H11A H 0.230142 0.336059 0.131714 0.035 Uiso 1 1 calc R U . . .
H11B H 0.197121 0.182680 0.104609 0.035 Uiso 1 1 calc R U . . .
H11C H 0.165414 0.303104 0.037884 0.035 Uiso 1 1 calc R U . . .
C12 C 0.3753(4) 0.1712(5) -0.0335(3) 0.0244(10) Uani 1 1 d . . . . .
H12A H 0.313938 0.215532 -0.076718 0.037 Uiso 1 1 calc R U . . .
H12B H 0.337020 0.081481 -0.020126 0.037 Uiso 1 1 calc R U . . .
H12C H 0.471443 0.161669 -0.056242 0.037 Uiso 1 1 calc R U . . .
 
loop_
 _atom_site_aniso_label
 _atom_site_aniso_U_11
 _atom_site_aniso_U_22
 _atom_site_aniso_U_33
 _atom_site_aniso_U_23
 _atom_site_aniso_U_13
 _atom_site_aniso_U_12
Bi1 0.01852(8) 0.01586(9) 0.01092(8) 0.00061(6) -0.00012(5) 0.00178(6)
N1 0.0179(15) 0.019(2) 0.0116(15) 0.0008(14) -0.0023(12) 0.0011(13)
O1 0.0186(14) 0.021(2) 0.0259(16) -0.0019(13) -0.0053(12) -0.0022(12)
O2 0.0266(15) 0.0201(19) 0.0159(15) 0.0027(12) 0.0024(12) 0.0076(12)
O3 0.0239(14) 0.0237(19) 0.0094(13) 0.0021(12) -0.0046(10) -0.0042(12)
C1 0.0195(19) 0.024(3) 0.016(2) 0.0000(17) -0.0034(15) 0.0052(17)
C2 0.0193(19) 0.020(3) 0.017(2) -0.0002(17) -0.0033(15) 0.0047(16)
C3 0.020(2) 0.039(3) 0.025(2) -0.004(2) -0.0050(17) 0.0015(19)
C4 0.025(2) 0.034(3) 0.017(2) -0.0017(19) 0.0010(16) 0.0022(19)
C5 0.0211(19) 0.025(3) 0.0079(18) 0.0027(16) -0.0015(14) 0.0015(17)
C6 0.0205(19) 0.023(3) 0.0149(19) 0.0042(17) 0.0017(15) -0.0010(17)
C7 0.025(2) 0.034(3) 0.024(2) -0.006(2) -0.0031(17) 0.009(2)
C8 0.027(2) 0.036(3) 0.017(2) 0.005(2) 0.0033(17) 0.000(2)
C9 0.0168(18) 0.021(3) 0.018(2) -0.0034(17) 0.0002(15) -0.0043(16)
C10 0.022(2) 0.019(3) 0.015(2) -0.0017(16) -0.0001(15) 0.0014(16)
C11 0.0187(19) 0.027(3) 0.025(2) 0.0003(19) -0.0007(16) -0.0009(18)
C12 0.029(2) 0.025(3) 0.020(2) -0.0026(18) -0.0017(17) -0.0086(19)
 
_geom_special_details
;
 All esds (except the esd in the dihedral angle between two l.s. planes)
 are estimated using the full covariance matrix.  The cell esds are taken
 into account individually in the estimation of esds in distances, angles
 and torsion angles; correlations between esds in cell parameters are only
 used when they are defined by crystal symmetry.  An approximate (isotropic)
 treatment of cell esds is used for estimating esds involving l.s. planes.
;
 
loop_
 _geom_bond_atom_site_label_1
 _geom_bond_atom_site_label_2
 _geom_bond_distance
 _geom_bond_site_symmetry_2
 _geom_bond_publ_flag
Bi1 O1 2.117(3) . ?
Bi1 O2 2.161(3) . ?
Bi1 O3 2.174(3) . ?
Bi1 N1 2.524(4) . ?
N1 C2 1.482(4) . ?
N1 C6 1.483(4) . ?
N1 C10 1.486(5) . ?
O1 C1 1.420(5) . ?
O2 C5 1.411(5) . ?
O3 C9 1.407(5) . ?
C1 C4 1.526(5) . ?
C1 C2 1.530(6) . ?
C1 C3 1.531(5) . ?
C2 H2A 0.9900 . ?
C2 H2B 0.9900 . ?
C3 H3A 0.9800 . ?
C3 H3B 0.9800 . ?
C3 H3C 0.9800 . ?
C4 H4A 0.9800 . ?
C4 H4B 0.9800 . ?
C4 H4C 0.9800 . ?
C5 C8 1.523(5) . ?
C5 C6 1.532(6) . ?
C5 C7 1.540(5) . ?
C6 H6A 0.9900 . ?
C6 H6B 0.9900 . ?
C7 H7A 0.9800 . ?
C7 H7B 0.9800 . ?
C7 H7C 0.9800 . ?
C8 H8A 0.9800 . ?
C8 H8B 0.9800 . ?
C8 H8C 0.9800 . ?
C9 C12 1.532(6) . ?
C9 C11 1.538(5) . ?
C9 C10 1.542(5) . ?
C10 H10A 0.9900 . ?
C10 H10B 0.9900 . ?
C11 H11A 0.9800 . ?
C11 H11B 0.9800 . ?
C11 H11C 0.9800 . ?
C12 H12A 0.9800 . ?
C12 H12B 0.9800 . ?
C12 H12C 0.9800 . ?
 
loop_
 _geom_angle_atom_site_label_1
 _geom_angle_atom_site_label_2
 _geom_angle_atom_site_label_3
 _geom_angle
 _geom_angle_site_symmetry_1
 _geom_angle_site_symmetry_3
 _geom_angle_publ_flag
O1 Bi1 O2 108.31(11) . . ?
O1 Bi1 O3 110.85(11) . . ?
O2 Bi1 O3 114.76(11) . . ?
O1 Bi1 N1 73.29(11) . . ?
O2 Bi1 N1 72.28(11) . . ?
O3 Bi1 N1 71.85(10) . . ?
C2 N1 C6 111.8(3) . . ?
C2 N1 C10 112.1(3) . . ?
C6 N1 C10 111.0(3) . . ?
C2 N1 Bi1 105.9(2) . . ?
C6 N1 Bi1 108.0(2) . . ?
C10 N1 Bi1 107.6(2) . . ?
C1 O1 Bi1 119.4(2) . . ?
C5 O2 Bi1 121.8(2) . . ?
C9 O3 Bi1 117.9(2) . . ?
O1 C1 C4 109.2(3) . . ?
O1 C1 C2 108.7(3) . . ?
C4 C1 C2 113.4(4) . . ?
O1 C1 C3 108.2(4) . . ?
C4 C1 C3 109.9(3) . . ?
C2 C1 C3 107.2(3) . . ?
N1 C2 C1 114.0(3) . . ?
N1 C2 H2A 108.8 . . ?
C1 C2 H2A 108.8 . . ?
N1 C2 H2B 108.8 . . ?
C1 C2 H2B 108.8 . . ?
H2A C2 H2B 107.6 . . ?
C1 C3 H3A 109.5 . . ?
C1 C3 H3B 109.5 . . ?
H3A C3 H3B 109.5 . . ?
C1 C3 H3C 109.5 . . ?
H3A C3 H3C 109.5 . . ?
H3B C3 H3C 109.5 . . ?
C1 C4 H4A 109.5 . . ?
C1 C4 H4B 109.5 . . ?
H4A C4 H4B 109.5 . . ?
C1 C4 H4C 109.5 . . ?
H4A C4 H4C 109.5 . . ?
H4B C4 H4C 109.5 . . ?
O2 C5 C8 109.1(3) . . ?
O2 C5 C6 110.3(3) . . ?
C8 C5 C6 106.8(4) . . ?
O2 C5 C7 108.7(4) . . ?
C8 C5 C7 109.7(3) . . ?
C6 C5 C7 112.2(3) . . ?
N1 C6 C5 113.6(4) . . ?
N1 C6 H6A 108.8 . . ?
C5 C6 H6A 108.8 . . ?
N1 C6 H6B 108.8 . . ?
C5 C6 H6B 108.8 . . ?
H6A C6 H6B 107.7 . . ?
C5 C7 H7A 109.5 . . ?
C5 C7 H7B 109.5 . . ?
H7A C7 H7B 109.5 . . ?
C5 C7 H7C 109.5 . . ?
H7A C7 H7C 109.5 . . ?
H7B C7 H7C 109.5 . . ?
C5 C8 H8A 109.5 . . ?
C5 C8 H8B 109.5 . . ?
H8A C8 H8B 109.5 . . ?
C5 C8 H8C 109.5 . . ?
H8A C8 H8C 109.5 . . ?
H8B C8 H8C 109.5 . . ?
O3 C9 C12 108.7(3) . . ?
O3 C9 C11 110.0(4) . . ?
C12 C9 C11 108.9(3) . . ?
O3 C9 C10 108.0(3) . . ?
C12 C9 C10 107.3(4) . . ?
C11 C9 C10 113.8(3) . . ?
N1 C10 C9 112.0(4) . . ?
N1 C10 H10A 109.2 . . ?
C9 C10 H10A 109.2 . . ?
N1 C10 H10B 109.2 . . ?
C9 C10 H10B 109.2 . . ?
H10A C10 H10B 107.9 . . ?
C9 C11 H11A 109.5 . . ?
C9 C11 H11B 109.5 . . ?
H11A C11 H11B 109.5 . . ?
C9 C11 H11C 109.5 . . ?
H11A C11 H11C 109.5 . . ?
H11B C11 H11C 109.5 . . ?
C9 C12 H12A 109.5 . . ?
C9 C12 H12B 109.5 . . ?
H12A C12 H12B 109.5 . . ?
C9 C12 H12C 109.5 . . ?
H12A C12 H12C 109.5 . . ?
H12B C12 H12C 109.5 . . ?
 
loop_
 _geom_torsion_atom_site_label_1
 _geom_torsion_atom_site_label_2
 _geom_torsion_atom_site_label_3
 _geom_torsion_atom_site_label_4
 _geom_torsion
 _geom_torsion_site_symmetry_1
 _geom_torsion_site_symmetry_2
 _geom_torsion_site_symmetry_3
 _geom_torsion_site_symmetry_4
 _geom_torsion_publ_flag
Bi1 O1 C1 C4 76.5(4) . . . . ?
Bi1 O1 C1 C2 -47.7(4) . . . . ?
Bi1 O1 C1 C3 -163.8(3) . . . . ?
C6 N1 C2 C1 -141.1(4) . . . . ?
C10 N1 C2 C1 93.5(4) . . . . ?
Bi1 N1 C2 C1 -23.7(4) . . . . ?
O1 C1 C2 N1 45.2(4) . . . . ?
C4 C1 C2 N1 -76.5(4) . . . . ?
C3 C1 C2 N1 162.0(3) . . . . ?
Bi1 O2 C5 C8 -157.0(3) . . . . ?
Bi1 O2 C5 C6 -39.9(4) . . . . ?
Bi1 O2 C5 C7 83.4(4) . . . . ?
C2 N1 C6 C5 91.7(4) . . . . ?
C10 N1 C6 C5 -142.3(3) . . . . ?
Bi1 N1 C6 C5 -24.5(3) . . . . ?
O2 C5 C6 N1 40.9(4) . . . . ?
C8 C5 C6 N1 159.4(3) . . . . ?
C7 C5 C6 N1 -80.4(4) . . . . ?
Bi1 O3 C9 C12 -168.9(2) . . . . ?
Bi1 O3 C9 C11 71.9(3) . . . . ?
Bi1 O3 C9 C10 -52.8(4) . . . . ?
C2 N1 C10 C9 -140.6(3) . . . . ?
C6 N1 C10 C9 93.6(4) . . . . ?
Bi1 N1 C10 C9 -24.4(3) . . . . ?
O3 C9 C10 N1 48.7(4) . . . . ?
C12 C9 C10 N1 165.8(3) . . . . ?
C11 C9 C10 N1 -73.6(5) . . . . ?
 
_refine_diff_density_max    0.693
_refine_diff_density_min   -1.831
_refine_diff_density_rms    0.157

_shelx_res_file
;
TITL e19alj06_a.res in P2(1)/n
    e19alj06.res
    created by SHELXL-2018/3 at 10:14:45 on 21-Jan-2021
CELL 0.71073 9.4028 9.8718 15.4969 90.000 90.956 90.000
ZERR 2 0.0003 0.0004 0.0005 0.000 0.003 0.000
LATT 1
SYMM 0.5-X, 0.5+Y, 0.5-Z
SFAC C H BI N O
UNIT 48 96 4 4 12
LIST
ACTA
FMAP 2
PLAN 5
TEMP -123
SIZE 0.287 0.453 0.573
BOND $H
CONF
L.S. 8
WGHT    0.019200    1.318000
FVAR       3.24375
BI1   3    0.493710    0.520160    0.134252    11.00000    0.01852    0.01586 =
         0.01092    0.00061   -0.00012    0.00178
N1    4    0.528269    0.279119    0.184652    11.00000    0.01789    0.01878 =
         0.01164    0.00081   -0.00228    0.00108
O1    5    0.711880    0.499055    0.167602    11.00000    0.01862    0.02092 =
         0.02588   -0.00185   -0.00529   -0.00216
O2    5    0.371052    0.493244    0.249681    11.00000    0.02656    0.02008 =
         0.01592    0.00269    0.00236    0.00756
O3    5    0.435292    0.385905    0.028278    11.00000    0.02386    0.02370 =
         0.00945    0.00209   -0.00458   -0.00420
C1    1    0.776651    0.369337    0.163155    11.00000    0.01953    0.02363 =
         0.01584   -0.00004   -0.00336    0.00520
C2    1    0.681202    0.266484    0.208051    11.00000    0.01925    0.02017 =
         0.01741   -0.00015   -0.00330    0.00473
AFIX  23
H2A   2    0.713554    0.174051    0.193251    11.00000   -1.20000
H2B   2    0.692618    0.277641    0.271275    11.00000   -1.20000
AFIX   0
C3    1    0.917374    0.374459    0.214216    11.00000    0.01977    0.03856 =
         0.02475   -0.00371   -0.00505    0.00150
AFIX 137
H3A   2    0.983024    0.436536    0.185741    11.00000   -1.50000
H3B   2    0.959314    0.283630    0.216644    11.00000   -1.50000
H3C   2    0.899851    0.406489    0.272943    11.00000   -1.50000
AFIX   0
C4    1    0.804593    0.334717    0.069004    11.00000    0.02469    0.03446 =
         0.01651   -0.00173    0.00100    0.00225
AFIX 137
H4A   2    0.715145    0.339011    0.035744    11.00000   -1.50000
H4B   2    0.844200    0.243108    0.065371    11.00000   -1.50000
H4C   2    0.872385    0.399793    0.045417    11.00000   -1.50000
AFIX   0
C5    1    0.400016    0.387520    0.308625    11.00000    0.02106    0.02539 =
         0.00789    0.00267   -0.00148    0.00148
C6    1    0.436211    0.257022    0.260145    11.00000    0.02051    0.02268 =
         0.01493    0.00424    0.00175   -0.00100
AFIX  23
H6A   2    0.484740    0.193856    0.300577    11.00000   -1.20000
H6B   2    0.346663    0.213464    0.240266    11.00000   -1.20000
AFIX   0
C7    1    0.521449    0.432481    0.370097    11.00000    0.02530    0.03396 =
         0.02422   -0.00603   -0.00307    0.00874
AFIX 137
H7A   2    0.604447    0.458172    0.336356    11.00000   -1.50000
H7B   2    0.546972    0.357594    0.408874    11.00000   -1.50000
H7C   2    0.490196    0.510285    0.404178    11.00000   -1.50000
AFIX   0
C8    1    0.266952    0.358433    0.360131    11.00000    0.02723    0.03578 =
         0.01733    0.00469    0.00333   -0.00015
AFIX 137
H8A   2    0.243902    0.437594    0.395404    11.00000   -1.50000
H8B   2    0.283936    0.280058    0.397724    11.00000   -1.50000
H8C   2    0.187372    0.338926    0.320417    11.00000   -1.50000
AFIX   0
C9    1    0.381013    0.257271    0.048748    11.00000    0.01683    0.02085 =
         0.01764   -0.00343    0.00016   -0.00431
C10   1    0.486592    0.188365    0.112020    11.00000    0.02231    0.01928 =
         0.01479   -0.00171   -0.00006    0.00140
AFIX  23
H10A  2    0.442534    0.105298    0.135381    11.00000   -1.20000
H10B  2    0.572769    0.161253    0.080496    11.00000   -1.20000
AFIX   0
C11   1    0.229695    0.271026    0.083931    11.00000    0.01871    0.02707 =
         0.02502    0.00025   -0.00073   -0.00085
AFIX 137
H11A  2    0.230142    0.336059    0.131714    11.00000   -1.50000
H11B  2    0.197121    0.182680    0.104609    11.00000   -1.50000
H11C  2    0.165414    0.303104    0.037884    11.00000   -1.50000
AFIX   0
C12   1    0.375343    0.171242   -0.033489    11.00000    0.02907    0.02464 =
         0.01951   -0.00257   -0.00169   -0.00865
AFIX 137
H12A  2    0.313938    0.215532   -0.076718    11.00000   -1.50000
H12B  2    0.337020    0.081481   -0.020126    11.00000   -1.50000
H12C  2    0.471443    0.161669   -0.056242    11.00000   -1.50000
AFIX   0
HKLF 4


REM  e19alj06_a.res in P2(1)/n
REM wR2 = 0.0537, GooF = S = 1.108, Restrained GooF = 1.108 for all data
REM R1 = 0.0236 for 3072 Fo > 4sig(Fo) and 0.0299 for all 3476 data
REM 160 parameters refined using 0 restraints

END

WGHT      0.0192      1.3180

REM Highest difference peak  0.693,  deepest hole -1.831,  1-sigma level  0.157
Q1    1   0.4874  0.3585 -0.0290  11.00000  0.05    0.69
Q2    1   0.5389  0.6024  0.1034  11.00000  0.05    0.69
Q3    1   0.3771  0.4401  0.2120  11.00000  0.05    0.65
Q4    1   0.4023  0.4844  0.0279  11.00000  0.05    0.65
Q5    1   0.5221  0.5267  0.3181  11.00000  0.05    0.61
;
_shelx_res_checksum   44946

_shelx_hkl_file
;
   0   0  -3 400.983 207.546   4
   0   0  -3 332.448 157.984   1
   0   0   3 329.082 148.772   1
   0   0   3 191.238 147.942   4
   0   0   4 632197. 11252.6   4
   0   0  -4 651627. 11213.7   4
   0   0  -5 653.782 341.249   4
   0   0   5 799.450 291.447   1
   0   0  -5 1070.35 272.952   1
   0   0   5 507.541 225.634   4
   0   0   6 81198.1 2548.34   1
   0   0  -6 84499.9 2754.65   4
   0   0  -6 83335.9 2335.77   1
   0   0   6 83828.0 2794.50   4
   0   0   7 492.200 383.549   1
   0   0  -7 897.411 290.752   1
   0   0   7 365.553 314.133   4
   0   0  -7 816.216 421.529   4
   0   0  -8 367150. 7386.65   1
   0   0  -8 371222. 8187.55   4
   0   0   8 367019. 7898.43   1
   0   0   9 2117.66 622.240   1
   0   0  -9 563.877 321.190   1
   0   0  -9 1088.57 550.328   4
   0   0 -10 192134. 4880.35   1
   0   0  10 197371. 5548.34   1
   0   0 -10 195014. 5683.16   4
   0   0 -11 452.062 640.353   4
   0   0 -11 490.792 395.841   1
   0   0  11 483.412 715.027   1
   0   0  12 224089. 6605.30   1
   0   0 -12 221913. 6696.39   4
   0   0 -13 2943.59 1081.47   4
   0   0  13 970.406 762.853   1
   0   0 -14 103204. 4594.32   4
   0   0  14 100518. 4499.12   1
   0   0  15 1544.25 823.038   1
   0   0 -15 316.547 912.249   4
   0   0  16 87980.2 4504.42   1
   0   0 -16 91550.7 4628.70   4
   0   0 -17 1371.11 1120.75   4
   0   0 -18 158605. 6678.68   4
   0   0 -19 1169.43 1006.85   4
   0   0 -20 22011.4 2651.89   4
   0  -1   3 516783. 8727.33   1
   0   1   3 531599. 9551.91   1
   0   1   3 548217. 9578.95   5
   0  -1  -3 492063. 9579.04   5
   0  -1   3 494872. 9437.32   4
   0   1  -3 533270. 9467.03   4
   0  -1  -3 507779. 9341.67   1
   0   1  -4 9733.19 602.305   1
   0  -1  -4 10224.5 769.197   1
   0  -1   4 9209.52 575.379   1
   0   1  -4 9340.32 790.366   4
   0   1   4 9607.04 828.546   1
   0   1   4 9261.94 832.643   5
   0  -1  -4 9547.60 781.398   4
   0  -1  -4 8225.91 824.312   5
   0  -1   4 9607.14 823.858   4
   0  -1  -5 70738.6 2426.36   4
   0   1   5 74794.2 2581.68   1
   0   1  -5 70626.0 1975.81   1
   0  -1  -5 72644.9 2360.97   1
   0   1   5 71577.7 2668.79   5
   0   1  -5 71477.1 2489.07   4
   0  -1   5 73954.8 2035.67   1
   0  -1   5 67704.1 2479.51   4
   0   1   6 54584.9 2618.07   5
   0   1   6 64286.8 2545.03   1
   0  -1  -6 63530.5 2410.78   4
   0   1  -6 62314.2 1952.05   1
   0  -1   6 63102.9 1990.21   1
   0  -1  -6 62203.1 2237.93   1
   0  -1   6 58405.3 2417.35   4
   0   1  -6 66178.9 2526.10   4
   0  -1  -7 478542. 9253.95   1
   0   1  -7 473411. 8692.64   1
   0  -1   7 461807. 8865.05   1
   0   1   7 491206. 10306.4   5
   0   1  -7 487326. 9839.64   4
   0  -1   7 444670. 9748.30   4
   0  -1  -7 480878. 9683.51   4
   0   1   7 470409. 9830.27   1
   0  -1   8 6622.86 741.413   1
   0  -1  -8 7039.39 940.133   4
   0   1   8 6238.08 945.030   1
   0   1  -8 6229.02 657.419   1
   0  -1  -8 8064.35 852.102   1
   0   1  -8 6016.66 949.838   4
   0   1  -9 9252.06 1153.35   4
   0  -1   9 11197.9 990.899   1
   0  -1  -9 11230.9 1043.28   1
   0   1   9 10771.8 1228.70   1
   0  -1  -9 10699.2 1174.04   4
   0   1  -9 10489.3 884.581   1
   0  -1 -10 15226.1 1460.97   4
   0   1 -10 15977.0 1149.69   1
   0   1  10 16122.6 1528.59   1
   0  -1  10 19124.5 1412.78   1
   0  -1 -10 15249.8 1213.40   1
   0   1 -10 16913.5 1609.59   4
   0   1 -11 341569. 7510.96   1
   0  -1  11 351331. 8146.47   1
   0  -1 -11 350764. 8748.17   4
   0   1  11 345035. 8938.98   1
   0   1 -11 357488. 8867.24   4
   0   1 -12 6928.09 897.682   1
   0   1  12 6759.70 1218.16   1
   0   1 -12 6084.72 1130.50   4
   0  -1 -12 6547.21 1195.33   4
   0  -1  12 7897.31 1099.27   1
   0  -1  13 1496.82 845.159   1
   0  -1 -13 342.657 689.007   4
   0   1 -13 286.248 581.262   4
   0   1  13 515.547 659.056   1
   0   1  14 111.272 743.568   1
   0  -1 -14 2809.07 1113.98   4
   0   1 -14 1518.84 791.131   4
   0  -1  14 1530.93 863.933   1
   0  -1 -15 192981. 6855.08   4
   0  -1  15 198309. 6570.11   1
   0   1  15 189233. 7085.21   1
   0   1 -15 190022. 6835.17   4
   0  -1 -16 3517.27 1241.33   4
   0   1  16 3703.11 1174.15   1
   0   1 -16 3044.36 1273.19   4
   0  -1 -17 10591.0 1856.61   4
   0   1 -17 10174.2 1860.22   4
   0   1 -18 5258.76 1692.39   4
   0  -1 -18 739.905 883.444   4
   0   1 -19 108039. 5670.07   4
   0  -1 -19 119860. 5976.14   4
   0  -1 -20 9790.37 1890.84   4
   0   1 -20 12467.2 2213.68   4
   0  -2   0 406914. 8693.29   5
   0   2   0 441227. 8862.39   5
   0   2  -1 50316.4 2802.91   5
   0  -2   1 48412.7 2569.42   5
   0  -2  -1 42998.5 2024.44   5
   0   2   1 42493.5 2006.72   5
   0   2  -2 50267.9 3025.00   4
   0  -2   2 47828.2 2599.93   5
   0  -2  -2 41923.2 2030.55   5
   0   2  -2 42488.6 2651.34   5
   0   2   2 47425.6 2029.65   5
   0  -2  -2 47551.6 2201.42   1
   0  -2   2 49500.7 2862.45   4
   0   2   3 1922.25 427.147   5
   0  -2   3 3125.03 802.773   5
   0  -2  -3 1623.54 447.767   5
   0  -2   3 2494.93 711.304   4
   0   2  -3 1572.45 578.127   4
   0  -2  -3 2997.01 500.289   1
   0   2   4 745257. 13510.7   5
   0  -2  -4 696207. 13544.8   5
   0   2  -4 734831. 13969.7   4
   0  -2   4 677008. 13851.7   4
   0  -2  -4 707412. 13542.5   1
   0   2   4 731066. 13961.0   1
   0   2  -5 66788.1 2811.27   4
   0  -2  -5 66307.9 2704.29   1
   0  -2  -5 66558.8 2904.40   5
   0   2   5 70709.7 2769.06   5
   0   2   5 69737.9 2977.09   1
   0  -2   5 69297.7 2225.41   1
   0  -2   5 64787.9 2862.20   4
   0   2   6 137978. 4567.52   1
   0  -2   6 143025. 3611.59   1
   0  -2  -6 144846. 4751.21   5
   0   2  -6 145629. 4501.16   4
   0   2   6 142276. 4442.85   5
   0  -2   6 140859. 4564.70   4
   0  -2  -6 139475. 4258.59   1
   0  -2  -7 70305.5 2888.00   4
   0   2   7 66828.4 3115.22   1
   0   2   7 61762.4 2961.03   5
   0  -2   7 70746.5 2360.74   1
   0  -2  -7 69508.5 2853.46   1
   0   2  -7 72276.3 3070.79   4
   0   2  -8 564767. 11710.9   4
   0  -2  -8 538525. 11232.4   1
   0   2   8 524828. 11864.6   1
   0  -2  -8 559663. 11457.9   4
   0  -2   8 538645. 10314.0   1
   0   2   9 16252.7 1654.14   1
   0  -2  -9 16412.9 1523.24   4
   0  -2   9 16143.6 1184.08   1
   0   2  -9 19319.2 1807.34   4
   0   2 -10 169267. 5646.63   4
   0   2  10 167448. 5804.76   1
   0  -2  10 166457. 4666.15   1
   0   2  10 175132. 3598.73   2
   0   2 -10 174841. 3713.45   2
   0  -2 -10 182210. 5653.84   4
   0  -2 -10 177205. 3777.56   3
   0  -2 -11 718.142 726.860   4
   0  -2  11 379.834 443.565   1
   0   2  11 617.133 636.112   1
   0  -2  12 144944. 4623.05   1
   0  -2 -12 155097. 5538.68   4
   0   2  12 136255. 5607.17   1
   0   2 -12 146723. 5474.33   4
   0  -2 -13 18394.3 1930.98   4
   0   2  13 15549.4 1913.95   1
   0  -2  13 19001.1 1648.69   1
   0   2 -13 21912.3 2213.36   4
   0  -2 -14 131936. 5371.68   4
   0   2  14 116990. 5508.91   1
   0   2 -14 115354. 5116.67   4
   0  -2  14 129312. 4657.44   1
   0  -2  15 873.547 819.379   1
   0   2 -15 2003.17 1147.10   4
   0  -2 -15-27.9118 898.439   4
   0  -2 -16 69787.2 4168.36   4
   0   2 -16 68973.6 4146.75   4
   0  -2 -17 8648.13 1618.88   4
   0   2 -17 8146.80 1852.03   4
   0  -2 -18 118321. 5827.64   4
   0   2 -18 113549. 5754.25   4
   0  -2 -19 1255.87 1049.71   4
   0   2 -19-22.2830 923.279   4
   0  -2 -20 23272.2 2770.30   4
   0  -3   0 1213.55 698.216   5
   0   3   0 1078.07 512.214   5
   0  -3   1 317132. 8069.06   5
   0   3   1 311012. 7479.11   5
   0   3  -1 266011. 7415.89   5
   0  -3  -1 267736. 7341.49   5
   0   3  -2 254017. 8331.44   5
   0  -3   2 243261. 7534.43   5
   0   3   2 268109. 6883.06   5
   0  -3  -2 255206. 6965.94   5
   0  -3   2 274884. 8945.58   4
   0  -3  -3 502647. 11296.2   5
   0   3   3 528885. 11029.5   5
   0  -3   3 541208. 13274.2   4
   0  -3   3 549621. 12710.9   5
   0  -3  -3 508221. 11299.6   1
   0  -3   4 11691.3 1578.20   5
   0   3  -4 11310.2 1552.21   4
   0  -3  -4 11725.2 1240.39   1
   0  -3  -4 11974.2 1351.58   5
   0   3   4 13732.4 1253.35   5
   0  -3   4 10149.3 1401.54   4
   0   3   5 153886. 4824.40   5
   0  -3  -5 156672. 5225.36   5
   0   3  -5 152063. 5613.68   4
   0  -3  -5 156123. 5054.91   1
   0  -3   5 146254. 5517.72   4
   0  -3   5 159043. 5826.70   5
   0  -3  -6 83151.5 3556.86   1
   0   3   6 85411.5 3522.75   5
   0  -3   6 86004.5 3032.20   1
   0  -3  -6 82749.2 3822.13   5
   0   3  -6 81313.3 3820.83   4
   0   3  -7 522078. 11882.6   4
   0  -3   7 517434. 10268.8   1
   0  -3  -7 500341. 12028.3   5
   0  -3   8 5049.06 701.556   1
   0   3  -8 5461.62 1158.20   4
   0  -3  -8 6787.10 1323.24   5
   0   3  -9 30237.6 2328.64   4
   0  -3   9 29560.1 1688.84   1
   0  -3  -9 28288.7 2070.20   4
   0   3 -10 24000.8 2174.42   4
   0  -3  10 23228.4 1550.89   1
   0  -3 -10 20860.3 1874.17   4
   0  -3  11 332340. 7634.34   1
   0  -3 -11 315291. 8686.43   4
   0   3 -11 307314. 8905.86   4
   0   3 -12 13368.0 952.793   2
   0   3  12 14402.8 912.373   2
   0   3 -12 15308.6 1969.54   4
   0  -3  12 14722.9 1349.55   1
   0  -3 -12 14502.6 1731.31   4
   0  -3 -13 2581.94 933.694   4
   0  -3  13 1898.52 700.397   1
   0   3 -13 1910.12 1115.18   4
   0  -3 -14 43502.6 3138.90   4
   0  -3  14 43200.2 2508.97   1
   0   3 -14 44707.0 3223.78   4
   0   3 -15 187173. 7093.16   4
   0  -3 -15 175763. 6842.59   4
   0  -3 -16 22239.7 2392.64   4
   0   3 -16 22142.8 2485.28   4
   0  -3 -17 3215.56 1038.05   4
   0   3 -17 2396.28 1056.14   4
   0  -3 -18 5457.08 1256.06   4
   0   3 -18 6455.29 1590.10   4
   0   3 -19 98007.0 5642.64   4
   0  -3 -19 108519. 5871.86   4
   0   4   0 625269. 14047.7   5
   0  -4   0 601637. 13878.9   5
   0  -4   1 98567.6 4422.01   5
   0   4   1 103435. 4213.19   5
   0  -4  -1 92694.2 4103.50   5
   0   4  -2 59952.7 3835.39   5
   0  -4  -2 61578.5 3345.59   5
   0  -4   2 61098.3 4107.71   4
   0  -4   2 55789.1 3448.04   5
   0   4   2 61233.4 3177.44   5
   0  -4  -3 65832.3 3511.33   1
   0  -4  -3 61419.7 3489.06   5
   0  -4   3 57162.7 3600.50   5
   0  -4   3 58269.6 4119.21   4
   0   4  -3 61239.4 4179.26   5
   0   4   3 59845.9 3147.32   5
   0   4   4 359745. 9146.30   5
   0  -4  -4 362056. 9671.04   5
   0   4  -5 75182.9 4365.28   4
   0  -4   5 73663.7 4197.55   5
   0  -4  -5 66855.1 3614.92   5
   0  -4  -6 8180.32 1392.23   5
   0   4  -6 6391.38 1168.47   4
   0  -4   6 8448.87 1484.06   5
   0  -4  -7 2013.18 718.304   5
   0   4  -7-502.631 1183.72   4
   0  -4   7 1994.74 909.448   5
   0  -4  -8 268188. 8828.60   5
   0  -4   8 272693. 9130.34   5
   0  -4   8 293695. 7214.05   1
   0   4  -8 290830. 8912.40   4
   0  -4   9 77717.9 3245.82   1
   0  -4  -9 68812.0 4235.78   5
   0   4  -9 72676.0 4093.37   4
   0  -4 -10 109441. 4709.50   4
   0   4 -10 105594. 5023.14   4
   0  -4  10 102998. 3851.52   1
   0  -4 -10 104675. 5381.83   5
   0  -4  11 697.579 467.868   1
   0   4 -11-73.1107 885.755   4
   0  -4 -11-894.900 979.370   4
   0  -4 -12 83218.6 4315.69   4
   0   4 -12 86754.4 4684.03   4
   0  -4  12 88539.0 3564.34   1
   0   4 -13 65744.2 4135.56   4
   0  -4  13 66034.5 3114.02   1
   0  -4 -13 71888.3 4097.35   4
   0  -4 -14 75943.3 4349.58   4
   0   4 -14 69896.4 4358.21   4
   0  -4 -15 2481.51 1386.89   4
   0   4 -15 4817.97 1394.98   4
   0   4 -16 77222.1 4846.63   4
   0  -4 -16 75557.2 4684.53   4
   0  -4 -17 40608.4 3520.14   4
   0   4 -17 33015.1 3230.14   4
   0   4 -18 77334.2 5026.38   4
   0  -4 -18 77862.4 4912.10   4
   0  -4 -19 5330.19 1686.07   4
   0   4 -19 5044.41 1630.97   4
   0  -5   0 747.902 726.086   5
   0  -5   1 158596. 6184.85   5
   0  -5  -1 150754. 5959.41   5
   0  -5   2 161986. 6257.60   5
   0  -5  -2 170219. 6283.53   5
   0  -5   3 347139. 10510.9   5
   0  -5  -3 390650. 10616.4   5
   0  -5  -4 8414.15 1381.06   5
   0  -5   4 10147.1 1768.14   5
   0  -5   5 59367.8 3874.13   5
   0  -5  -5 54006.6 3610.28   5
   0  -5   6 199452. 7509.48   5
   0  -5  -6 175295. 6896.34   5
   0  -5  -7 206949. 7675.16   5
   0  -5   7 220265. 8059.03   5
   0   5  -7 229812. 8543.65   4
   0  -5   8 24270.1 2607.55   5
   0  -5  -8 23682.1 2562.32   5
   0   5  -8 22895.8 2513.66   4
   0  -5  -9 4055.05 1253.61   5
   0  -5   9 4772.88 1162.17   5
   0  -5   9 4649.63 959.942   1
   0   5  -9 3360.23 1018.28   4
   0  -5 -10 91580.2 5473.88   5
   0  -5  10 95305.1 3900.93   1
   0   5 -10 91404.3 5074.57   4
   0  -5  10 81151.3 5050.95   5
   0   5 -11 135531. 6435.81   4
   0  -5  11 135243. 6787.08   5
   0  -5 -11 149817. 6214.73   4
   0  -5  11 147354. 5097.50   1
   0  -5 -11 139011. 6947.17   5
   0  -5 -12 49534.7 3547.48   4
   0   5 -12 39466.0 3332.84   4
   0  -5  12 53389.2 2876.14   1
   0  -5  12 50040.3 4099.39   5
   0  -5  13 624.852 1131.65   5
   0   5 -13 1389.66 1177.61   4
   0   5 -14 19215.5 2373.03   4
   0  -5  14 20967.0 2778.44   5
   0  -5 -14 21628.9 2463.05   4
   0   5 -15 151608. 7206.61   4
   0  -5 -15 162078. 7166.36   4
   0  -5  15 163162. 8034.35   5
   0  -5  16 32508.7 3642.17   5
   0   5 -16 29821.5 3143.13   4
   0  -5 -16 32347.2 3218.20   4
   0  -5  17 616.938 1151.69   5
   0  -5 -17 2307.28 1435.85   4
   0   5 -17-843.341 1741.78   4
   0  -5 -18 18996.7 2674.52   4
   0   5 -18 18273.0 2621.22   4
   0  -6   0 292433. 9652.22   5
   0  -6  -1 139827. 6120.63   5
   0  -6   1 128964. 5838.87   5
   0  -6  -2 6258.04 1396.89   5
   0  -6   2 4317.88 1029.07   5
   0  -6  -3 78537.0 4469.13   5
   0  -6   3 67775.0 4105.23   5
   0  -6  -4 241130. 8553.50   5
   0  -6   4 237928. 8467.65   5
   0  -6  -5 178411. 7245.35   5
   0  -6   5 180721. 7354.76   5
   0  -6  -6 27532.6 2812.86   5
   0  -6   6 28532.8 2794.81   5
   0  -6   7 11362.0 1943.69   5
   0  -6  -7 12539.4 2033.09   5
   0  -6   8 168631. 7172.75   5
   0  -6  -8 158193. 7195.54   5
   0  -6  -9 152769. 7227.14   5
   0  -6   9 159257. 7078.11   5
   0  -6   9 161046. 5648.90   1
   0  -6  10 67527.2 3462.38   1
   0   6 -10 63173.3 4500.18   4
   0  -6  10 59087.1 4393.84   5
   0  -6 -10 59287.7 4591.82   5
   0  -6 -11 5609.62 1570.55   5
   0  -6  11 6109.31 1516.53   5
   0  -6  11 6520.48 1192.19   1
   0   6 -11 4201.24 1277.49   4
   0  -6 -12 48801.1 4333.67   5
   0  -6  12 43059.7 3845.48   5
   0  -6  12 51460.4 2959.24   1
   0  -6 -12 45295.2 3578.46   4
   0   6 -12 48081.2 4000.85   4
   0  -6 -13 95964.1 5351.68   4
   0  -6  13 85725.3 5632.07   5
   0   6 -13 88006.1 5543.89   4
   0  -6 -14 43977.8 3749.98   4
   0   6 -14 41947.5 3810.53   4
   0  -6  14 39041.8 3943.61   5
   0   6 -15 7.91635 1339.50   4
   0  -6 -15 1673.20 1135.60   4
   0  -6  15-192.726 1252.53   5
   0  -6 -16 26396.7 3081.42   4
   0  -6  16 21162.8 2973.33   5
   0   6 -16 25156.9 3132.41   4
   0  -6 -17 54322.5 4538.56   4
   0   6 -17 43270.4 4130.77   4
   0  -6 -18 43493.8 4120.54   4
   0  -7   0 1137.97 895.607   5
   0  -7   1 83616.3 4798.70   5
   0  -7  -1 85428.7 5082.08   5
   0  -7  -2 239171. 8625.02   5
   0  -7   2 216272. 8053.20   5
   0  -7  -3 104618. 5476.11   5
   0  -7   3 92944.0 5000.15   5
   0  -7  -4 5522.02 1476.41   5
   0  -7   4 5483.54 1293.75   5
   0  -7  -5 36360.7 3310.11   5
   0  -7   5 37489.2 3209.22   5
   0  -7   6 122102. 6022.49   5
   0  -7  -6 111926. 5955.05   5
   0  -7   7 134506. 6268.17   5
   0  -7  -7 124780. 6435.98   5
   0  -7   8 61761.4 4173.47   5
   0  -7  -8 55667.4 4308.99   5
   0  -7   9 6531.66 1462.35   5
   0  -7  -9 10886.4 2048.16   5
   0  -7 -10 112112. 6667.25   5
   0  -7  10 115135. 6053.19   5
   0  -7  10 123790. 4976.51   1
   0  -7  11 93918.3 5534.08   5
   0  -7 -11 85990.1 5948.64   5
   0  -7  11 98079.2 4374.03   1
   0  -7 -12 46550.7 4452.52   5
   0  -7  12 48721.8 4053.89   5
   0  -7 -13 447.297 1443.49   5
   0  -7  13 231.571 1042.98   5
   0  -7  14 38181.4 3778.75   5
   0  -7 -14 38380.0 3610.98   4
   0  -7  15 45120.6 4190.61   5
   0  -7 -15 46729.7 4050.00   4
   0   7 -16 54415.1 4682.47   4
   0  -7 -16 53925.2 4506.96   4
   0  -7 -17 1373.32 1341.01   4
   0  -8   0 186966. 8032.68   5
   0  -8  -1 156560. 7281.71   5
   0  -8   1 144333. 6821.17   5
   0  -8  -2 11638.3 2014.13   5
   0  -8   2 12153.0 1972.63   5
   0  -8  -3 59234.0 4274.48   5
   0  -8   3 49064.7 3719.92   5
   0  -8   4 40781.7 3304.65   5
   0  -8  -4 43450.3 3664.52   5
   0  -8  -5 140644. 6844.93   5
   0  -8   5 138194. 6284.91   5
   0  -8   6 11063.3 1836.12   5
   0  -8  -6 11996.2 2068.58   5
   0  -8  -7 16165.9 2458.38   5
   0  -8   7 16507.0 2262.01   5
   0  -8  -8 35774.4 3667.60   5
   0  -8   8 47019.1 3725.79   5
   0  -8   9 120202. 6048.33   5
   0  -8  -9 119824. 6803.76   5
   0  -8  10 31768.2 3197.35   5
   0  -8 -10 29082.9 3410.55   5
   0  -8 -11 10735.8 2380.19   5
   0  -8  11 9998.13 1878.77   5
   0  -8  12 17797.7 2534.94   5
   0  -8 -12 15834.6 2728.84   5
   0  -8 -13 103956. 7073.43   5
   0  -8  13 106532. 6120.79   5
   0  -8 -14 16835.6 2641.10   4
   0  -8 -14 15504.8 2975.39   5
   0  -8  14 15050.4 2429.98   5
   0  -8 -15-586.741 1152.93   4
   0  -9   0 91.3456 1069.22   5
   0  -9  -1 48933.1 4166.05   5
   0  -9   1 43833.8 3801.68   5
   0  -9   2 165491. 7555.53   5
   0  -9  -2 182578. 8233.93   5
   0  -9   3 34414.7 3209.64   5
   0  -9  -3 37810.6 3592.73   5
   0  -9  -4 10181.9 1948.33   5
   0  -9   4 10561.3 1788.51   5
   0  -9   5 1189.93 946.166   5
   0  -9  -5 2826.02 1308.31   5
   0  -9  -6 187443. 8308.54   5
   0  -9   6 185292. 7464.35   5
   0  -9   7 34932.1 3085.43   5
   0  -9  -7 35774.2 3578.38   5
   0  -9  -8 22583.5 2934.64   5
   0  -9   8 27684.7 2796.28   5
   0  -9   9 2490.74 1081.34   5
   0  -9  -9-328.132 1283.44   5
   0  -9  10 98961.8 5504.70   5
   0  -9 -10 103514. 6619.68   5
   0  -9 -11 30282.2 3787.55   5
   0  -9  11 25963.3 2771.03   5
   0  -9 -12 47434.1 4686.07   5
   0  -9  12 41898.8 3640.70   5
   0  -9 -13-7.39586 1164.40   5
   0  -9  13 1280.04 1147.15   5
   0  -9 -14 43199.1 4779.22   5
   0 -10   0 23385.8 2979.61   5
   0 -10   1 60005.9 4592.98   5
   0 -10  -1 55678.3 4528.37   5
   0 -10   2 983.076 919.490   5
   0 -10  -2 1431.47 1301.52   5
   0 -10   3 60268.9 4469.98   5
   0 -10  -3 68180.2 5088.72   5
   0 -10   4 12900.0 2031.56   5
   0 -10  -4 15673.0 2422.10   5
   0 -10   5 127437. 6314.65   5
   0 -10  -5 118232. 6626.73   5
   0 -10  -6 3164.76 1308.62   5
   0 -10   6 1808.43 1184.74   5
   0 -10  -7 21905.6 2904.64   5
   0 -10   7 20677.7 2496.67   5
   0 -10  -8 10679.9 2126.54   5
   0 -10   8 11348.8 1807.26   5
   0 -10   9 126134. 6051.49   5
   0 -10  -9 126554. 7185.96   5
   0 -10 -10 3180.79 1331.93   5
   0 -10  10 642.674 847.058   5
   0 -10 -11 2156.38 1307.66   5
   0 -10  11-96.4228 1030.34   5
   0 -10 -12 6165.60 1869.17   5
   0 -11   0-875.072 1023.74   5
   0 -11   1-208.420 1121.76   5
   0 -11  -1 331.468 1152.68   5
   0 -11   2 123904. 6875.69   5
   0 -11  -2 132817. 7259.97   5
   0 -11   3 1876.00 1241.89   5
   0 -11  -3 2137.55 1477.97   5
   0 -11   4 7411.81 1802.15   5
   0 -11  -4 7638.29 2096.24   5
   0 -11  -5 2703.09 1466.55   5
   0 -11   5 1937.88 1246.95   5
   0 -11  -6 102205. 6380.50   5
   0 -11   6 104889. 5789.15   5
   0 -11  -7 8236.37 1963.91   5
   0 -11   7 7704.24 1610.48   5
   0 -11   8 17380.3 2321.87   5
   0 -11  -8 16168.4 2649.62   5
   0 -11  -9 798.163 1059.43   5
   0 -11   9 1194.17 1012.37   5
   0 -11 -10 50162.4 4691.70   5
   0 -12   0 1772.40 1208.67   5
   0 -12  -1 82443.6 5749.82   5
   0 -12   1 83629.4 5757.72   5
   0 -12   2-321.300 949.051   5
   0 -12  -2 13.0622 1191.91   5
   0 -12   3 45007.6 4060.61   5
   0 -12  -3 49768.4 4605.10   5
   0 -12  -4 128.141 993.546   5
   0 -12   4 2444.81 1612.75   5
   0 -12  -5 95982.5 6257.43   5
   0 -12   5 98534.2 5942.90   5
   0 -12  -6 801.275 1192.95   5
   0 -12  -7 20782.0 3002.04   5
   1   0 -20 2335.59 1353.90   4
   1   0 -19 85133.8 4835.80   4
   1   0 -18 1604.66 1095.23   4
   1   0 -17 27390.1 2536.73   4
  -1   0  17 31835.1 2837.64   1
   1   0 -16 1534.90 967.793   4
  -1   0  16 429.380 756.885   1
  -1   0  15 233070. 7801.84   1
   1   0 -15 223995. 7314.90   4
  -1   0  14 413.633 769.938   1
   1   0 -14 134.559 701.290   4
  -1   0  13 8805.01 1407.62   1
   1   0 -13 9287.88 1309.45   4
  -1   0  12-375.082 717.296   1
   1   0 -12 1322.64 754.294   4
  -1   0  11 374279. 9171.31   1
   1   0 -11 380504. 8981.86   4
  -1   0  10 237.895 513.372   1
   1   0 -10 30.6869 451.157   4
   1   0  -9 1516.94 432.961   1
  -1   0   9 2092.05 598.502   1
   1   0  -9 1552.88 554.699   4
   1   0  -8 231.358 336.440   1
  -1   0   8 470.965 326.194   4
   1   0  -8 1277.13 589.705   4
  -1   0   8-309.096 513.158   1
  -1   0   7 855626. 16441.7   5
  -1   0   7 843204. 15386.2   1
  -1   0   7 834036. 15279.6   4
   1   0  -7 861714. 15217.4   4
   1   0  -7 852653. 15096.7   1
   1   0  -6 713.852 402.285   4
   1   0  -6 422.437 302.317   1
  -1   0   6 846.493 169.341   2
  -1   0   6 189.318 266.394   4
   1   0  -6 817.666 171.630   3
  -1   0   6 497.359 340.486   1
   1   0  -5 179367. 4192.51   1
   1   0  -5 181041. 4106.15   4
  -1   0   5 177125. 4132.23   4
   1   0  -5 182005. 3357.20   3
  -1   0   5 177722. 4294.81   1
  -1   0   5 180418. 3359.66   2
  -1   0   4 1805.51 418.782   1
   1   0  -4 1683.61 195.275   3
   1   0  -4 1250.67 295.906   1
  -1   0   4 1325.59 286.248   4
  -1   0   4 1393.78 185.831   2
   1   0  -4 1580.92 326.955   4
  -1   0   3 408576. 7467.07   1
   1   0  -3 404466. 7097.42   4
   1   0  -3 411253. 7446.52   1
  -1   0   3 418763. 6859.46   2
  -1   0   3 413595. 7800.30   5
   1   0  -3 405498. 6842.18   3
  -1   0   3 404062. 7100.06   4
  -1   0   2 2774.24 335.564   5
   1   0   3 304331. 5673.57   4
  -1   0  -3 316922. 5232.64   1
   1   0   3 300344. 5013.30   3
  -1   0  -3 300926. 5660.72   4
  -1   0  -4 1552.35 211.406   2
   1   0   4 1423.04 196.457   3
  -1   0  -4 1949.53 262.627   1
  -1   0  -4 2276.57 426.076   4
   1   0   4 1861.61 411.569   4
  -1   0  -5 101712. 2125.38   2
   1   0   5 97464.1 2986.62   4
  -1   0  -5 95239.0 2278.01   1
   1   0   5 99458.1 2098.65   3
  -1   0  -5 98287.2 2998.36   4
   1   0   5 100761. 2775.36   1
  -1   0  -6 1357.64 197.306   2
   1   0   6 1091.72 197.176   3
   1   0   6 1178.53 387.160   1
  -1   0  -6 1450.43 292.974   1
  -1   0  -6 1391.85 533.021   4
   1   0   6 1337.32 457.008   4
  -1   0  -7 342271. 7652.37   4
   1   0   7 339331. 7149.50   1
   1   0   7 339255. 7708.93   4
  -1   0  -7 339463. 6413.45   1
  -1   0  -8 71.3468 480.251   4
   1   0   8 1192.64 459.107   1
  -1   0  -8 383.317 235.485   1
  -1   0  -9 57501.2 1996.75   1
   1   0   9 57238.6 2493.11   1
  -1   0  -9 59112.9 2827.81   4
  -1   0 -10 365.390 583.144   4
   1   0  10 454.298 411.067   1
  -1   0 -10 509.761 342.607   1
  -1   0 -11 372365. 9262.51   4
   1   0  11 361437. 8669.84   1
  -1   0 -11 366925. 7576.25   1
  -1   0 -12 925.703 670.558   4
  -1   0 -12 550.451 411.675   1
   1   0  12 885.217 627.779   1
   1   0  13 7791.45 1103.41   1
  -1   0 -13 10046.9 1414.43   4
  -1   0 -13 10589.2 1041.87   1
  -1   0 -14 356.529 726.643   4
  -1   0 -15 175024. 6589.59   4
  -1   0 -16 215.921 917.746   4
  -1   0 -17 1667.32 1349.43   4
  -1   0 -18 1417.58 1140.24   4
  -1   0 -19 177101. 7515.10   4
   1   1 -20 15518.3 2317.02   4
   1  -1 -20 13922.0 2117.37   4
   1   1 -19 581.288 1187.81   4
   1  -1 -19 723.693 858.858   4
   1  -1 -18 153987. 6447.20   4
   1   1 -18 153901. 6481.59   4
   1   1 -17 3613.83 1294.26   4
   1  -1 -17 1679.87 1093.72   4
  -1   1  17 1855.05 1186.15   1
   1   1 -16 80511.3 4295.98   4
  -1  -1  16 84762.0 4385.94   1
  -1   1  16 82132.2 4709.78   1
   1  -1 -16 79623.1 4221.74   4
  -1  -1  15 12588.2 1722.75   1
  -1   1  15 14319.8 1967.52   1
   1  -1 -15 13033.6 1701.71   4
   1   1 -15 12056.4 1690.80   4
   1   1 -14 131685. 5228.75   4
   1  -1 -14 131922. 5168.66   4
  -1   1  14 136763. 5706.45   1
  -1  -1  14 131343. 5232.19   1
   1  -1 -13 7451.77 1277.78   4
  -1   1  13 6881.30 1313.97   1
   1   1 -13 8572.84 1349.47   4
  -1  -1  13 7097.77 1229.55   1
   1  -1 -12 195014. 6030.07   4
  -1  -1  12 196316. 6028.42   1
  -1   1  12 195250. 6493.86   1
   1   1 -12 194674. 6137.47   4
  -1  -1  11 790.727 587.896   1
   1  -1 -11 1845.88 759.853   4
  -1   1  11 156.031 693.456   1
   1   1 -11 19.8331 628.039   4
  -1   1  10 234990. 6718.11   1
   1   1 -10 240552. 5914.16   1
   1   1 -10 238156. 6530.37   4
   1  -1 -10 240131. 6373.58   4
  -1  -1  10 238286. 6313.18   1
   1  -1  -9 5872.00 897.527   4
   1  -1  -9 5227.27 318.064   3
  -1   1   9 5775.06 330.160   2
   1   1  -9 4727.26 883.963   4
   1   1  -9 5504.44 744.253   1
  -1  -1   9 6222.11 898.990   1
  -1   1   8 499795. 10697.0   1
   1   1  -8 526485. 10572.3   4
   1  -1  -8 508369. 10282.2   4
   1  -1  -8 501508. 10168.7   1
   1   1  -8 502050. 9949.72   1
  -1  -1   8 513635. 8416.44   3
  -1  -1   8 481914. 10380.0   4
  -1  -1   8 522829. 10278.3   1
   1  -1  -8 501373. 8364.65   3
  -1  -1   7 3305.21 624.199   4
   1   1  -7 4053.28 634.034   4
  -1  -1   7 4156.12 344.571   3
   1  -1  -7 3761.20 612.704   1
   1   1  -7 4111.10 368.295   2
   1  -1  -7 3743.33 635.373   4
  -1   1   7 5914.76 833.033   1
   1   1  -7 4321.80 627.004   1
  -1  -1   7 5328.11 745.064   1
  -1   1   7 5367.67 898.933   5
   1  -1  -6 103968. 3173.42   1
   1   1  -6 104914. 3279.53   4
  -1  -1   6 105820. 3143.56   1
  -1  -1   6 102204. 2374.38   3
   1   1  -6 105876. 2401.98   2
  -1   1   6 98020.8 3317.70   1
  -1  -1   6 99433.5 3208.42   4
  -1   1   6 106753. 3754.56   5
   1   1  -6 105770. 3033.21   1
   1  -1  -6 109923. 3125.39   4
  -1  -1   5 947.832 364.763   1
   1   1  -5 2249.95 568.077   4
   1  -1  -5 1526.60 423.523   1
   1  -1  -5 1483.04 536.797   5
   1  -1  -5 575.709 279.444   4
  -1   1   5 1205.22 474.875   5
   1   1  -5 890.420 236.328   2
  -1   1   5 1289.11 470.549   1
  -1  -1   5 740.058 187.069   3
  -1  -1   5 1167.01 372.808   4
   1   1  -5 1364.14 348.268   1
   1   1  -4 892046. 15063.2   4
  -1  -1   4 826601. 14868.0   4
  -1  -1   4 842468. 14288.5   3
  -1  -1   4 867341. 14869.5   1
   1  -1  -4 885240. 14558.0   4
  -1   1   4 863684. 15108.5   1
   1  -1  -4 869251. 14942.4   1
  -1   1   4 882755. 15585.2   5
   1   1  -4 851234. 14292.6   2
   1   1  -4 881039. 14808.8   1
  -1  -1   3 26701.3 1271.58   1
   1  -1  -3 29739.2 1491.74   5
  -1   1   3 28215.4 1440.96   5
   1   1  -3 26979.8 1121.42   2
  -1  -1   3 27916.3 1126.27   3
   1   1  -3 30018.9 1432.49   4
   1  -1  -3 28842.1 1281.10   1
  -1  -1   3 29559.2 1372.88   4
  -1   1   3 27968.0 1313.05   1
  -1   1   2 2716.86 417.469   1
  -1  -1   2 6224.88 763.806   4
  -1  -1   2 4164.37 454.927   1
  -1   1   2 4313.59 564.265   5
   1   1  -2 7176.51 907.546   4
   1   1  -2 2747.72 358.320   2
   1  -1  -2 2603.95 360.974   1
   1  -1  -2 3586.40 518.723   5
  -1  -1  -2 102942. 2393.90   5
   1   1   2 97284.5 2319.59   5
  -1   1  -2 98024.6 2616.41   4
   1  -1   2 101541. 3539.24   5
   1   1   2 100418. 2486.60   2
   1  -1   2 100211. 2635.86   4
   1  -1   3 100324. 2795.10   4
   1   1   3 97213.9 2585.06   5
   1   1   3 101242. 2448.97   2
  -1  -1  -3 93725.5 2572.83   5
  -1   1  -3 102151. 2789.18   4
  -1  -1  -3 103230. 2529.64   3
  -1   1  -4 462648. 8899.82   4
  -1  -1  -4 465914. 8129.07   3
   1  -1   4 450807. 8864.07   4
  -1  -1  -4 470096. 8901.68   4
  -1  -1  -4 452050. 8972.82   1
   1   1   4 459392. 8070.19   2
   1   1   4 455136. 8701.17   5
  -1  -1  -5 33169.0 1643.81   1
  -1   1  -5 33222.5 1704.76   4
  -1  -1  -5 36656.7 1752.04   4
   1   1   5 32783.5 1163.49   2
   1  -1   5 33108.6 1695.12   4
  -1   1  -5 34593.7 947.880   1
   1  -1   5 34157.5 985.832   1
   1   1   5 32501.5 1659.44   5
  -1  -1  -5 32005.6 1178.50   3
   1  -1   6 84790.1 3062.11   4
  -1  -1  -6 83309.9 2809.67   1
  -1  -1  -6 86402.6 3054.70   4
  -1   1  -6 87363.6 1992.55   1
   1   1   6 87116.3 3062.86   5
  -1   1  -6 96346.0 3166.41   4
  -1  -1  -6 83948.0 2077.71   3
   1  -1   6 84197.0 2096.30   1
   1   1   6 88504.9 2070.83   2
  -1  -1  -7 1078.94 508.119   4
  -1  -1  -7 1624.50 246.288   3
   1  -1   7 2120.69 381.552   1
  -1   1  -7 1890.26 305.010   1
  -1   1  -7 2256.62 738.253   4
   1   1   7 1305.86 473.375   5
  -1  -1  -7 1700.38 416.900   1
   1  -1   7 1850.14 521.810   4
   1   1   7 1970.71 272.663   2
  -1  -1  -8 462781. 10065.0   4
  -1  -1  -8 457013. 7701.36   3
  -1   1  -8 448667. 8194.03   1
  -1   1  -8 468518. 10024.7   4
   1  -1   8 454034. 8609.19   1
  -1  -1  -8 451922. 9081.27   1
   1  -1   8 469942. 7715.15   3
  -1   1  -9 4942.55 329.425   2
  -1   1  -9 6869.57 1034.26   4
  -1  -1  -9 4620.68 955.700   4
  -1  -1  -9 4829.50 680.200   1
   1  -1   9 5688.63 704.922   1
   1  -1   9 5687.31 342.606   3
  -1   1  -9 5566.77 549.750   1
  -1   1 -10 98201.9 3932.57   4
  -1  -1 -10 98073.4 4019.64   4
  -1   1 -10 96227.8 2692.44   1
   1  -1  10 92584.3 3151.48   1
  -1  -1 -10 87275.9 3062.27   1
  -1   1 -11 523.236 704.676   4
  -1  -1 -11 1264.71 779.226   4
  -1   1 -11 1553.84 406.574   1
   1  -1  11 1556.09 523.388   1
  -1  -1 -11 1565.85 483.274   1
  -1   1 -12 187907. 4612.10   1
  -1  -1 -12 192387. 6321.54   4
  -1   1 -12 190141. 6276.14   4
   1  -1  12 183962. 5348.83   1
   1  -1  13 15460.6 1442.98   1
  -1  -1 -13 18029.3 2002.33   4
  -1   1 -13 17105.0 1961.54   4
  -1   1 -13 14960.7 1114.52   1
  -1  -1 -14 102974. 4782.72   4
  -1   1 -14 101391. 4730.64   4
   1  -1  14 101475. 4026.24   1
  -1   1 -15 1024.92 1017.59   4
  -1  -1 -15 1168.84 968.647   4
  -1   1 -16 107926. 5213.85   4
  -1  -1 -16 103004. 5166.54   4
  -1  -1 -17 512.425 1062.03   4
  -1   1 -17 1291.59 810.028   4
  -1   1 -18 149803. 6700.92   4
  -1  -1 -18 151230. 6820.03   4
  -1   1 -19 6749.10 1882.16   4
  -1  -1 -19 2309.20 1108.62   4
   1   2 -20 8404.12 1913.80   4
   1  -2 -20 7223.41 1730.98   4
   1  -2 -19 116282. 5768.18   4
   1   2 -19 109236. 5692.05   4
   1   2 -18 10212.3 1855.31   4
  -1   2  18 8060.78 1627.42   1
   1  -2 -18 9907.69 1690.97   4
   1   2 -17 16807.1 2175.55   4
  -1   2  17 15561.0 2214.24   1
   1  -2 -17 15757.0 2032.30   4
   1   2 -16 8842.80 1698.59   4
   1  -2 -16 6317.39 1365.73   4
  -1  -2  16 6496.85 1324.33   1
  -1   2  16 6437.17 1490.18   1
   1   2 -15 201283. 7123.86   4
   1  -2 -15 204864. 6954.33   4
  -1   2  15 197077. 7585.67   1
  -1  -2  15 210573. 6925.02   1
   1  -2 -14 16003.1 1834.80   4
  -1   2  14 13191.6 1957.12   1
  -1  -2  14 14559.5 1695.77   1
   1   2 -14 15555.2 1853.06   4
  -1   2  13 9445.54 1526.10   1
   1  -2 -13 10157.1 1447.22   4
  -1  -2  13 8363.77 1298.07   1
   1   2 -13 11115.8 1606.05   4
  -1   2  12 13319.4 1851.31   1
   1  -2 -12 13797.3 1550.15   4
  -1  -2  12 13025.8 1478.58   1
   1   2 -12 12163.3 1551.94   4
   1  -2 -11 415728. 9768.28   4
  -1  -2  11 387250. 9322.46   1
  -1   2  11 416025. 10539.8   1
   1   2 -11 394128. 9956.54   4
  -1  -2  11 410360. 7025.74   3
   1   2 -10 11334.4 718.647   2
  -1  -2  10 11107.4 683.508   3
   1  -2 -10 9682.56 1192.53   4
  -1   2  10 12342.3 1576.41   1
  -1  -2  10 10458.0 1169.05   1
   1   2 -10 13904.2 1613.53   4
   1   2  -9 24925.7 1182.92   2
  -1  -2   9 25437.7 1730.20   1
   1  -2  -9 29731.6 1888.96   4
   1   2  -9 26609.6 1993.00   4
  -1  -2   9 24553.4 1165.71   3
  -1   2   9 26612.1 2069.94   1
   1  -2  -8 3577.39 744.191   4
   1   2  -8 5309.29 981.006   4
  -1  -2   8 4252.36 519.488   3
  -1   2   8 4149.44 948.111   1
   1   2  -8 3713.33 496.836   2
  -1  -2   8 4082.77 710.827   1
  -1   2   7 528562. 11336.2   1
   1  -2  -7 511039. 11803.3   5
  -1  -2   7 541463. 10596.8   1
   1  -2  -7 532294. 10834.6   1
   1   2  -7 551967. 11326.7   4
   1  -2  -7 523883. 10562.8   4
  -1  -2   7 503529. 11130.3   4
   1   2  -7 532482. 9935.98   2
   1   2  -6 94592.7 3579.92   4
   1  -2  -6 91097.4 3759.60   5
  -1  -2   6 91989.4 3491.46   4
  -1   2   6 95654.9 3625.84   5
   1  -2  -6 91940.1 3268.63   1
  -1  -2   6 94886.2 3152.35   1
  -1   2   6 95610.5 3529.00   1
   1   2  -5 225148. 6087.36   4
  -1   2   5 232964. 6058.39   5
  -1  -2   5 214084. 5979.87   4
   1  -2  -5 217695. 5494.94   1
  -1  -2   5 225709. 5383.26   1
  -1   2   5 209897. 5644.05   1
   1  -2  -5 212850. 6049.40   5
  -1   2   4 17125.3 1362.06   5
  -1  -2   4 16106.7 1166.75   1
  -1   2   4 17915.5 1321.22   1
   1   2  -4 16782.4 1451.88   4
   1  -2  -4 16416.2 1375.90   5
  -1  -2   4 16784.0 1471.53   4
   1  -2  -4 17619.9 1235.47   1
  -1   2   3 291225. 6412.94   1
  -1   2   3 281270. 6611.91   5
  -1  -2   3 271087. 7580.22   4
   1  -2  -3 282861. 6798.76   5
   1   2  -3 290351. 8280.38   4
   1  -2  -3 270677. 6204.78   1
  -1   2   2 128735. 3662.46   1
  -1  -2   2 134620. 4316.10   5
  -1   2   2 128297. 4014.83   5
   1  -2  -2 131404. 3610.44   1
   1  -2  -2 136589. 4147.96   5
   1  -2  -1 218456. 4876.77   1
   1  -2  -1 208950. 5504.61   5
  -1  -2   1 188455. 5465.38   5
  -1   2   1 218255. 5620.67   5
   1   2  -1 185866. 5707.46   5
  -1   2   1 214257. 4919.33   1
  -1   2   0 6362.63 840.782   5
  -1   2   0 6392.64 691.709   1
  -1  -2   0 6775.40 819.629   5
   1  -2   0 5858.31 803.748   5
   1   2   0 7445.41 828.066   5
   1  -2   0 6146.06 658.797   1
   1   2   1 239864. 5432.17   5
   1  -2   1 278373. 7031.77   5
  -1  -2  -1 240325. 5621.99   5
  -1   2  -1 225916. 6311.73   5
   1  -2   1 266675. 5435.12   1
   1  -2   1 251220. 7278.97   4
  -1   2  -2 116126. 4825.15   5
   1   2   2 117090. 3304.01   5
   1  -2   2 116294. 4065.29   4
   1  -2   2 119956. 4547.44   5
  -1   2  -2 131872. 4378.15   4
  -1  -2  -2 114814. 3334.05   5
   1  -2   3 513610. 10839.4   4
  -1  -2  -3 522586. 10210.1   5
   1  -2   3 562142. 12461.6   5
   1   2   3 539789. 9999.94   5
  -1   2  -3 542702. 10911.5   4
  -1  -2  -4 35256.2 1841.62   5
   1  -2   4 35792.3 1969.21   4
  -1   2  -4 35255.9 1918.79   4
   1   2   4 37580.7 1756.75   5
   1  -2   4 40317.0 2621.31   5
  -1  -2  -5 104245. 3546.71   5
   1  -2   5 105836. 2332.41   1
   1  -2   5 99501.4 3646.64   4
  -1  -2  -5 96312.0 3630.09   1
  -1   2  -5 106383. 3600.64   4
   1   2   5 101804. 3315.05   5
  -1   2  -6 73227.6 3035.13   4
   1   2   6 74929.4 2882.99   5
   1  -2   6 73165.6 1850.19   1
  -1  -2  -6 77372.2 3140.09   1
   1  -2   6 67400.3 3040.62   4
  -1  -2  -7 412059. 9346.35   4
   1   2   7 408191. 8091.33   2
  -1   2  -7 415939. 9451.05   4
  -1  -2  -7 419582. 9406.72   1
   1  -2   7 438873. 7489.78   1
   1   2   7 402435. 9182.03   5
  -1  -2  -8 740.460 299.232   3
   1   2   8 1273.95 382.420   2
  -1  -2  -8-176.877 472.376   1
  -1   2  -8 1105.54 813.438   4
   1  -2   8 1053.78 299.991   1
  -1  -2  -8 382.605 552.755   4
   1  -2   9 48967.7 1803.37   1
  -1  -2  -9 49429.9 2763.34   4
  -1  -2  -9 47485.5 2443.44   1
   1   2   9 49154.3 1670.12   2
  -1  -2  -9 48477.6 1780.02   3
  -1   2  -9 53138.8 2818.12   4
   1  -2  10 17917.1 1134.30   1
   1   2  10 18696.7 890.477   2
  -1   2 -10 17856.0 1822.51   4
  -1  -2 -10 17917.2 888.703   3
  -1  -2 -10 19741.2 1825.14   4
  -1  -2 -11 325167. 8769.93   4
  -1  -2 -11 313225. 5669.48   3
  -1   2 -11 307287. 8539.78   4
   1  -2  11 315274. 6872.61   1
   1  -2  11 325968. 5699.61   3
   1  -2  12 19489.7 1421.23   1
  -1  -2 -12 18841.0 2003.48   4
  -1   2 -12 20178.0 2044.13   4
  -1   2 -13 2014.29 1117.54   4
   1  -2  13 1434.69 616.094   1
  -1  -2 -13 1229.87 834.020   4
  -1   2 -14 18944.0 2154.20   4
  -1  -2 -14 17882.0 2030.38   4
  -1   2 -15 197488. 7196.52   4
  -1  -2 -15 199201. 7273.05   4
  -1  -2 -16 11855.3 1891.78   4
  -1   2 -16 17864.8 2283.82   4
  -1   2 -17 3896.29 1566.15   4
  -1  -2 -17 2448.42 1085.44   4
  -1  -2 -18 204.663 1100.82   4
  -1   2 -18 2944.95 1575.77   4
  -1   2 -19 133917. 6532.51   4
  -1  -2 -19 138222. 6770.44   4
   1  -3 -20 15110.1 2313.56   4
   1  -3 -19-215.756 983.096   4
   1   3 -19 3411.73 1592.48   4
   1   3 -18 94699.5 5404.45   4
   1  -3 -18 106981. 5400.27   4
   1   3 -17 16496.9 2255.53   4
   1  -3 -17 17211.5 2137.69   4
   1   3 -16 40692.6 3331.85   4
  -1   3  16 43237.9 3659.63   1
   1  -3 -16 41693.2 3117.57   4
  -1   3  15-523.326 1045.64   1
   1  -3 -15 389.294 792.387   4
   1   3 -15-549.961 898.426   4
  -1  -3  15 722.783 716.464   1
  -1  -3  14 140238. 5267.77   1
  -1   3  14 132049. 6217.25   1
   1   3 -14 134908. 5867.96   4
   1  -3 -14 143085. 5647.71   4
  -1  -3  13 35786.2 2427.34   1
   1   3 -13 35675.1 2883.26   4
  -1   3  13 34647.3 2895.98   1
   1  -3 -13 37918.2 2695.62   4
  -1   3  12 119691. 5360.83   1
   1  -3 -12 120268. 4782.44   4
   1   3 -12 121037. 5233.14   4
  -1  -3  12 118109. 4537.15   1
   1   3 -12 118855. 3254.26   2
   1  -3 -11 297.129 723.635   4
   1   3 -11 781.059 354.711   2
   1   3 -11 675.335 823.430   4
  -1   3  11-50.5338 714.565   1
  -1  -3  11 775.900 720.279   1
  -1  -3  11 64.8027 309.836   3
  -1  -3  10 143731. 4140.74   3
   1   3 -10 142999. 5483.67   4
   1  -3 -10 142409. 4952.15   4
   1   3 -10 139992. 4131.83   2
  -1   3  10 137776. 5453.06   1
  -1  -3  10 140828. 4775.22   1
   1  -3  -9 20626.7 2157.68   5
   1   3  -9 22914.6 1553.07   2
   1   3  -9 19317.6 1955.47   4
   1  -3  -9 23188.4 1789.38   4
  -1  -3   9 25859.3 1868.86   1
  -1   3   9 22907.4 2058.94   1
   1   3  -8 449073. 11088.0   4
  -1   3   8 419791. 10576.2   1
  -1  -3   8 465266. 9995.13   1
   1  -3  -8 434792. 11284.3   5
   1  -3  -7 12426.8 1648.32   5
   1   3  -7 12385.8 1416.80   4
  -1  -3   7 13794.5 1326.38   1
  -1   3   7 12142.5 1410.65   1
  -1   3   6 45386.7 2579.15   1
  -1  -3   6 44331.6 2293.11   1
  -1  -3   6 43173.6 2855.66   4
   1  -3  -6 42030.3 2717.01   5
   1   3  -6 41902.0 2740.82   4
   1  -3  -5 74345.3 3148.98   1
  -1  -3   5 70531.5 3730.71   4
   1   3  -5 78400.4 4132.41   4
   1  -3  -5 74473.8 3586.39   5
  -1   3   5 79123.2 3412.70   5
  -1   3   5 72369.8 3255.25   1
  -1   3   4 500151. 10913.2   5
   1  -3  -4 486847. 10479.1   1
  -1   3   4 498657. 10714.7   1
  -1  -3   4 470231. 12135.4   4
   1  -3  -4 474997. 11109.0   5
  -1  -3   4 489821. 11481.0   5
  -1   3   3 1889.10 553.653   5
  -1  -3   3 1397.21 734.189   4
   1  -3  -3 1415.23 620.979   5
  -1   3   3 412.438 541.470   1
   1  -3  -3 1981.44 591.896   1
  -1  -3   3 1455.72 574.537   5
   1  -3  -2 44607.4 2283.88   1
   1  -3  -2 39544.2 2476.65   5
   1   3  -2 40798.6 2839.88   5
  -1  -3   2 40759.9 2662.11   5
  -1   3   2 45385.9 2373.66   1
  -1   3   2 41477.2 2499.29   5
  -1  -3   1 185138. 6006.44   5
   1  -3  -1 177169. 5566.54   5
   1   3  -1 193468. 6416.82   5
  -1   3   1 176834. 5608.21   5
   1  -3  -1 174039. 4967.45   1
   1  -3   0 843955. 16012.9   1
   1   3   0 857971. 16516.0   5
   1  -3   0 845426. 16890.8   5
  -1   3   0 858685. 17024.0   5
   1  -3   1 74577.1 2964.71   1
  -1  -3  -1 63349.7 2845.38   5
   1  -3   1 73039.0 3614.14   5
  -1   3  -1 62442.9 3208.02   5
   1  -3   1 73333.2 4100.28   4
   1   3   1 63112.2 2758.92   5
  -1   3  -2 7183.25 1322.41   5
   1   3   2 3732.05 674.889   5
   1  -3   2 8396.44 1412.12   4
   1  -3   2 5137.15 1142.62   5
   1  -3   3 13835.1 1713.86   5
  -1  -3  -3 11753.8 1218.11   5
  -1   3  -3 13548.2 1841.37   5
   1  -3   3 12055.2 1518.80   4
   1   3   3 13169.3 1171.31   5
  -1   3  -3 13000.5 1521.61   4
  -1  -3  -4 590254. 12565.7   5
   1   3   4 606032. 12067.2   5
   1  -3   4 569720. 13436.0   4
   1  -3   5 21636.5 2258.44   5
  -1  -3  -5 24142.7 1847.32   5
   1  -3   5 22005.5 1919.55   4
  -1  -3  -5 23775.1 2019.04   1
   1   3   5 25846.3 1713.22   5
  -1   3  -5 21568.7 1867.76   4
   1   3   6 14175.1 1328.71   5
  -1  -3  -6 13235.8 1481.99   5
   1  -3   6 11081.8 1642.57   5
  -1   3  -6 13063.3 1437.00   4
  -1  -3  -6 11930.2 1401.65   1
   1  -3   7 15250.0 950.973   1
  -1   3  -7 11482.7 1363.33   4
   1  -3   7 14745.7 1919.67   5
   1   3   7 11939.7 1282.15   5
  -1  -3  -7 14471.9 1614.91   5
  -1  -3  -7 12343.5 1394.04   1
  -1   3  -8 364460. 9418.17   4
  -1  -3  -8 364963. 9755.76   5
   1  -3   8 381164. 7273.92   1
   1   3   9 56950.0 2405.24   2
   1  -3   9 55705.4 1954.73   1
  -1   3  -9 57255.6 3187.53   4
  -1  -3  -9 52269.3 3022.31   4
  -1  -3 -10 112647. 4679.57   4
  -1   3 -10 109749. 4715.49   4
   1   3  10 108954. 3371.61   2
   1  -3  10 111516. 3107.79   1
  -1  -3 -10 114272. 3681.41   3
   1  -3  11 62.5091 293.935   1
  -1   3 -11 1648.83 1118.84   4
   1   3  11 149.994 306.294   2
  -1  -3 -11 689.313 788.447   4
  -1  -3 -11 364.909 329.397   3
  -1  -3 -12 209110. 7072.41   4
   1   3  12 203231. 4500.53   2
   1  -3  12 198425. 4969.06   1
  -1   3 -12 198003. 6925.61   4
  -1  -3 -13 51362.2 3442.85   4
   1  -3  13 45642.7 2119.04   1
  -1   3 -13 44655.4 3255.40   4
  -1  -3 -14 88195.9 4706.63   4
  -1   3 -14 91790.8 4705.45   4
  -1   3 -15 656.129 1171.87   4
  -1  -3 -15 433.328 1106.52   4
  -1   3 -16 80451.3 4716.43   4
  -1  -3 -16 84784.7 4849.38   4
  -1  -3 -17 13460.4 2193.01   4
  -1   3 -17 16096.1 2318.18   4
  -1   3 -18 83202.7 5030.03   4
  -1  -3 -18 79195.9 4985.34   4
  -1  -3 -19 365.917 1251.52   4
  -1   3 -19 2195.22 1507.34   4
   1   4 -19 64073.1 4700.25   4
   1  -4 -19 70949.0 4749.37   4
   1   4 -18 6055.14 1523.44   4
   1  -4 -18 8694.57 1604.16   4
   1  -4 -17 3758.90 1225.28   4
   1   4 -17 3839.32 1169.63   4
   1  -4 -16 35593.4 3097.65   4
   1   4 -16 28637.3 2995.70   4
   1  -4 -15 215441. 7697.35   4
   1   4 -15 207473. 8133.41   4
  -1  -4  14 28856.1 2350.97   1
   1   4 -14 27164.6 2776.52   4
   1  -4 -14 30896.9 2663.55   4
  -1  -4  13 2198.22 848.850   1
   1   4 -13 2042.72 868.519   4
  -1   4  13 161.381 1209.02   1
   1  -4 -13 1354.17 705.434   4
  -1  -4  12 27015.5 2165.94   1
   1   4 -12 24763.5 2499.02   4
   1   4 -12 24957.3 1818.03   2
  -1   4  12 22609.4 2543.45   1
   1  -4 -12 26144.1 2318.98   4
  -1  -4  11 175772. 5806.39   1
   1  -4 -11 163538. 7108.89   5
   1  -4 -11 166165. 5938.00   4
  -1   4  11 156958. 6536.33   1
   1   4 -11 169116. 6757.54   4
   1   4 -11 164968. 5371.86   2
  -1  -4  10 51958.7 2940.54   1
   1  -4 -10 50292.7 2927.92   4
  -1   4  10 43360.6 3220.26   1
   1  -4 -10 45521.2 3573.47   5
   1   4 -10 49774.8 3424.37   4
  -1  -4   9 6975.20 1133.23   1
  -1   4   9 4961.56 1071.44   1
   1  -4  -9 5089.60 1136.16   5
  -1  -4   8 52930.8 2867.53   1
   1  -4  -8 49447.9 3420.87   5
   1   4  -8 45887.0 3304.21   4
  -1   4   8 49641.4 3205.55   1
  -1  -4   7 353731. 10157.2   5
  -1  -4   7 353298. 8883.58   1
   1   4  -7 346403. 10391.1   4
  -1   4   7 337640. 9465.93   1
   1  -4  -7 343527. 10051.6   5
   1  -4  -6 76941.9 4092.99   5
  -1  -4   6 75637.6 4195.34   5
  -1   4   6 73650.9 3738.83   1
  -1  -4   5 150949. 6012.81   5
   1  -4  -5 152256. 5808.85   5
  -1   4   5 156390. 5590.46   1
  -1  -4   4 50981.0 3759.59   4
  -1  -4   4 46232.4 3113.00   5
   1  -4  -4 44475.1 2954.28   5
  -1  -4   3 513109. 14229.9   4
  -1   4   3 564274. 12655.2   5
  -1  -4   3 560557. 13319.6   5
   1  -4  -3 546613. 12969.8   5
   1  -4  -3 493870. 11603.9   1
  -1   4   2 173799. 5999.75   5
   1  -4  -2 170931. 6019.75   5
   1  -4  -2 164123. 5353.08   1
  -1  -4   2 160150. 6209.85   5
   1   4  -2 177645. 7015.72   5
  -1   4   1 206526. 6632.40   5
  -1  -4   1 212171. 6650.04   5
   1   4  -1 197179. 6602.32   5
   1  -4  -1 200889. 6071.07   1
   1  -4  -1 200516. 6548.22   5
   1   4   0 3104.77 831.354   5
   1  -4   0 2799.70 763.950   5
   1  -4   0 3184.58 718.534   1
  -1   4   0 2415.42 761.519   5
  -1  -4   0 3056.85 888.874   5
   1  -4   1 263653. 8000.18   5
   1   4   1 246246. 6915.18   5
  -1  -4  -1 235659. 6928.06   5
  -1   4  -1 219834. 7249.16   5
  -1  -4  -2 176486. 5841.55   5
   1   4   2 179057. 5583.78   5
   1  -4   2 180217. 6393.82   5
   1  -4   2 192825. 7602.83   4
   1  -4   3 443307. 12377.0   5
  -1  -4  -3 465410. 11278.2   5
  -1   4  -3 490072. 14289.8   5
   1  -4   3 489399. 13132.9   4
   1   4   3 448903. 10568.6   5
  -1  -4  -4 7480.63 1254.01   5
   1   4   4 10752.6 1238.12   5
   1  -4   4 9218.93 1588.28   5
  -1   4  -4 12273.7 1757.72   4
  -1  -4  -5 23186.3 2043.94   5
  -1   4  -5 18124.8 2055.45   4
   1  -4   5 22923.1 2513.24   5
   1   4   5 19433.1 1692.06   5
   1  -4   6 115095. 5427.93   5
  -1   4  -6 103766. 4822.55   4
  -1  -4  -6 98498.0 4570.62   5
   1  -4   7 170508. 6971.38   5
  -1   4  -7 172683. 6447.93   4
  -1  -4  -7 175633. 6459.83   5
  -1   4  -8 23753.1 2184.66   4
   1  -4   8 24218.0 1535.76   1
  -1  -4  -8 24520.6 2398.22   5
   1  -4   8 23615.9 2561.34   5
  -1   4  -9 25688.7 2364.19   4
  -1  -4  -9 25965.1 2571.28   5
   1  -4   9 24817.3 2658.44   5
   1  -4   9 27214.5 1559.54   1
   1  -4  10 57925.2 4152.54   5
   1  -4  10 57453.6 2326.74   1
  -1  -4 -10 55396.4 3337.57   4
  -1   4 -10 61441.6 3744.72   4
  -1   4 -11 271298. 8661.81   4
   1  -4  11 262788. 6031.86   1
   1   4  11 270621. 6807.98   2
   1  -4  11 264261. 9457.81   5
  -1  -4 -11 271961. 8477.79   4
   1   4  12 29276.4 1754.76   2
  -1   4 -12 27973.8 2629.44   4
  -1  -4 -12 27867.3 2539.62   4
   1  -4  12 26889.7 1528.77   1
  -1  -4 -13 2162.05 1105.65   4
  -1   4 -13 927.515 867.750   4
  -1  -4 -14 41852.8 3337.04   4
  -1   4 -14 42180.2 3439.40   4
  -1   4 -15 185398. 7554.01   4
  -1  -4 -15 182716. 7524.53   4
  -1  -4 -16 34222.8 3277.22   4
  -1   4 -16 31419.9 3128.67   4
  -1  -4 -17 4135.12 1643.65   4
  -1   4 -17 1101.49 1010.19   4
  -1   4 -18 10114.4 1973.80   4
  -1  -4 -18 9610.23 1729.04   4
   1  -5 -19 3562.44 1285.67   4
   1  -5 -18 57800.9 4391.38   4
   1   5 -18 54091.6 4444.77   4
   1   5 -17 42852.1 3807.13   4
   1  -5 -17 45840.6 3840.82   4
   1  -5 -16 37753.2 3374.71   4
   1   5 -16 32081.6 3238.66   4
   1  -5 -15 1445.62 909.682   4
   1   5 -15 911.432 1349.35   4
   1   5 -14 81621.2 5110.83   4
   1  -5 -14 95287.2 4989.18   4
  -1  -5  13 93739.8 4343.39   1
  -1  -5  13 91699.7 5627.20   5
   1  -5 -13 93492.7 4850.80   4
   1   5 -13 89017.9 5345.37   4
  -1  -5  12 70586.7 4716.36   5
   1  -5 -12 63985.4 4702.74   5
   1  -5 -12 65214.2 3892.47   4
  -1  -5  12 66641.8 3590.67   1
   1   5 -12 60159.6 4236.56   4
   1   5 -12 59271.1 3389.41   2
  -1  -5  11 3241.05 1415.90   5
   1  -5 -11-987.239 1221.22   4
   1   5 -11 1664.38 1093.33   4
   1  -5 -11 3987.01 1315.90   5
  -1  -5  11 2250.45 734.200   1
   1  -5 -10 88346.5 5302.79   5
  -1  -5  10 89450.8 5198.73   5
  -1  -5  10 86189.7 4078.23   1
   1   5 -10 89735.0 5089.63   4
   1  -5  -9 132937. 6438.62   5
  -1  -5   9 128837. 5065.12   1
  -1  -5   9 135175. 6329.21   5
   1   5  -9 134650. 6372.40   4
  -1  -5   8 175009. 7242.73   5
   1  -5  -8 180016. 7380.84   5
  -1  -5   8 185196. 6247.64   1
  -1  -5   7 15769.3 2066.83   5
   1  -5  -7 16677.8 2149.43   5
   1  -5  -6 32838.7 2854.10   5
  -1  -5   6 36619.8 3027.92   5
  -1  -5   5 142102. 6072.71   5
   1  -5  -5 140574. 6026.62   5
   1  -5  -4 294846. 9228.27   5
  -1  -5   4 311883. 9549.85   5
  -1  -5   3 101058. 5100.35   5
   1  -5  -3 97820.0 4849.30   5
  -1  -5   2 50932.4 3270.36   5
   1  -5  -2 48361.6 3251.38   5
   1   5  -1 25837.9 2147.00   5
  -1  -5   1 28967.0 2428.16   5
   1  -5  -1 29835.0 2543.82   5
   1  -5   0 366208. 10409.7   5
   1  -5   0 371125. 9574.01   1
  -1  -5   0 356292. 10016.8   5
   1   5   1 88267.0 4204.84   5
  -1  -5  -1 80602.0 4158.90   5
   1  -5   1 91861.0 4725.99   5
   1  -5   1 91803.6 4275.51   1
   1  -5   2 34589.9 2784.65   5
  -1  -5  -2 37699.5 2721.37   5
   1   5   2 36189.5 2534.18   5
   1  -5   3 55033.0 3642.56   5
   1   5   3 60879.9 3330.69   5
  -1  -5  -3 66745.8 3830.68   5
   1  -5   4 268613. 9272.74   5
  -1  -5  -4 243681. 8002.32   5
  -1  -5  -5 179332. 6754.16   5
   1  -5   5 197019. 7595.83   5
   1  -5   6 19573.9 2461.78   5
  -1   5  -6 18769.1 2337.59   4
  -1  -5  -6 18704.7 2091.67   5
  -1  -5  -7 25924.5 2617.77   5
  -1   5  -7 24983.1 2590.66   4
   1  -5   7 29093.6 2842.77   5
  -1   5  -8 173893. 7271.85   4
   1  -5   8 191995. 7652.79   5
  -1  -5  -8 176381. 7275.19   5
   1  -5   9 73119.8 3062.99   1
  -1   5  -9 68140.2 4321.10   4
   1  -5   9 78547.6 4864.77   5
  -1  -5  -9 68175.6 4506.84   5
  -1   5 -10 64540.6 4114.02   4
   1  -5  10 63150.0 4416.67   5
   1  -5  10 68037.9 2880.46   1
  -1  -5 -10 61458.4 4352.25   5
  -1  -5 -11 6881.43 1759.34   5
   1  -5  11 4682.32 766.890   1
   1  -5  11 2310.41 1339.12   5
  -1   5 -11 1616.71 1087.36   4
  -1  -5 -11 4615.42 932.064   4
   1   5  12 78087.5 3603.89   2
  -1  -5 -12 81273.0 4739.18   4
   1  -5  12 75898.2 5075.98   5
  -1   5 -12 84131.6 4970.49   4
  -1  -5 -13 55902.7 4070.37   4
   1  -5  13 47028.6 4095.45   5
  -1   5 -13 53944.8 4049.71   4
  -1   5 -14 63602.7 4466.89   4
  -1  -5 -14 67820.9 4535.46   4
   1  -5  14 63383.1 4824.99   5
  -1   5 -15 1286.09 1457.03   4
  -1  -5 -15 3820.13 1324.03   4
   1  -5  15 4082.62 1423.59   5
  -1   5 -16 54442.5 4303.73   4
  -1  -5 -16 55700.8 4328.75   4
   1  -5  16 45692.4 4339.07   5
  -1  -5 -17 52477.9 4434.14   4
  -1   5 -17 51097.5 4310.52   4
   1  -5  17 50628.8 4561.42   5
  -1  -5 -18 64179.9 5000.31   4
   1  -6 -18 8627.80 2016.98   4
   1  -6 -17 8225.54 2095.43   4
   1   6 -17 2399.16 1108.41   4
  -1  -6  16 48060.1 4364.03   5
   1   6 -16 47611.5 4270.38   4
   1  -6 -16 57966.4 4302.59   4
  -1  -6  15 73685.5 5397.22   5
   1  -6 -15 76935.2 4921.29   4
   1   6 -15 81270.1 5483.69   4
   1  -6 -14 26374.8 2850.28   4
   1   6 -14 25591.9 2970.43   4
  -1  -6  14 27154.6 3175.64   5
  -1  -6  13 1832.23 906.482   1
   1  -6 -13 1824.05 1636.89   5
   1   6 -13-203.876 1352.34   4
   1  -6 -13-1799.88 1398.09   4
  -1  -6  13-207.123 1092.93   5
  -1  -6  12 67969.7 3811.62   1
   1   6 -12 67763.4 4667.13   4
   1  -6 -12 65650.0 4148.75   4
   1  -6 -12 61438.5 4878.86   5
  -1  -6  12 68642.2 4821.11   5
  -1  -6  11 156986. 5935.56   1
   1  -6 -11 154410. 7681.61   5
  -1  -6  11 143267. 7078.42   5
   1  -6 -10 123494. 6650.18   5
  -1  -6  10 126391. 5253.56   1
  -1  -6  10 123749. 6284.22   5
   1  -6  -9 10145.8 1925.04   5
  -1  -6   9 8244.92 1314.69   1
  -1  -6   9 9350.14 1703.21   5
  -1  -6   8 44926.3 3559.53   5
   1  -6  -8 43992.4 3722.30   5
  -1  -6   7 259930. 8950.16   5
   1  -6  -7 245575. 9052.11   5
   1  -6  -6 164080. 7073.51   5
  -1  -6   6 169207. 6912.22   5
   1  -6  -5 43230.4 3427.73   5
  -1  -6   5 48157.5 3484.18   5
   1  -6  -4-58.7079 1025.20   5
  -1  -6   4 1901.29 1155.26   5
  -1  -6   3 109277. 5269.33   5
   1  -6  -3 118699. 5603.81   5
   1  -6  -2 183428. 6991.72   5
  -1  -6   2 165798. 6591.63   5
   1  -6  -1 117689. 5591.69   5
  -1  -6   1 115356. 5344.38   5
  -1  -6   0 991.796 790.010   5
   1  -6   0 1527.73 895.317   5
   1  -6   1 111573. 5532.15   5
  -1  -6  -1 117007. 5488.19   5
   1  -6   2 187753. 7257.17   5
  -1  -6  -2 197547. 7235.52   5
   1  -6   3 206207. 7805.94   5
  -1  -6  -3 244959. 8293.72   5
  -1  -6  -4 67.1934 711.921   5
   1  -6   4 579.329 751.566   5
  -1  -6  -5 75156.7 4483.40   5
   1  -6   5 80591.4 4835.01   5
   1  -6   6 257922. 9097.75   5
  -1  -6  -6 234941. 8554.92   5
   1  -6   7 123211. 6070.36   5
  -1  -6  -7 120378. 5928.09   5
  -1  -6  -8 34246.2 3179.72   5
   1  -6   8 34132.7 3226.05   5
  -1   6  -9 27243.1 2908.02   4
   1  -6   9 32627.5 3127.70   5
  -1  -6  -9 33576.4 3247.49   5
   1  -6  10 118883. 4317.08   1
  -1  -6 -10 109570. 6298.89   5
  -1   6 -10 117589. 6250.10   4
   1  -6  10 119297. 6215.71   5
  -1  -6 -11 113530. 6626.68   5
  -1   6 -11 108603. 5988.87   4
   1  -6  11 115390. 4195.39   1
   1  -6  11 116212. 6133.04   5
  -1  -6 -12 23118.2 3052.03   5
  -1  -6 -12 22833.9 2607.02   4
   1  -6  12 24201.6 2956.34   5
  -1   6 -12 27448.8 2913.89   4
  -1  -6 -13 2100.36 1247.96   4
   1  -6  13 159.769 1110.55   5
  -1   6 -13 2901.00 1254.80   4
  -1  -6 -14 32453.5 3344.91   4
   1  -6  14 32685.8 3407.24   5
  -1   6 -14 34503.2 3469.04   4
  -1  -6 -15 88667.8 5650.51   4
   1  -6  15 78600.3 5572.73   5
  -1   6 -15 74115.2 5221.75   4
  -1  -6 -16 35663.6 3710.55   4
  -1   6 -16 32713.6 3382.30   4
   1  -6  16 34248.7 3720.60   5
  -1   6 -17-2962.34 2163.94   4
  -1  -6 -17 973.434 1340.98   4
   1  -7 -17 77816.6 5316.72   4
   1  -7 -16 12535.2 2195.77   4
  -1  -7  15 2945.92 1459.79   5
   1  -7 -15 437.750 984.853   4
   1  -7 -14 38801.8 4297.05   5
  -1  -7  14 41754.1 3962.08   5
   1  -7 -14 45624.3 3724.18   4
   1  -7 -13 85894.0 6208.73   5
   1  -7 -13 95834.2 5401.20   4
  -1  -7  13 83991.3 5537.44   5
   1  -7 -12 43109.2 4281.38   5
  -1  -7  12 46426.9 3955.28   5
  -1  -7  12 47655.8 3232.23   1
  -1  -7  11 2696.37 1101.09   1
  -1  -7  11 2618.49 1218.25   5
   1  -7 -11 2906.32 1495.19   5
  -1  -7  10 54110.0 4055.79   5
   1  -7 -10 56662.3 4617.47   5
  -1  -7  10 52112.3 3364.57   1
  -1  -7   9 150920. 6842.51   5
   1  -7  -9 139855. 7191.35   5
   1  -7  -8 119362. 6528.32   5
  -1  -7   8 128925. 6142.06   5
  -1  -7   7 7911.37 1634.90   5
   1  -7  -7 6362.60 1601.50   5
   1  -7  -6 10342.3 1832.18   5
  -1  -7   6 8752.63 1764.00   5
  -1  -7   5 155780. 6618.51   5
   1  -7  -5 131967. 6445.83   5
  -1  -7   4 119973. 5648.79   5
   1  -7  -4 126063. 6180.71   5
  -1  -7   3 78795.1 4498.72   5
   1  -7  -3 87353.3 5054.15   5
  -1  -7   2 2239.64 946.236   5
   1  -7  -2 834.352 859.105   5
  -1  -7   1 166155. 6975.17   5
   1  -7  -1 178270. 7532.13   5
  -1  -7   0 146798. 6612.55   5
   1  -7   0 142204. 6807.92   5
  -1  -7  -1 137876. 6400.85   5
   1  -7   1 118084. 6027.77   5
  -1  -7  -2 11164.2 1821.00   5
   1  -7   2 7876.96 1575.63   5
  -1  -7  -3 55171.7 3865.42   5
   1  -7   3 48659.6 3600.77   5
  -1  -7  -4 108735. 5700.37   5
   1  -7   4 96937.8 5289.77   5
  -1  -7  -5 81045.6 4832.43   5
   1  -7   5 69928.2 4445.28   5
   1  -7   6 9415.74 1896.29   5
  -1  -7  -6 8425.45 1772.31   5
  -1  -7  -7 9246.36 1887.45   5
   1  -7   7 10868.4 2000.26   5
   1  -7   8 94149.7 5303.86   5
  -1  -7  -8 91810.7 5540.60   5
   1  -7   9 178903. 7566.61   5
  -1  -7  -9 167547. 7958.40   5
   1  -7  10 17013.0 1666.68   1
  -1  -7 -10 20409.1 2820.55   5
   1  -7  10 17915.3 2503.15   5
  -1  -7 -11 4105.18 1575.57   5
   1  -7  11 3461.49 1293.30   5
   1  -7  12 31360.6 3286.70   5
  -1  -7 -12 31330.6 3756.31   5
  -1   7 -13 97959.3 6151.58   4
  -1  -7 -13 105492. 6189.73   4
   1  -7  13 109478. 6263.78   5
  -1  -7 -13 106425. 6945.77   5
  -1  -7 -14 18697.7 2611.39   4
  -1   7 -14 15986.3 2516.01   4
   1  -7  14 16200.3 2437.89   5
  -1  -7 -15 1930.74 1521.57   4
  -1   7 -15-2083.96 1628.97   4
   1  -7  15 242.592 889.395   5
  -1   7 -16 14288.2 2413.16   4
  -1  -7 -16 23014.2 3160.53   4
   1  -8 -16 52973.2 4456.47   4
   1  -8 -15 48648.6 4092.00   4
   1  -8 -14 49096.5 4930.34   5
   1  -8 -14 48550.8 4057.60   4
  -1  -8  14 44539.8 4015.79   5
  -1  -8  13 2051.62 1210.31   5
   1  -8 -13-1384.80 1562.01   5
   1  -8 -12 44116.0 4494.62   5
  -1  -8  12 43903.5 3760.02   5
  -1  -8  11 59885.7 3601.45   1
   1  -8 -11 55889.0 4860.18   5
  -1  -8  11 54736.8 4155.90   5
   1  -8 -10 91378.8 5993.10   5
  -1  -8  10 80485.1 4299.50   1
  -1  -8  10 87681.2 5105.31   5
  -1  -8   9 1429.99 1151.94   5
   1  -8  -9-46.4343 1321.34   5
  -1  -8   8 32635.9 3071.60   5
   1  -8  -8 33343.0 3487.85   5
  -1  -8   7 90210.8 5048.64   5
   1  -8  -7 88347.3 5478.80   5
  -1  -8   6 147849. 6423.87   5
   1  -8  -6 147968. 7183.94   5
  -1  -8   5 35163.9 3076.25   5
   1  -8  -5 31903.6 3262.57   5
   1  -8  -4 16422.5 2356.91   5
  -1  -8   4 15828.6 2100.75   5
  -1  -8   3 52481.1 3717.27   5
   1  -8  -3 57358.6 4261.83   5
  -1  -8   2 239848. 8853.54   5
   1  -8  -2 263422. 9681.58   5
  -1  -8   1 44321.5 3505.00   5
   1  -8  -1 43205.2 3777.41   5
  -1  -8   0 3383.42 1286.28   5
   1  -8   0 1982.94 1092.17   5
  -1  -8  -1 55562.3 4152.70   5
   1  -8   1 49300.9 3934.06   5
   1  -8   2 165793. 7389.50   5
  -1  -8  -2 183863. 7814.38   5
   1  -8   3 28863.2 2825.85   5
  -1  -8  -3 32108.2 3173.92   5
   1  -8   4 7733.32 1654.56   5
  -1  -8  -4 9611.92 2048.91   5
  -1  -8  -5 4626.31 1356.94   5
   1  -8   5 3786.61 1117.42   5
  -1  -8  -6 138142. 6796.94   5
   1  -8   6 124824. 6042.91   5
   1  -8   7 53492.1 3930.64   5
  -1  -8  -7 53650.2 4246.19   5
   1  -8   8 49277.5 3783.88   5
  -1  -8  -8 44881.5 3968.88   5
  -1  -8  -9 7302.34 1742.25   5
   1  -8   9 12512.2 2131.77   5
  -1  -8 -10 95536.6 6242.13   5
   1  -8  10 96230.6 5483.83   5
   1  -8  11 51204.3 4066.15   5
  -1  -8 -11 58692.7 4955.51   5
   1  -8  12 46157.4 3885.46   5
  -1  -8 -12 48119.5 4637.67   5
  -1  -8 -13 183.590 1262.59   5
   1  -8  13 700.851 1329.29   5
  -1  -8 -14 56102.9 4767.05   4
   1  -8  14 45188.4 4111.70   5
  -1  -8 -15 28285.1 3411.24   4
   1  -9 -13 110166. 7358.05   5
  -1  -9  13 100225. 5738.63   5
  -1  -9  12 8698.63 1898.57   5
   1  -9 -12 10027.6 2403.65   5
   1  -9 -11 1622.76 1419.27   5
  -1  -9  11 1735.07 991.148   5
  -1  -9  10 7669.77 1525.11   5
   1  -9 -10 8713.90 1973.39   5
  -1  -9   9 127406. 6047.98   5
   1  -9  -9 115405. 6798.86   5
   1  -9  -8 21996.1 2889.29   5
  -1  -9   8 21518.5 2464.52   5
  -1  -9   7 17671.0 2178.47   5
   1  -9  -7 14055.8 2289.03   5
  -1  -9   6 10932.8 1890.62   5
   1  -9  -6 8505.99 1965.25   5
  -1  -9   5 152430. 6702.61   5
   1  -9  -5 154180. 7355.26   5
   1  -9  -4 50846.1 4228.03   5
  -1  -9   4 49623.3 3745.78   5
   1  -9  -3 48717.7 4095.33   5
  -1  -9   3 43118.0 3540.64   5
   1  -9  -2-160.686 1123.07   5
  -1  -9   2 171.654 875.960   5
  -1  -9   1 126898. 6451.64   5
   1  -9  -1 122445. 6648.95   5
  -1  -9   0 86601.2 5410.03   5
   1  -9   0 90729.1 5578.02   5
  -1  -9  -1 102910. 5919.02   5
   1  -9   1 97670.8 5757.51   5
   1  -9   2 1284.52 1155.35   5
  -1  -9  -2-67.1053 1013.45   5
   1  -9   3 91786.3 5496.06   5
  -1  -9  -3 110580. 6181.12   5
   1  -9   4 5591.31 1423.55   5
  -1  -9  -4 7754.86 1818.06   5
  -1  -9  -5 175991. 7941.67   5
   1  -9   5 168217. 7363.23   5
  -1  -9  -6 4221.65 1399.59   5
   1  -9   6 3684.62 1303.39   5
  -1  -9  -7 29763.7 3273.72   5
   1  -9   7 34383.9 3166.61   5
  -1  -9  -8 14323.4 2405.41   5
   1  -9   8 18381.4 2289.59   5
  -1  -9  -9 116842. 6820.94   5
   1  -9   9 112763. 5772.24   5
   1  -9  10 6099.83 1533.69   5
  -1  -9 -10 8519.50 2072.25   5
   1  -9  11 11279.1 2047.69   5
  -1  -9 -11 6691.94 1929.68   5
   1  -9  12 20555.7 2734.53   5
  -1  -9 -12 19677.6 3032.91   5
   1  -9  13 104609. 5951.09   5
  -1  -9 -13 116024. 7509.27   5
  -1  -9 -14 1220.59 1485.60   5
   1 -10 -12 55852.2 5140.60   5
  -1 -10  11 13309.6 2046.17   5
   1 -10 -11 11240.6 2355.69   5
   1 -10 -10 74777.6 5663.61   5
  -1 -10  10 85774.8 4879.72   5
   1 -10  -9 1887.37 1446.51   5
  -1 -10   9 1573.33 1087.72   5
  -1 -10   8 24590.2 2620.72   5
   1 -10  -8 22031.9 2977.93   5
  -1 -10   7 17834.1 2246.87   5
   1 -10  -7 19379.7 2699.20   5
   1 -10  -6 93651.0 5909.08   5
  -1 -10   6 99491.7 5321.52   5
   1 -10  -5 10119.3 2111.23   5
  -1 -10   5 9081.61 1688.90   5
  -1 -10   4 12219.1 1921.59   5
   1 -10  -4 17858.9 2722.88   5
   1 -10  -3 13730.6 2554.47   5
  -1 -10   3 8814.40 1679.61   5
  -1 -10   2 109624. 6182.40   5
   1 -10  -2 121243. 6867.12   5
  -1 -10   1 11302.7 2144.44   5
   1 -10  -1 9588.93 1908.39   5
  -1 -10   0 1004.21 1027.37   5
   1 -10   0 577.710 1100.70   5
   1 -10   1 13766.3 2326.46   5
  -1 -10  -1 12056.5 2180.57   5
   1 -10   2 174363. 8103.62   5
  -1 -10  -2 194045. 8667.89   5
   1 -10   3 14386.9 2322.75   5
  -1 -10  -3 15562.9 2511.58   5
   1 -10   4 3807.61 1119.55   5
  -1 -10  -4 6465.12 1704.13   5
   1 -10   5 1994.94 1132.92   5
  -1 -10  -5 3491.61 1445.51   5
  -1 -10  -6 153553. 7667.73   5
   1 -10   6 149144. 6920.28   5
   1 -10   7 11610.1 1977.40   5
  -1 -10  -7 13979.8 2303.40   5
   1 -10   8 21804.1 2500.85   5
  -1 -10  -8 24319.0 2966.15   5
   1 -10   9 3096.74 1420.61   5
  -1 -10  -9 4392.49 1530.93   5
  -1 -10 -10 73463.0 5616.76   5
   1 -10  10 71010.1 4537.19   5
  -1 -10 -11 10740.4 2436.28   5
   1 -10  11 8464.54 1731.04   5
  -1 -10 -12 46247.4 4763.34   5
  -1 -10 -13-1182.35 1465.43   5
   1 -11  -9 95165.3 6319.07   5
  -1 -11   9 93582.5 5203.49   5
   1 -11  -8 220.385 1185.07   5
  -1 -11   8 2974.86 1109.65   5
   1 -11  -7 14267.0 2478.37   5
  -1 -11   7 18734.3 2334.08   5
  -1 -11   6 362.900 849.621   5
   1 -11  -6-364.231 1014.69   5
  -1 -11   5 103227. 5731.65   5
   1 -11  -5 102612. 6320.17   5
  -1 -11   4-697.715 1180.48   5
   1 -11  -4 1699.20 1332.22   5
   1 -11  -3 38989.9 4029.93   5
  -1 -11   3 37458.1 3621.78   5
   1 -11  -2 498.003 1226.55   5
  -1 -11   2 548.477 1128.99   5
  -1 -11   1 91066.8 5818.24   5
   1 -11  -1 83054.1 5728.83   5
   1 -11   0 1112.33 1117.08   5
  -1 -11   0 1615.56 1289.87   5
  -1 -11  -1 78607.4 5436.43   5
   1 -11   1 73716.4 5275.75   5
  -1 -11  -2 308.689 1213.59   5
   1 -11   2-598.596 1312.90   5
   1 -11   3 49508.3 4222.92   5
  -1 -11  -3 57856.9 4837.09   5
  -1 -11  -4 6306.42 1751.16   5
   1 -11   4 8449.25 2082.61   5
  -1 -11  -5 100883. 6299.13   5
   1 -11   5 106735. 6190.79   5
   1 -11   6 87.3434 927.987   5
  -1 -11  -6 1949.40 1381.09   5
  -1 -11  -7 28127.6 3330.75   5
   1 -11   7 29289.5 3022.41   5
  -1 -11  -8 5659.04 1638.54   5
   1 -11   8 3072.02 1190.25   5
  -1 -11  -9 100605. 6491.97   5
  -1 -11 -10-948.176 1024.96   5
  -1 -11 -11 993.033 1357.45   5
  -1 -12   6 88730.3 5463.78   5
   1 -12  -6 90085.2 6153.74   5
   1 -12  -5 814.538 1372.35   5
  -1 -12   5 3961.67 1583.64   5
   1 -12  -4 14326.1 2526.12   5
  -1 -12   4 17018.3 2552.58   5
   1 -12  -3 425.511 1330.09   5
  -1 -12   3 693.120 1248.12   5
   1 -12  -2 136855. 7556.93   5
  -1 -12   2 138155. 7338.17   5
  -1 -12   1 1283.20 1474.77   5
   1 -12  -1-1152.11 1248.50   5
  -1 -12   0 1068.71 1035.58   5
   1 -12   0 274.192 985.702   5
   1 -12   1 931.029 1042.97   5
  -1 -12  -1-436.713 1256.84   5
  -1 -12  -2 105298. 6576.80   5
   1 -12   2 108982. 6622.65   5
   1 -12   3 831.757 1220.60   5
  -1 -12  -3 3955.52 1718.12   5
   1 -12   4 6670.95 1898.18   5
  -1 -12  -4 6956.45 1870.45   5
  -1 -12  -5 1502.29 1150.13   5
  -1 -12  -6 84387.1 5915.83   5
  -1 -12  -7-405.190 1075.49   5
  -1 -12  -8 11278.8 2105.53   5
   2   0 -21 3602.73 1466.53   4
   2   0 -20 22853.0 2644.77   4
   2   0 -19 2058.79 1189.51   4
   2   0 -18 131455. 5816.72   4
  -2   0  17 1356.61 1202.61   1
   2   0 -17-80.3835 802.195   4
   2   0 -16 83442.6 4191.50   4
  -2   0  16 85617.9 4768.08   1
   2   0 -15 1026.10 788.853   4
  -2   0  15 720.820 732.654   1
   2   0 -14 117962. 4686.36   4
  -2   0  14 116049. 5244.23   1
  -2   0  13 280.730 652.443   1
   2   0 -13-105.032 667.777   4
   2   0 -12 209848. 6121.38   4
  -2   0  12 205575. 6706.50   1
  -2   0  11-429.470 725.881   1
   2   0 -11-150.135 504.942   4
   2   0 -10 147681. 4512.70   4
  -2   0  10 135869. 4840.99   1
  -2   0   9 774.725 450.669   4
  -2   0   9 420.972 233.510   2
   2   0  -9 597.893 535.814   4
  -2   0   9 1166.34 679.630   1
  -2   0   8 453295. 7993.22   2
  -2   0   8 419355. 8920.29   4
   2   0  -8 426961. 7979.60   3
  -2   0   8 447451. 9720.73   1
   2   0  -8 449816. 9007.84   4
  -2   0   7 839.268 365.672   4
  -2   0   7 171.712 207.376   2
   2   0  -7 495.911 393.951   4
   2   0  -7 324.345 253.894   3
  -2   0   7 366.489 441.568   1
   2   0  -7 613.358 467.918   1
   2   0  -6 104892. 2616.55   3
   2   0  -6 108756. 2975.22   4
  -2   0   6 102648. 3739.19   5
  -2   0   6 102198. 2915.89   4
   2   0  -6 103852. 3390.59   1
  -2   0   6 104535. 3412.61   1
  -2   0   6 101867. 2620.31   2
  -2   0   5 768.905 262.377   4
  -2   0   5 1390.72 477.098   1
   2   0  -5 414.283 195.492   3
  -2   0   5 649.822 240.505   2
  -2   0   5 1268.98 446.646   5
   2   0  -5 556.575 279.172   4
   2   0  -5 185.627 297.546   1
   2   0  -4 658004. 11453.0   3
  -2   0   4 679206. 12579.3   5
   2   0  -4 682885. 12263.7   1
   2   0  -4 667069. 11319.7   4
  -2   0   4 664003. 12269.8   1
  -2   0   4 678782. 11490.1   2
   2   0  -3 667.416 325.106   1
   2   0  -3 200.957 192.182   3
  -2   0   3 498.990 142.656   4
  -2   0   3 589.917 233.853   2
   2   0  -3 1363.09 233.031   4
  -2   0   3 1059.16 398.781   1
  -2   0   3 594.026 242.278   5
  -2   0   2 37152.9 1352.70   2
   2   0  -2 34752.2 1301.78   3
   2   0  -2 39382.8 1549.89   1
  -2   0   2 36441.4 1509.95   1
  -2   0   2 36379.0 1475.64   5
   2   0  -2 39445.7 1451.17   5
  -2   0   1 858.558 214.187   5
  -2   0   1 42.0447 231.190   1
  -2   0   1 293.331 231.581   3
   2   0  -1 399.307 184.456   5
   2   0  -1 917.631 319.151   3
  -2   0   1 954.510 289.263   2
   2   0  -1 367.441 213.309   1
  -2   0   0 748115. 12403.5   5
   2   0   0 744054. 12512.2   3
   2   0   0 730065. 12627.8   1
  -2   0   0 765738. 12588.9   2
  -2   0   0 756895. 12519.1   1
  -2   0   0 736036. 11797.1   4
  -2   0   0 760430. 12552.7   3
   2   0   0 708317. 11973.2   5
  -2   0  -1 578.458 208.590   1
  -2   0  -1 63.0787 134.900   4
  -2   0  -1 84.7382 207.427   2
   2   0   1 155.889 239.225   3
   2   0   1 122.723 125.778   4
  -2   0  -1 156.928 171.137   3
   2   0   2 7986.30 594.310   4
  -2   0  -2 9046.33 639.793   4
   2   0   2 7340.64 584.908   3
  -2   0  -2 7485.69 600.540   2
  -2   0  -3 339.326 304.744   4
  -2   0  -3 371.616 219.187   2
   2   0   3 194.114 219.392   3
   2   0   3 339.779 243.297   4
   2   0   4 358702. 7332.16   4
  -2   0  -4 372995. 6853.86   2
   2   0   4 369250. 6805.12   3
  -2   0  -4 352949. 7364.46   4
  -2   0  -5 59.8387 267.813   1
  -2   0  -5 409.230 321.828   4
   2   0   5 324.786 270.487   4
  -2   0  -5 359.434 202.182   2
   2   0   5-29.7375 202.340   3
   2   0   6 34345.1 1872.43   4
  -2   0  -6 35074.0 1317.71   1
  -2   0  -6 34764.4 1401.62   2
   2   0   6 36562.8 1373.49   3
  -2   0  -6 35911.3 1914.12   4
  -2   0  -7 212.113 223.083   2
  -2   0  -7 348.002 205.927   1
  -2   0  -7 643.472 557.452   4
   2   0   7 759.415 291.668   3
  -2   0  -8 558974. 11261.4   4
   2   0   8 544185. 9332.51   3
  -2   0  -8 542100. 9212.48   1
  -2   0  -9 795.256 327.341   1
  -2   0  -9 530.420 244.981   2
  -2   0  -9 794.691 711.219   4
  -2   0 -10 54842.8 2953.03   4
  -2   0 -10 50107.0 1817.15   1
  -2   0 -11-337.582 692.954   4
  -2   0 -11 264.678 305.319   1
  -2   0 -12 352176. 9512.58   4
  -2   0 -12 357764. 7253.88   1
  -2   0 -13-803.640 832.741   4
  -2   0 -14 79399.6 4294.74   4
  -2   0 -15 1744.52 1254.89   4
  -2   0 -16 116566. 5614.39   4
  -2   0 -17 67.0275 978.266   4
  -2   0 -18 130661. 6430.71   4
  -2   0 -19 1996.02 1367.61   4
   2  -1 -21 26120.9 2886.55   4
   2   1 -20 2183.13 1329.27   4
   2  -1 -20 269.341 918.798   4
   2   1 -19 104755. 5305.59   4
   2  -1 -19 100739. 5124.74   4
   2   1 -18 2448.80 1238.22   4
   2  -1 -18 154.283 904.132   4
  -2   1  18 70.9299 1012.11   1
   2  -1 -17 32784.6 2702.30   4
  -2   1  17 36419.0 3279.63   1
  -2  -1  17 34640.4 3075.97   1
   2   1 -17 34864.9 2890.69   4
   2  -1 -16 4208.98 1171.24   4
  -2   1  16 3938.97 1311.25   1
   2   1 -16 5599.71 1359.83   4
  -2  -1  16 4070.23 1226.22   1
   2   1 -15 235795. 7502.46   4
  -2   1  15 241943. 8425.79   1
   2  -1 -15 238696. 7399.92   4
  -2  -1  15 246819. 8170.24   1
   2  -1 -14-30.4193 620.900   4
  -2  -1  14 1539.18 891.495   1
   2   1 -14 1159.65 1044.31   4
  -2   1  14 1523.40 922.014   1
   2  -1 -13 777.374 669.653   4
  -2   1  13 1041.21 891.909   1
   2   1 -13 2909.52 988.874   4
  -2  -1  13 601.422 645.007   1
   2   1 -12 8697.21 1326.83   4
   2  -1 -12 7371.99 1136.74   4
  -2  -1  12 5808.99 1049.37   1
  -2   1  12 5844.62 1195.60   1
   2  -1 -11 396052. 9174.72   4
  -2  -1  11 415450. 9981.67   1
   2   1 -11 407299. 9628.99   4
  -2   1  11 411458. 7230.65   2
  -2   1  11 401934. 10198.3   1
   2  -1 -11 412335. 7304.74   3
  -2   1  10 8536.59 604.688   2
  -2  -1  10 7860.57 1117.08   1
   2  -1 -10 8538.38 631.932   3
  -2   1  10 8152.19 1219.39   1
   2  -1 -10 7917.20 957.344   4
   2  -1  -9 14838.3 1206.87   4
   2  -1  -9 14106.7 813.079   3
   2   1  -9 16058.9 1478.24   4
  -2  -1   9 13475.3 1392.89   1
  -2   1   9 13913.6 1449.60   1
  -2   1   9 15186.2 828.285   2
  -2  -1   8 228.490 227.754   3
  -2  -1   8 897.382 547.751   1
   2  -1  -8 189.421 387.236   4
  -2   1   8 1100.70 569.932   1
   2   1  -8 1599.14 695.365   4
   2   1  -8 469.294 370.763   1
  -2  -1   8 69.2738 296.297   4
   2  -1  -8 497.270 258.206   3
  -2   1   7 462607. 10044.9   1
   2  -1  -7 478525. 9725.03   1
  -2  -1   7 475054. 9914.28   1
  -2  -1   7 465197. 8518.93   3
   2   1  -7 472135. 9634.62   1
   2   1  -7 481179. 9617.56   4
   2  -1  -7 475455. 9091.06   4
  -2  -1   7 446818. 9314.02   4
   2   1  -6 2445.79 446.106   2
  -2   1   6 1191.42 492.786   1
   2   1  -6 2268.84 534.830   4
  -2  -1   6 1387.08 345.442   2
  -2   1   6 2093.09 602.143   5
  -2  -1   6 1401.58 451.550   1
  -2  -1   6 1204.49 366.971   4
   2  -1  -6 1539.48 496.400   1
   2  -1  -6 1118.01 323.263   4
  -2  -1   6 1614.90 363.636   3
   2   1  -6 871.353 413.225   1
   2   1  -5 218557. 5220.32   4
   2   1  -5 212874. 4651.14   2
  -2  -1   5 221923. 5404.50   1
  -2  -1   5 210639. 4870.21   4
  -2  -1   5 218430. 4629.83   3
   2  -1  -5 227448. 5317.27   1
  -2   1   5 212303. 5360.21   1
   2  -1  -5 226569. 5841.56   5
  -2   1   5 211920. 5709.07   5
  -2  -1   5 219743. 4793.39   2
   2   1  -5 220880. 5273.35   1
   2  -1  -5 211198. 4506.93   4
  -2  -1   4 11008.1 807.998   2
  -2  -1   4 10170.0 768.033   4
   2  -1  -4 9946.32 610.618   4
   2   1  -4 9740.28 891.945   4
  -2  -1   4 10709.1 763.914   3
  -2  -1   4 10377.8 930.549   1
   2   1  -4 10689.1 808.050   2
   2  -1  -4 11225.9 1048.23   5
   2   1  -4 9332.57 765.564   3
   2  -1  -4 11017.0 930.093   1
   2   1  -4 10565.9 934.424   1
  -2   1   4 9303.70 915.931   1
  -2   1   4 10197.4 1004.08   5
   2   1  -3 313404. 7481.59   4
   2   1  -3 308024. 6194.14   2
   2   1  -3 313078. 6617.45   1
  -2  -1   3 304427. 6142.33   3
  -2  -1   3 312492. 6470.72   4
  -2  -1   3 304635. 6601.97   1
  -2   1   3 310918. 6918.46   5
   2   1  -3 300611. 6198.47   3
   2  -1  -3 319739. 6811.86   5
  -2   1   3 308531. 6457.87   1
   2  -1  -3 305650. 6424.10   1
  -2  -1   3 318295. 6239.72   2
   2  -1  -2 3343.27 530.220   5
   2   1  -2 2509.27 424.822   2
   2   1  -2 3958.11 474.821   3
  -2  -1   2 2104.46 405.483   3
  -2   1   2 2089.00 401.566   1
  -2   1   2 3129.16 533.047   5
  -2  -1   2 4579.46 767.331   4
  -2  -1   2 1721.84 441.253   2
  -2  -1   2 1620.09 348.381   1
   2  -1  -2 2066.47 383.858   1
  -2   1   1 105720. 2764.37   1
   2   1  -1 111057. 2928.37   3
  -2   1   1 108532. 3330.44   5
  -2  -1   1 107367. 2924.62   2
   2  -1  -1 103833. 2817.54   4
   2  -1  -1 113409. 2818.65   1
   2   1  -1 115490. 2971.71   2
  -2  -1   1 107911. 2900.73   3
   2  -1  -1 113525. 3200.16   5
  -2  -1   0 71375.5 2211.77   3
  -2   1   0 77553.2 2364.22   4
   2  -1   0 72037.8 1831.37   4
  -2   1   0 69086.9 1924.00   1
   2   1   0 70782.2 2243.69   2
   2  -1   0 74234.3 2501.42   5
  -2   1   0 68597.7 2521.78   5
   2   1   0 69015.5 2189.96   3
   2  -1   0 72311.4 1989.18   1
  -2  -1   0 71495.8 2242.72   2
   2   1   1 520637. 9332.01   2
  -2   1  -1 518560. 10462.0   5
  -2  -1  -1 527175. 9408.41   2
   2   1   1 523043. 9337.67   3
  -2   1  -1 497824. 8589.53   1
  -2  -1  -1 499929. 9291.23   3
  -2   1  -1 504692. 8990.51   4
   2  -1   1 507371. 9822.10   5
   2  -1   1 490678. 8895.04   4
   2  -1   1 513722. 8720.12   1
  -2  -1  -2 48807.9 1775.47   2
   2  -1   2 47854.4 2417.69   5
  -2   1  -2 46187.8 1190.13   1
  -2   1  -2 46913.6 1670.10   4
  -2  -1  -2 45121.5 1705.79   3
   2   1   2 48669.9 1746.80   2
  -2   1  -2 42470.2 2454.20   5
   2   1   2 48510.2 1754.11   3
   2  -1   2 45934.9 1642.95   4
   2   1   2 46915.2 1208.71   5
   2  -1   2 45668.1 1266.71   1
   2  -1   3 365171. 7313.08   4
  -2   1  -3 381846. 7398.09   4
  -2  -1  -3 369017. 7150.03   3
   2   1   3 372170. 7128.16   2
   2   1   3 365322. 7227.29   3
   2  -1   3 371070. 8931.14   5
  -2  -1  -3 380103. 7302.94   2
   2   1   3 375308. 6728.00   5
  -2  -1  -4 21806.8 1336.27   4
  -2   1  -4 22761.3 1337.48   4
  -2  -1  -4 23239.6 1204.36   2
  -2  -1  -4 21230.0 1086.26   3
   2  -1   4 22880.1 1336.95   4
   2   1   4 22348.1 1171.58   3
   2   1   4 22136.5 1114.76   2
   2   1   4 21141.8 1098.25   5
   2  -1   5 47206.6 2155.62   4
  -2  -1  -5 48118.8 1724.73   3
   2   1   5 49202.9 1712.65   2
  -2   1  -5 53520.8 2250.17   4
  -2  -1  -5 52356.0 2265.75   4
   2   1   5 49783.7 1941.84   5
  -2  -1  -5 52645.6 1966.39   2
   2  -1   6 10104.5 1032.99   4
   2   1   6 11533.4 789.497   2
  -2  -1  -6 11280.5 1148.81   4
   2   1   6 11494.6 1004.00   5
  -2   1  -6 10324.0 1093.52   4
  -2  -1  -6 10537.3 1034.18   1
  -2  -1  -6 10837.3 869.510   2
  -2  -1  -6 9800.24 732.470   3
  -2  -1  -7 420827. 8805.07   1
   2  -1   7 417397. 7671.26   3
  -2  -1  -7 400928. 7636.66   3
  -2  -1  -7 428416. 9345.23   4
  -2   1  -7 421339. 9217.70   4
   2   1   7 406695. 8864.45   5
  -2  -1  -8 1087.71 280.594   3
   2   1   8 925.410 539.664   5
   2  -1   8 575.310 269.932   3
  -2  -1  -8 1529.52 481.116   1
  -2   1  -8 657.754 183.524   1
  -2   1  -8 1782.62 812.940   4
  -2  -1  -8 1329.65 646.028   4
  -2  -1  -9 100401. 3254.24   1
  -2   1  -9 99658.2 2668.13   2
   2  -1   9 106042. 2648.75   3
  -2   1  -9 102292. 2297.35   1
  -2  -1  -9 109857. 4210.77   4
  -2   1  -9 104688. 4073.35   4
  -2   1 -10 2878.88 365.352   1
  -2  -1 -10 2012.89 461.077   1
  -2   1 -10 2332.53 360.753   2
  -2   1 -10 2467.83 956.395   4
   2  -1  10 2941.07 418.755   3
  -2   1 -11 363069. 6802.89   1
   2  -1  11 366090. 6624.59   3
  -2  -1 -11 353822. 7737.92   1
  -2   1 -11 369278. 6706.30   2
  -2   1 -11 372765. 9531.96   4
  -2  -1 -11 372775. 9635.64   4
  -2  -1 -12 16224.9 1823.44   4
  -2   1 -12 16056.9 1808.30   4
  -2  -1 -12 13722.1 1163.77   1
  -2   1 -12 14859.8 900.295   1
  -2  -1 -13 3267.52 1081.72   4
  -2   1 -13 4969.26 1189.84   4
  -2  -1 -14 1662.07 878.707   4
  -2   1 -14 2712.21 1079.63   4
  -2   1 -15 230159. 7939.78   4
  -2  -1 -15 230032. 8039.55   4
  -2   1 -16 3749.52 1265.29   4
  -2  -1 -16 3195.93 1264.67   4
  -2  -1 -17 5687.45 1517.45   4
  -2   1 -17 5357.19 1613.78   4
  -2  -1 -18 217.304 1082.08   4
  -2   1 -18 1512.18 1258.64   4
  -2  -1 -19 162411. 7493.78   4
  -2   1 -19 159716. 7327.10   4
   2   2 -20 7010.85 1599.12   4
   2  -2 -20 9282.81 1784.75   4
   2  -2 -19 2007.99 1099.96   4
   2   2 -19 700.220 952.700   4
   2  -2 -18 141553. 6039.97   4
  -2   2  18 143456. 7025.67   1
   2   2 -18 133810. 6181.39   4
   2   2 -17 7401.33 1582.73   4
   2  -2 -17 9697.33 1574.74   4
  -2   2  17 7870.78 1704.01   1
  -2  -2  16 41198.1 3135.74   1
  -2   2  16 39801.2 3395.08   1
   2   2 -16 38724.7 3034.28   4
   2  -2 -16 38880.8 2877.29   4
   2   2 -15 2318.75 1037.90   4
   2  -2 -15 1602.46 792.833   4
  -2  -2  15 1807.66 934.700   1
  -2   2  15 1203.09 972.271   1
   2   2 -14 187649. 6629.78   4
   2  -2 -14 191002. 6276.41   4
  -2   2  14 181551. 7176.00   1
  -2  -2  14 195699. 6797.85   1
   2  -2 -13 29862.5 2245.06   4
  -2  -2  13 28765.2 2393.92   1
  -2   2  13 30178.8 2669.13   1
   2   2 -13 29612.3 2417.77   4
  -2   2  12 194956. 4075.09   2
   2  -2 -12 201413. 4104.82   3
   2  -2 -12 204870. 6048.97   4
  -2   2  12 199561. 6998.64   1
  -2  -2  12 198695. 6488.04   1
   2   2 -12 197579. 6463.12   4
   2  -2 -11 1915.10 368.959   3
  -2  -2  11 1190.29 354.563   3
   2   2 -11 1842.06 829.762   4
   2  -2 -11 2669.83 824.208   4
  -2  -2  11 1337.29 794.811   1
   2   2 -10 153659. 3867.79   2
   2  -2 -10 166495. 4951.64   4
  -2  -2  10 161956. 3862.40   3
   2   2 -10 166509. 5482.25   4
  -2  -2  10 160417. 5307.45   1
  -2   2  10 165738. 5800.41   1
   2  -2  -9 25108.9 1675.53   4
   2   2  -9 25889.4 1350.31   2
  -2  -2   9 26745.3 1913.23   1
  -2  -2   9 27595.3 1357.22   3
  -2   2   9 29662.5 2191.21   1
   2   2  -9 25478.3 1968.88   4
   2   2  -8 397193. 9394.09   4
   2  -2  -8 396472. 8409.23   4
   2   2  -8 384437. 7875.41   2
  -2   2   8 388911. 9407.29   1
   2  -2  -8 390062. 10024.2   5
  -2  -2   8 394583. 7802.87   3
  -2  -2   8 394423. 9068.98   1
  -2  -2   7 7617.53 782.066   3
   2   2  -7 8415.00 812.849   2
   2   2  -7 8914.19 1119.12   4
   2  -2  -7 7926.85 823.456   4
  -2  -2   7 8687.54 1076.34   4
   2  -2  -7 7320.09 1144.66   5
  -2   2   7 7980.20 1084.32   1
  -2  -2   7 8404.13 1045.61   1
   2   2  -6 47305.5 2005.10   2
  -2  -2   6 51026.3 2468.38   4
  -2   2   6 48370.7 2443.67   1
   2  -2  -6 55626.6 2877.60   5
   2  -2  -6 48290.2 1943.73   4
  -2  -2   6 47654.7 2014.73   3
  -2  -2   6 48435.0 2409.45   1
   2  -2  -6 49101.3 2358.88   1
   2   2  -6 48354.1 2642.14   4
  -2   2   5 62511.6 2704.24   1
   2  -2  -5 57938.9 2531.86   1
  -2  -2   5 57954.2 2649.82   1
   2   2  -5 63035.4 3175.30   4
  -2  -2   5 62600.1 2844.37   4
  -2   2   5 63153.0 2968.36   5
   2   2  -5 59908.2 2343.30   2
   2  -2  -5 65749.9 3047.71   5
  -2  -2   5 59430.3 2320.36   3
  -2  -2   4 496658. 11432.8   4
  -2   2   4 543122. 10766.3   1
  -2   2   4 540696. 11404.6   5
   2   2  -4 547313. 10455.8   2
  -2  -2   4 542007. 10483.3   3
   2  -2  -4 551759. 11440.2   5
  -2  -2   4 531678. 10940.1   1
   2  -2  -4 536933. 10616.2   1
  -2  -2   3 32517.6 2369.21   4
   2  -2  -3 37361.1 2097.98   5
  -2   2   3 34471.7 2036.10   5
   2  -2  -3 33966.3 1724.62   1
   2   2  -3 31364.1 1673.06   2
  -2   2   3 32312.0 1722.07   1
  -2  -2   3 31682.3 1696.36   3
  -2  -2   2 4227.96 679.739   3
   2  -2  -2 4352.71 671.591   5
  -2   2   2 6581.09 931.037   5
   2   2  -2 4303.93 625.541   2
   2  -2  -2 6012.41 687.857   1
  -2   2   2 4261.39 630.532   1
   2   2  -1 37071.4 1832.89   2
   2  -2  -1 34727.1 2010.38   5
  -2   2   1 37378.9 2205.85   5
  -2  -2   1 34586.8 1804.34   3
   2  -2  -1 35716.1 1562.33   1
  -2  -2   1 30618.0 1855.15   5
  -2   2   1 34620.2 1572.76   1
   2   2   0 679694. 12640.1   2
   2  -2   0 651466. 13092.7   5
  -2   2   0 671301. 11836.8   1
   2  -2   0 649404. 13704.1   4
  -2  -2   0 652189. 12708.8   3
   2   2   0 627099. 12532.3   5
   2  -2   0 662058. 11763.7   1
  -2   2   0 663815. 13380.9   5
   2  -2   1 55152.4 2457.40   4
   2  -2   1 56688.9 1795.83   1
  -2   2  -1 57197.7 1876.35   1
   2   2   1 62601.8 2119.72   5
  -2   2  -1 58937.5 3004.36   4
  -2  -2  -1 57922.5 2016.51   5
  -2  -2  -1 55326.7 2369.61   3
   2   2   1 57370.3 2322.17   2
   2  -2   1 61405.0 2838.24   5
  -2   2  -1 64980.3 3231.09   5
   2   2   2 9547.69 912.739   2
  -2   2  -2 12609.7 1653.28   5
  -2   2  -2 12826.4 1140.96   4
  -2  -2  -2 10234.1 765.588   5
  -2   2  -2 10030.2 714.961   1
  -2  -2  -2 10020.7 958.889   3
   2  -2   2 10227.6 1020.37   4
   2   2   2 10175.1 773.666   5
   2  -2   2 13003.8 1425.22   5
   2  -2   2 11556.9 658.006   1
  -2  -2  -3 70332.1 2642.56   3
   2   2   3 68209.8 2537.72   2
   2   2   3 66177.4 2137.10   5
   2  -2   3 67998.1 2681.95   4
  -2   2  -3 66310.6 2652.29   4
  -2  -2  -3 67077.1 2235.41   5
  -2   2  -3 67988.0 3847.65   5
   2  -2   3 69172.8 1640.77   1
   2  -2   3 63526.0 3431.67   5
   2   2   4 688457. 12463.8   5
   2  -2   4 666521. 13309.5   4
  -2   2  -4 693531. 13274.7   4
  -2  -2  -4 699683. 13056.9   3
   2   2   4 707127. 12827.9   2
  -2   2  -5 69338.0 2857.41   4
   2  -2   5 62906.5 2798.37   4
  -2  -2  -5 67210.8 2541.13   3
   2   2   5 66022.4 2433.73   2
   2   2   5 68043.6 2436.29   5
   2  -2   5 70996.1 3767.55   5
  -2  -2  -6 19596.4 1782.98   1
  -2  -2  -6 19328.9 1267.00   3
   2  -2   6 21104.5 2045.73   5
   2   2   6 18661.9 1314.30   5
   2   2   6 19237.0 1187.16   2
  -2  -2  -6 20038.5 1532.45   4
  -2   2  -6 21364.6 1651.51   4
  -2  -2  -7 19208.1 1605.24   1
   2   2   7 22370.4 1541.10   5
  -2  -2  -7 21212.7 1297.42   3
  -2  -2  -7 21145.3 1690.76   4
   2   2   7 22362.7 1264.94   2
  -2   2  -7 20299.3 1652.16   4
  -2  -2  -8 368283. 8814.34   1
  -2  -2  -8 362679. 7486.22   3
   2   2   8 369585. 8525.65   5
  -2   2  -8 382196. 9029.79   4
  -2  -2  -8 362966. 9070.18   4
   2   2   8 371767. 7362.44   2
  -2   2  -9 24992.2 1984.52   4
   2   2   9 25124.7 1299.85   2
  -2  -2  -9 27152.7 2150.14   4
  -2  -2  -9 29436.9 2018.18   1
  -2  -2  -9 23819.5 1290.77   3
  -2   2 -10 56276.2 3143.65   4
  -2  -2 -10 56421.4 3236.64   4
   2   2  10 60030.5 1998.11   2
  -2  -2 -10 56973.4 2015.12   3
  -2  -2 -10 57909.6 2840.91   1
  -2  -2 -11 2952.80 440.883   3
  -2   2 -11 3430.51 855.646   4
   2  -2  11 3210.90 505.988   3
  -2  -2 -11 3039.73 978.437   4
  -2   2 -12 211687. 4522.99   2
  -2  -2 -12 222636. 7356.86   4
   2  -2  12 225648. 4521.04   3
  -2   2 -12 220331. 7182.59   4
  -2  -2 -13 12388.0 1779.12   4
  -2   2 -13 12835.7 1754.74   4
  -2  -2 -14 167731. 6657.87   4
  -2   2 -14 167913. 6473.28   4
  -2  -2 -15 587.461 976.539   4
  -2   2 -15 3681.17 1448.12   4
  -2  -2 -16 93162.5 5098.39   4
  -2   2 -16 86836.6 4884.06   4
  -2   2 -17 9989.04 2099.22   4
  -2  -2 -17 5350.23 1535.38   4
  -2  -2 -18 117555. 6135.51   4
  -2   2 -18 117490. 6083.93   4
  -2  -2 -19 44.8619 1061.23   4
   2   3 -20 8504.49 1794.09   4
   2  -3 -20 6370.62 1445.51   4
   2  -3 -19 70215.5 4401.07   4
   2   3 -19 69208.0 4707.30   4
  -2   3  19 70676.3 5164.82   1
   2   3 -18 9510.69 1894.11   4
   2  -3 -18 12574.8 1884.82   4
  -2   3  18 9898.40 1938.80   1
   2  -3 -17 12185.2 1771.54   4
  -2   3  17 11810.8 2134.28   1
   2   3 -17 13614.5 2015.50   4
  -2   3  16 14257.9 2096.82   1
   2   3 -16 14406.4 1980.02   4
   2  -3 -16 14603.0 1869.28   4
  -2  -3  16 17051.1 2011.28   1
   2   3 -15 200396. 7577.24   4
  -2   3  15 202825. 8005.62   1
  -2  -3  15 215887. 7523.50   1
   2  -3 -15 206909. 6952.12   4
   2  -3 -14 24133.3 2179.99   4
  -2   3  14 22001.8 2466.08   1
  -2  -3  14 26805.9 2453.54   1
   2   3 -14 25674.1 2519.75   4
  -2  -3  13 1286.19 798.682   1
  -2   3  13-49.1853 880.671   1
   2  -3 -13 142.338 630.964   4
   2   3 -13 2498.39 765.063   4
  -2   3  12 10761.1 1674.93   1
   2  -3 -12 11609.2 1407.23   4
   2   3 -12 11042.7 988.518   2
   2   3 -12 9378.11 1491.82   4
  -2  -3  12 11155.6 1503.95   1
   2   3 -11 245681. 5980.45   2
  -2   3  11 242225. 8004.01   1
  -2  -3  11 257364. 7457.55   1
  -2  -3  11 253587. 5866.14   3
   2  -3 -11 249858. 6958.71   4
   2   3 -11 259812. 8073.42   4
  -2  -3  10 6249.36 817.907   3
   2  -3 -10 6540.83 943.986   4
   2   3 -10 5115.28 973.158   4
  -2  -3  10 6637.44 1097.78   1
   2   3 -10 7059.20 829.383   2
  -2   3  10 8075.21 1514.54   1
  -2   3   9 14437.0 1730.68   1
   2   3  -9 11449.2 1485.44   4
  -2  -3   9 12862.6 1149.30   3
   2   3  -9 13723.1 1207.21   2
   2  -3  -9 12800.6 1250.63   4
   2  -3  -9 14450.8 1938.33   5
   2  -3  -8 42062.0 2961.10   5
   2  -3  -8 41104.5 2163.90   4
   2   3  -8 38063.6 2094.09   2
  -2   3   8 39166.9 2643.73   1
  -2  -3   8 40450.6 2519.53   1
   2   3  -8 41996.4 2806.02   4
  -2  -3   8 40968.4 2171.81   3
  -2  -3   7 499183. 10497.5   3
   2  -3  -7 505205. 12062.4   5
   2   3  -7 460250. 11903.6   4
  -2   3   7 480900. 11220.0   1
  -2  -3   7 484613. 10919.9   1
   2   3  -7 474084. 10278.9   2
  -2  -3   6 143265. 5406.79   4
  -2   3   6 155392. 5152.55   1
   2   3  -6 152609. 4720.61   2
  -2  -3   6 152455. 5076.21   1
   2  -3  -6 153470. 5569.92   5
   2   3  -6 146005. 5938.59   4
  -2  -3   5 171598. 5470.92   1
  -2   3   5 175108. 5369.17   1
  -2  -3   5 155531. 5900.84   4
   2  -3  -5 185982. 6071.24   5
   2   3  -5 167468. 5144.12   2
  -2   3   4 41677.3 2544.55   5
   2   3  -4 38836.8 2273.85   2
  -2   3   4 42659.3 2337.98   1
  -2  -3   4 42273.3 3085.18   4
   2  -3  -4 39410.0 2161.14   1
   2  -3  -4 40249.6 2619.65   5
   2  -3  -3 211705. 5681.31   1
  -2   3   3 223170. 5824.28   1
   2  -3  -3 204653. 6442.02   5
  -2   3   3 214771. 6481.29   5
  -2  -3   3 206248. 6360.57   5
  -2  -3   3 217924. 7729.10   4
   2  -3  -2 164333. 5598.81   5
  -2   3   2 143639. 5392.36   5
  -2  -3   2 168834. 5483.67   5
  -2   3   2 154244. 4564.21   1
   2  -3  -2 155108. 4463.58   1
   2  -3  -1 258066. 7291.76   5
  -2   3   1 262988. 6308.07   1
   2   3  -1 264108. 7398.47   5
  -2   3   1 251346. 7366.65   5
  -2  -3   1 259549. 7227.65   5
   2  -3  -1 259992. 6157.70   1
  -2  -3   0 8529.46 1021.91   5
  -2   3   0 8030.43 927.154   1
   2  -3   0 8301.14 1376.14   4
  -2   3   0 6189.68 1074.57   5
   2  -3   0 7863.06 1159.67   5
   2  -3   0 8247.46 814.271   1
   2   3   0 10007.3 1216.37   5
   2  -3   1 296725. 8878.16   4
  -2  -3  -1 270362. 6873.05   5
   2  -3   1 279734. 6364.24   1
  -2   3  -1 304007. 6838.75   1
   2  -3   1 324803. 8550.05   5
   2   3   1 330902. 7362.28   5
  -2   3  -1 310813. 8922.13   5
  -2  -3  -2 75869.8 3102.70   5
   2  -3   2 82115.1 3890.60   5
   2  -3   2 71284.3 3578.65   4
   2  -3   2 78283.4 2497.28   1
   2   3   2 75743.8 2799.65   5
   2  -3   3 389812. 7447.96   1
  -2   3  -3 375514. 11715.3   5
  -2   3  -3 395469. 10019.0   4
   2   3   3 398858. 8340.56   5
   2  -3   3 366440. 9418.92   4
   2  -3   3 403178. 10871.9   5
  -2  -3  -3 363717. 8421.68   5
   2  -3   4 7560.59 1047.07   4
   2  -3   4 8975.06 696.276   1
  -2   3  -4 7808.57 984.084   4
   2   3   4 6371.44 882.966   2
   2   3   4 7930.05 875.033   5
  -2  -3  -4 7608.50 973.194   5
   2  -3   4 9626.94 1626.66   5
  -2   3  -5 231572. 6656.68   4
   2  -3   5 229878. 4589.74   1
   2   3   5 226063. 6104.08   2
  -2  -3  -5 224358. 6238.46   5
   2   3   5 228174. 5749.57   5
  -2   3  -6 65980.0 3262.56   4
   2  -3   6 67849.5 1723.14   1
   2   3   6 63932.5 2727.74   5
   2  -3   6 70882.1 4118.65   5
   2   3   6 67714.4 2854.57   2
  -2  -3  -6 62212.0 3011.66   5
   2   3   7 173854. 4935.06   2
   2   3   7 174165. 5146.68   5
  -2  -3  -7 165538. 5528.44   5
  -2   3  -7 176976. 5714.94   4
  -2  -3  -7 166874. 5135.64   3
   2  -3   7 170188. 6737.48   5
  -2   3  -8 9896.12 1452.39   4
  -2  -3  -8 8094.63 1138.10   4
   2   3   8 8635.01 980.629   2
   2  -3   8 9373.31 1564.90   5
  -2  -3  -8 9019.69 1042.53   3
   2   3   9 57408.2 2452.55   2
  -2  -3  -9 59848.8 3348.67   4
  -2  -3  -9 61529.9 2729.41   3
  -2   3  -9 57010.7 3235.37   4
   2  -3   9 57779.5 3845.59   5
  -2  -3 -10 51292.1 3185.76   4
   2   3  10 49423.3 2174.86   2
  -2  -3 -10 50428.9 2368.76   3
  -2   3 -10 53334.4 3256.72   4
   2   3  11 293315. 6565.86   2
  -2  -3 -11 295643. 8905.43   4
  -2   3 -11 305539. 8790.81   4
  -2  -3 -11 304660. 6865.51   3
   2   3  12 14755.7 1042.16   2
  -2  -3 -12 14985.4 1926.97   4
  -2   3 -12 16971.3 2017.19   4
  -2   3 -13 2256.66 1264.59   4
  -2  -3 -13 1626.49 1041.63   4
  -2   3 -14 25387.8 2606.67   4
  -2  -3 -14 30264.2 2887.31   4
  -2  -3 -15 170825. 7122.18   4
  -2   3 -15 156698. 6623.80   4
  -2   3 -16 7198.20 1601.28   4
  -2  -3 -16 5949.45 1563.55   4
  -2  -3 -17-342.472 1359.16   4
  -2   3 -17 174.816 1185.40   4
  -2   3 -18 6000.11 1811.83   4
  -2  -3 -18 5094.17 1468.11   4
   2  -4 -20 5070.51 1540.30   4
   2   4 -19 1143.83 1005.38   4
   2  -4 -19 5315.66 1478.92   4
   2  -4 -18 81973.9 4718.87   4
   2   4 -18 82245.6 5192.67   4
  -2   4  17 32637.0 3481.01   1
   2   4 -17 31077.8 3130.20   4
   2  -4 -17 36623.7 3045.99   4
   2  -4 -16 59478.0 3770.15   4
  -2   4  16 56189.8 4335.66   1
   2   4 -16 55763.8 4155.71   4
   2  -4 -15 4893.11 1210.00   4
  -2  -4  15 3840.89 1138.56   1
  -2   4  15 1595.07 1193.78   1
   2   4 -14 125969. 6148.81   4
  -2   4  14 131520. 6383.20   1
   2  -4 -14 136857. 5612.77   4
  -2  -4  14 141901. 5802.97   1
  -2   4  13 37261.8 3244.19   1
  -2  -4  13 38056.8 2850.84   1
   2  -4 -13 38180.8 2749.45   4
   2   4 -13 34054.8 3014.54   4
  -2  -4  12 102132. 4736.73   1
   2  -4 -12 104986. 4525.72   4
  -2   4  12 96370.1 5062.04   1
   2   4 -12 102484. 3857.89   2
   2   4 -12 94804.1 5065.16   4
  -2  -4  11-434.455 905.347   1
   2   4 -11 1570.14 668.476   2
  -2   4  11 494.363 754.272   1
  -2  -4  11 682.034 478.457   3
   2   4 -11 977.467 1402.40   4
   2  -4 -11 262.204 1006.58   5
   2  -4 -11-75.4684 796.837   4
   2  -4 -10 113749. 5718.17   5
   2   4 -10 113634. 4403.65   2
  -2   4  10 115492. 5218.64   1
   2  -4 -10 115777. 4502.68   4
   2   4 -10 113996. 5462.45   4
  -2  -4  10 121808. 5008.22   1
  -2  -4  10 119566. 4404.13   3
   2  -4  -9 72117.1 4375.84   5
  -2   4   9 71032.3 3885.80   1
  -2  -4   9 72169.7 3442.68   3
  -2  -4   9 71859.7 3757.08   1
   2   4  -9 67296.8 3339.13   2
   2   4  -9 65106.0 3991.88   4
  -2  -4   8 238417. 7256.07   1
   2  -4  -8 235216. 8267.45   5
  -2   4   8 224037. 7349.87   1
   2   4  -8 237107. 8330.96   4
   2   4  -8 229555. 6885.42   2
  -2   4   7 5118.23 1033.72   1
  -2  -4   7 5983.57 1036.62   1
   2  -4  -7 7239.35 1328.24   5
   2  -4  -6 78514.2 4276.07   5
  -2  -4   6 79660.6 4146.78   5
  -2   4   6 86730.3 3966.67   1
   2  -4  -5 113108. 5000.25   5
  -2  -4   5 114058. 4955.46   5
  -2   4   5 106007. 4385.48   1
  -2   4   4 482199. 11064.8   1
  -2  -4   4 464840. 11929.2   5
   2  -4  -4 495981. 12184.0   5
  -2  -4   4 484436. 13438.7   4
  -2  -4   3 7394.24 1320.94   5
  -2   4   3 5869.44 961.826   1
   2  -4  -3 4450.08 960.206   5
   2  -4  -2 19587.3 1953.05   5
  -2  -4   2 16762.3 1850.55   5
  -2   4   2 16284.3 1575.43   1
   2  -4  -2 17520.6 1524.69   1
  -2   4   2 18352.1 1932.31   5
   2  -4  -1 36803.7 2639.11   5
  -2  -4   1 34473.3 2397.08   5
  -2   4   1 34907.4 2275.88   1
   2  -4  -1 33854.8 2066.00   1
  -2   4   1 31196.6 2506.52   5
   2   4  -1 33299.1 2676.80   5
  -2   4   0 405445. 10720.5   5
   2  -4   0 400022. 9007.14   1
  -2  -4   0 426769. 10070.4   5
   2  -4   0 411135. 10521.3   5
   2  -4   1 60597.6 2746.52   1
   2  -4   1 74609.7 4170.16   5
   2  -4   1 65026.2 4120.10   4
  -2  -4  -1 61110.8 3084.71   5
   2   4   1 70608.3 3441.77   5
  -2   4  -1 62340.7 3893.62   5
   2  -4   2 12974.0 1787.43   4
   2  -4   2 15251.4 1287.74   1
   2   4   2 14512.2 1335.67   5
  -2  -4  -2 13480.5 1469.15   5
   2  -4   2 13403.3 1734.91   5
  -2   4  -2 11358.4 1544.24   5
  -2  -4  -3 22178.1 1857.61   5
   2   4   3 20766.7 1664.54   5
   2  -4   3 18697.7 2078.82   4
   2  -4   3 18330.8 2088.50   5
   2  -4   3 22156.1 1540.20   1
   2  -4   4 364565. 11198.0   5
   2   4   4 352031. 9027.63   5
   2  -4   4 418732. 8606.20   1
  -2  -4  -4 369914. 9419.32   5
  -2   4  -4 413554. 11384.8   4
   2   4   5 68153.0 3042.97   5
   2  -4   5 73632.8 2734.28   1
   2  -4   5 78347.6 4496.97   5
  -2   4  -5 64710.1 3816.55   4
  -2  -4  -5 74532.4 3638.19   5
   2  -4   6 19933.0 2433.47   5
  -2   4  -6 21346.9 2107.84   4
   2   4   6 20881.3 1632.35   5
  -2  -4  -6 18773.7 1818.68   5
   2  -4   6 21065.8 1327.96   1
   2  -4   7 5692.11 686.410   1
   2   4   7 6146.63 912.954   2
  -2   4  -7 6844.64 1159.62   4
  -2  -4  -7 8141.97 1324.38   5
   2  -4   7 8262.66 1673.32   5
   2   4   8 311759. 8179.42   2
   2  -4   8 344821. 6386.16   1
   2  -4   8 304308. 10246.0   5
  -2  -4  -8 316574. 9399.37   5
  -2   4  -8 323804. 9406.41   4
   2  -4   9 76006.2 4685.69   5
  -2   4  -9 81661.9 4273.15   4
   2   4   9 76599.3 3317.04   2
  -2  -4  -9 74353.9 3495.87   3
   2  -4   9 78924.9 1962.76   1
   2  -4  10 86775.8 5158.16   5
  -2   4 -10 95441.9 4689.28   4
  -2  -4 -10 87902.1 3823.89   3
  -2  -4 -10 89556.0 4501.36   4
   2  -4  10 86721.7 1923.27   1
   2   4  10 90415.3 3563.60   2
  -2  -4 -11 478.915 472.516   3
   2   4  11-0.25070 493.610   2
  -2   4 -11 1393.89 973.456   4
   2  -4  11-1853.86 1401.84   5
  -2  -4 -11-95.1193 993.988   4
   2   4  12 134963. 4185.63   2
   2  -4  12 127954. 6618.12   5
  -2   4 -12 128577. 5831.17   4
  -2  -4 -12 132692. 5955.54   4
  -2   4 -13 59852.0 4018.08   4
  -2  -4 -13 61557.7 4115.61   4
   2  -4  13 61752.5 4550.42   5
  -2   4 -14 53274.0 3832.01   4
   2  -4  14 51818.6 4294.95   5
  -2  -4 -14 58859.0 4081.47   4
   2  -4  15 654.175 1048.56   5
  -2   4 -15 750.994 958.007   4
  -2  -4 -15 777.457 1051.58   4
   2  -4  16 77252.7 5464.31   5
  -2  -4 -16 80241.2 5171.36   4
  -2   4 -16 75082.5 4860.00   4
  -2   4 -17 32626.1 3345.31   4
   2  -4  17 26520.7 3311.06   5
  -2  -4 -17 32561.7 3469.18   4
  -2  -4 -18 73633.0 5019.21   4
   2  -4  18 62582.0 5132.98   5
  -2   4 -18 65971.9 4773.75   4
   2  -5 -19 60807.7 4388.73   4
   2   5 -18 2353.33 1278.89   4
   2  -5 -18 3472.89 1263.05   4
   2  -5 -17 10158.6 1951.44   4
   2   5 -17 3428.60 1334.45   4
   2   5 -16 34928.4 3544.44   4
   2  -5 -16 45636.2 3544.94   4
   2   5 -15 140243. 7075.11   4
   2  -5 -15 156922. 6505.37   4
   2  -5 -14 21371.1 2385.17   4
  -2   5  14 17995.4 2288.46   1
  -2  -5  14 22024.9 2296.45   1
   2   5 -14 17552.8 2364.50   4
   2   5 -13-1174.33 1469.07   4
  -2   5  13 373.290 1057.01   1
   2  -5 -13-686.978 1032.42   4
  -2  -5  13 648.782 789.549   1
   2  -5 -12 70019.5 4937.73   5
   2   5 -12 58878.2 4126.69   4
   2  -5 -12 60260.5 3611.85   4
  -2   5  12 55856.4 3981.95   1
  -2  -5  12 69158.1 3950.76   1
   2   5 -12 60644.8 3438.59   2
   2   5 -11 128803. 5263.95   2
   2   5 -11 131162. 6383.26   4
  -2   5  11 127073. 6005.35   1
  -2  -5  11 130835. 5557.22   1
   2  -5 -11 130413. 6705.15   5
   2  -5 -11 134756. 5391.67   4
  -2  -5  10 139002. 6379.29   5
   2   5 -10 123370. 5211.24   2
   2  -5 -10 129904. 6530.06   5
  -2  -5  10 132508. 5520.34   1
  -2   5  10 117633. 5670.32   1
  -2  -5   9 490.217 892.574   5
   2   5  -9 319.662 882.843   2
   2  -5  -9 164.773 1115.93   5
  -2  -5   9 725.826 849.592   1
  -2   5   9 976.694 1020.02   1
  -2  -5   8 16233.4 1809.31   1
  -2  -5   8 18057.9 2114.04   5
   2  -5  -8 16028.4 2171.08   5
  -2   5   8 16931.4 1991.41   1
  -2  -5   7 318921. 9900.27   5
  -2   5   7 321172. 9496.22   1
   2  -5  -7 328931. 10221.9   5
  -2  -5   6 107501. 5161.19   5
  -2   5   6 100273. 4688.13   1
   2  -5  -6 109790. 5315.91   5
  -2   5   5 62680.9 3526.03   1
   2  -5  -5 68917.6 4155.82   5
  -2  -5   5 67680.1 4008.86   5
  -2  -5   4 18671.0 2132.87   5
   2  -5  -4 18660.5 2161.01   5
  -2  -5   3 278541. 8793.26   5
   2  -5  -3 264376. 8783.97   5
   2  -5  -2 179217. 6753.84   5
  -2  -5   2 164316. 6337.60   5
   2  -5  -1 102438. 4911.49   5
  -2  -5   1 95310.7 4457.10   5
   2   5  -1 107388. 5253.80   5
   2  -5   0 9144.05 1485.37   5
   2   5   0 7239.77 1118.85   5
  -2  -5   0 8645.67 1455.11   5
   2  -5   0 9029.81 1188.61   1
   2  -5   1 93042.1 3903.65   1
   2   5   1 92182.4 4140.23   5
   2  -5   1 103775. 5300.30   5
  -2  -5  -1 93154.8 4348.28   5
  -2  -5  -2 195640. 6684.67   5
   2  -5   2 192599. 7250.14   5
   2  -5   2 205682. 6083.77   1
   2   5   2 212164. 6535.56   5
   2   5   3 206801. 6421.76   5
   2  -5   3 193114. 7359.44   5
   2  -5   3 211201. 6066.18   1
  -2  -5  -4 2008.66 850.413   5
   2  -5   4 2069.39 1007.40   5
   2   5   4 1946.40 664.531   5
   2  -5   4 1728.62 476.286   1
   2   5   5 47024.1 2760.20   5
   2  -5   5 47712.8 3774.45   5
  -2  -5  -5 50536.9 3236.88   5
   2  -5   5 45654.2 2397.65   1
  -2   5  -6 188642. 7567.79   4
   2  -5   6 194068. 5493.50   1
  -2  -5  -6 186474. 6932.75   5
  -2  -5  -7 130498. 5813.78   5
   2  -5   7 125048. 4071.59   1
  -2   5  -7 126786. 6039.13   4
  -2   5  -8 20025.5 2217.04   4
   2  -5   8 20078.0 1411.52   1
  -2  -5  -8 20725.5 2351.29   5
   2  -5   8 26611.2 2714.09   5
  -2  -5  -9 41161.4 3476.96   5
   2  -5   9 43846.8 1903.58   1
   2   5   9 37922.3 2635.26   2
   2  -5   9 42978.9 3608.64   5
  -2   5  -9 36670.8 3047.29   4
  -2   5 -10 91959.6 5003.19   4
   2  -5  10 93650.3 5490.34   5
   2  -5  10 98653.8 2783.85   1
  -2  -5 -10 96987.2 5473.33   5
   2   5  10 96315.7 4173.85   2
  -2  -5 -11 211188. 8122.23   4
   2  -5  11 208374. 8532.19   5
   2   5  11 200145. 6376.66   2
  -2   5 -11 201622. 7913.39   4
   2  -5  12 21096.7 2778.44   5
  -2  -5 -12 25172.9 2740.65   4
  -2   5 -12 25623.7 2766.34   4
   2   5  12 28165.2 2101.09   2
  -2  -5 -13 2463.19 1092.88   4
  -2   5 -13 1200.10 1419.98   4
   2  -5  13 3033.55 1338.69   5
   2  -5  14 40238.9 4012.64   5
  -2  -5 -14 49320.8 4079.79   4
  -2   5 -14 41435.3 3608.93   4
  -2  -5 -15 115883. 6433.46   4
   2  -5  15 111989. 6658.34   5
  -2   5 -15 118113. 6357.74   4
   2  -5  16 40823.8 3997.65   5
  -2  -5 -16 52002.2 4297.39   4
  -2   5 -16 43997.6 3929.66   4
  -2   5 -17-1095.81 1200.68   4
   2  -5  17-1671.10 1408.20   5
  -2  -5 -17 2265.08 1603.81   4
   2  -6 -18 58978.3 4516.88   4
   2   6 -18 48568.6 4473.50   4
   2  -6 -17 53616.7 4121.25   4
   2   6 -17 41786.3 3998.48   4
   2  -6 -16 11313.1 1886.78   4
  -2  -6  16 10700.2 2207.52   5
   2  -6 -15 1720.26 903.779   4
  -2  -6  15 1751.64 1446.02   5
  -2  -6  14 61213.8 4762.85   5
   2  -6 -14 66390.2 4227.27   4
  -2  -6  14 65922.9 3971.23   1
  -2  -6  13 81362.1 5388.83   5
   2  -6 -13 81061.4 4589.76   4
   2  -6 -13 92835.5 6060.33   5
  -2  -6  13 85172.0 4599.70   1
   2   6 -12 57484.1 3721.02   2
   2  -6 -12 66387.1 4047.64   4
   2  -6 -12 68434.3 5125.20   5
  -2  -6  12 61277.7 4582.14   5
  -2  -6  12 69342.5 4049.11   1
   2   6 -11 1515.34 662.602   2
  -2  -6  11 1787.05 900.747   5
   2  -6 -11 1580.23 1097.06   5
  -2  -6  11 3051.28 971.033   1
  -2  -6  10 20682.5 2632.01   5
   2   6 -10 21580.0 2256.98   2
   2  -6 -10 20765.6 2685.56   5
  -2  -6  10 23376.8 2354.31   1
  -2  -6   9 116425. 5277.69   1
  -2  -6   9 122749. 6084.78   5
   2  -6  -9 124915. 6469.14   5
   2  -6  -8 170748. 7561.48   5
  -2  -6   8 170119. 7129.48   5
   2  -6  -7 21236.2 2570.09   5
  -2  -6   7 24940.2 2625.68   5
  -2  -6   6 19403.5 2257.71   5
   2  -6  -6 18396.8 2333.26   5
  -2  -6   5 90076.1 4755.14   5
   2  -6  -5 74976.5 4607.81   5
   2  -6  -4 135918. 6318.44   5
  -2  -6   4 151823. 6373.11   5
  -2  -6   3 71429.7 4088.85   5
   2  -6  -3 73006.9 4470.67   5
   2  -6  -2-383.020 797.874   5
  -2  -6   2 1922.84 715.297   5
  -2  -6   1 135082. 5716.50   5
   2  -6  -1 141495. 6239.29   5
   2  -6   0 157453. 6891.31   5
  -2  -6   0 156741. 6466.55   5
   2  -6   1 68064.0 4418.95   5
  -2  -6  -1 69930.6 4093.92   5
   2  -6   2-993.706 829.937   5
  -2  -6  -2 194.375 670.328   5
  -2  -6  -3 82517.5 4483.25   5
   2  -6   3 74729.0 4492.19   5
   2  -6   3 77722.6 3664.22   1
   2  -6   4 226678. 6766.37   1
  -2  -6  -4 236077. 8108.71   5
  -2  -6  -5 102101. 5120.51   5
   2  -6   5 93956.6 3915.66   1
   2  -6   5 93547.1 5162.62   5
   2  -6   6 1235.26 553.440   1
  -2  -6  -6 1663.16 797.838   5
   2  -6   6 3303.59 1397.97   5
  -2  -6  -7 29267.5 2965.74   5
   2  -6   7 26569.4 1909.96   1
  -2  -6  -8 105980. 5670.00   5
  -2   6  -8 98595.6 5554.51   4
   2  -6   8 107845. 5667.58   5
   2  -6   8 93389.1 3582.68   1
   2  -6   9 104145. 5695.66   5
  -2  -6  -9 99710.5 5705.68   5
  -2   6  -9 97032.0 5547.58   4
   2   6  10 18581.0 1962.95   2
  -2   6 -10 20597.7 2591.46   4
   2  -6  10 22902.6 2714.43   5
  -2  -6 -10 20498.5 2748.63   5
   2   6  11 13222.5 1659.41   2
   2  -6  11 17389.1 2444.65   5
  -2   6 -11 11485.3 1998.02   4
  -2  -6 -11 16780.2 2653.56   5
  -2  -6 -12 91107.7 5536.18   4
  -2   6 -12 89006.9 5518.72   4
   2  -6  12 84840.0 5361.33   5
   2   6  12 92554.1 4397.42   2
  -2   6 -13 77874.6 5199.58   4
  -2  -6 -13 91499.9 5640.67   4
   2  -6  13 90244.1 5677.66   5
  -2  -6 -14 46250.0 4114.31   4
   2  -6  14 46629.2 4148.18   5
  -2   6 -14 41096.8 3811.39   4
  -2  -6 -15-743.015 1475.87   4
  -2   6 -15-2028.84 2105.84   4
   2  -6  15 1266.50 1103.56   5
  -2   6 -16 26975.8 3213.94   4
  -2  -6 -16 31794.8 3636.41   4
   2  -6  16 30492.5 3617.74   5
   2  -7 -18 12722.5 2430.35   4
   2  -7 -17 11071.3 2194.26   4
   2  -7 -16 70576.0 4816.00   4
   2  -7 -15 69009.0 4646.26   4
  -2  -7  15 65855.5 4960.20   5
   2  -7 -14 41482.3 3484.37   4
  -2  -7  14 43242.9 4011.20   5
   2  -7 -14 41007.6 4378.19   5
   2  -7 -13 1348.72 1403.48   5
  -2  -7  13 2564.21 1324.96   5
   2  -7 -13 648.545 1005.50   4
  -2  -7  13 704.231 923.790   1
  -2  -7  12 57179.7 3728.39   1
   2   7 -12 53010.7 3838.67   2
  -2  -7  12 57731.6 4377.18   5
   2  -7 -12 57260.8 4916.84   5
   2   7 -11 108602. 5672.51   2
   2  -7 -11 110226. 6691.98   5
  -2  -7  11 115068. 5390.15   1
  -2  -7  11 112335. 6051.34   5
  -2  -7  10 76644.2 4334.04   1
   2  -7 -10 77936.0 5456.99   5
  -2  -7  10 81338.0 4910.99   5
  -2  -7   9 12421.6 1854.28   1
  -2  -7   9 13798.8 2048.67   5
   2  -7  -9 11803.8 2124.76   5
  -2  -7   8 53315.7 3798.07   5
   2  -7  -8 52343.5 4222.86   5
   2  -7  -7 116171. 6224.44   5
  -2  -7   7 120487. 5784.49   5
   2  -7  -6 109457. 5921.48   5
  -2  -7   6 118929. 5724.90   5
  -2  -7   5 60912.8 4040.57   5
   2  -7  -5 53140.3 3985.41   5
  -2  -7   4 9111.49 1632.58   5
   2  -7  -4 5686.51 1440.90   5
   2  -7  -3 64093.3 4338.26   5
  -2  -7   3 59239.8 3810.48   5
   2  -7  -2 178043. 7420.57   5
  -2  -7   2 166033. 6733.51   5
   2  -7  -1 29963.9 3014.83   5
  -2  -7   1 28639.3 2744.90   5
  -2  -7   0 6148.53 1461.87   5
   2  -7   0 7867.80 1670.07   5
   2  -7   1 122381. 6207.25   5
  -2  -7  -1 130580. 6151.01   5
   2  -7   2 183072. 7708.64   5
  -2  -7  -2 199837. 7623.24   5
   2  -7   3 74897.1 4606.46   5
  -2  -7  -3 78121.1 4614.76   5
   2  -7   4 4806.06 1147.55   5
  -2  -7  -4 4699.84 1273.27   5
   2  -7   5 43672.8 3490.86   5
  -2  -7  -5 44083.3 3520.21   5
  -2  -7  -6 154730. 6899.00   5
   2  -7   6 150733. 6756.82   5
   2  -7   7 88014.0 5050.09   5
  -2  -7  -7 78788.4 4997.37   5
   2  -7   8 43403.4 3653.55   5
  -2  -7  -8 38100.1 3494.60   5
  -2  -7  -9 36924.4 3703.88   5
   2  -7   9 42232.0 3619.72   5
   2  -7  10 119096. 6168.72   5
  -2  -7 -10 111162. 6544.23   5
  -2  -7 -11 99162.9 6446.70   5
   2   7  11 101627. 5119.79   2
   2  -7  11 101945. 5732.60   5
  -2   7 -11 102107. 6111.37   4
  -2  -7 -12 39804.8 4184.36   5
   2   7  12 37696.8 3058.37   2
   2  -7  12 36505.7 3563.21   5
  -2   7 -12 30936.3 3320.54   4
  -2  -7 -13-3321.31 1888.83   4
   2  -7  13 2022.91 1138.02   5
  -2   7 -13-928.718 1698.80   4
  -2  -7 -14 44486.2 4132.85   4
  -2   7 -14 39488.6 3999.22   4
   2  -7  14 43397.7 3957.46   5
  -2  -7 -15 72898.0 5482.73   4
  -2   7 -15 69119.3 5277.98   4
   2  -7  15 65810.2 5119.54   5
   2  -8 -16 10896.8 2001.85   4
   2  -8 -15 91.6025 1048.23   4
   2  -8 -14 20329.6 2603.77   4
   2  -8 -14 20152.7 3140.00   5
  -2  -8  14 18334.6 2611.16   5
   2  -8 -13 104748. 7018.56   5
  -2  -8  13 109801. 6146.29   5
  -2  -8  12 25933.5 2465.02   1
   2   8 -12 19141.8 2562.20   2
   2  -8 -12 24303.2 3255.98   5
  -2  -8  12 22647.6 2818.24   5
   2  -8 -11-431.593 1186.10   5
  -2  -8  11 883.472 664.264   1
  -2  -8  11 621.457 980.112   5
   2  -8 -10 26165.6 3260.90   5
  -2  -8  10 25106.5 2488.52   1
  -2  -8  10 28897.2 3032.66   5
  -2  -8   9 140248. 6403.18   5
   2  -8  -9 133657. 7286.81   5
  -2  -8   8 30733.2 2907.37   5
   2  -8  -8 27985.6 3209.37   5
   2  -8  -7 5209.12 1637.06   5
  -2  -8   7 5948.11 1494.79   5
   2  -8  -6 3370.53 1284.70   5
  -2  -8   6 5466.21 1460.86   5
  -2  -8   5 165140. 6731.58   5
   2  -8  -5 162917. 7428.44   5
  -2  -8   4 51538.0 3616.63   5
   2  -8  -4 53444.6 4142.86   5
   2  -8  -3 69726.1 4700.08   5
  -2  -8   3 60475.0 3993.74   5
   2  -8  -2 497.809 998.019   5
  -2  -8   2 374.620 865.691   5
   2  -8  -1 162720. 7648.90   5
  -2  -8   1 150492. 6862.66   5
   2  -8   0 57625.0 4429.86   5
  -2  -8   0 61813.8 4337.91   5
  -2  -8  -1 120853. 6237.68   5
   2  -8   1 127155. 6544.24   5
   2  -8   2 1209.53 1111.53   5
  -2  -8  -2 125.139 851.067   5
  -2  -8  -3 51587.7 3875.12   5
   2  -8   3 49386.2 3922.37   5
   2  -8   4 16047.5 2213.13   5
  -2  -8  -4 21108.8 2449.40   5
  -2  -8  -5 136585. 6604.70   5
   2  -8   5 132066. 6443.22   5
   2  -8   6 3906.13 1499.75   5
  -2  -8  -6 4333.47 1306.48   5
   2  -8   7 29318.6 2950.49   5
  -2  -8  -7 28279.3 3073.41   5
   2  -8   8 67617.1 4469.22   5
  -2  -8  -8 66482.3 4815.30   5
   2  -8   9 143191. 6693.24   5
  -2  -8  -9 138668. 7363.47   5
  -2  -8 -10 5794.53 1786.23   5
   2  -8  10 8197.03 1857.34   5
  -2  -8 -11 6221.64 1863.83   5
   2  -8  11 11408.2 2097.39   5
   2  -8  12 28592.1 3036.77   5
  -2  -8 -12 30594.6 3767.24   5
   2   8  12 37337.1 3253.32   2
  -2  -8 -13 87741.3 6483.98   5
   2  -8  13 93778.4 5612.12   5
   2  -8  14 16998.7 2551.46   5
  -2  -8 -14 13796.0 2692.22   4
   2  -9 -15 31974.7 3367.67   4
   2  -9 -14 28550.2 3144.10   4
   2  -9 -13 1930.72 1172.53   5
  -2  -9  13 2964.20 1422.31   5
  -2  -9  12 52868.3 4014.24   5
   2   9 -12 51462.0 4226.64   2
   2  -9 -12 51078.4 4886.67   5
   2  -9 -11 26760.2 3535.31   5
  -2  -9  11 32568.0 3184.03   5
  -2  -9  11 27784.3 2612.57   1
  -2  -9  10 82751.0 4599.42   1
  -2  -9  10 94229.8 5246.16   5
   2  -9 -10 80761.7 5773.85   5
   2  -9  -9-489.153 1314.21   5
  -2  -9   9 178.931 907.280   5
   2  -9  -8 25881.5 3164.15   5
  -2  -9   8 30525.4 2889.31   5
  -2  -9   7 36654.2 3156.86   5
   2  -9  -7 33906.7 3402.70   5
   2  -9  -6 121002. 6540.84   5
  -2  -9   6 112895. 5519.83   5
   2  -9  -5 10800.8 2062.29   5
  -2  -9   5 11070.6 1800.83   5
  -2  -9   4 17397.3 2223.26   5
   2  -9  -4 19817.9 2681.58   5
  -2  -9   3 10442.9 1766.13   5
   2  -9  -3 15743.1 2533.52   5
   2  -9  -2 213038. 9007.62   5
  -2  -9   2 177892. 7702.74   5
   2  -9  -1 13013.8 2178.63   5
  -2  -9   1 12373.1 2036.92   5
  -2  -9   0 611.570 1024.46   5
   2  -9   0-89.0037 1199.93   5
   2  -9   1 31416.4 3307.82   5
  -2  -9  -1 34136.5 3351.46   5
  -2  -9  -2 193618. 8327.63   5
   2  -9   2 181255. 8185.82   5
  -2  -9  -3 22205.4 2737.17   5
   2  -9   3 21389.6 2678.40   5
  -2  -9  -4 3596.57 1350.41   5
   2  -9   4 1435.65 1027.25   5
   2  -9   5 5058.52 1409.25   5
  -2  -9  -5 8522.93 1814.85   5
   2  -9   6 151136. 6992.58   5
  -2  -9  -6 158016. 7521.21   5
  -2  -9  -7 20221.5 2702.69   5
   2  -9   7 20595.1 2545.32   5
   2  -9   8 20802.8 2461.16   5
  -2  -9  -8 16528.0 2512.02   5
  -2  -9  -9 12504.1 2368.76   5
   2  -9   9 8432.82 1731.51   5
   2  -9  10 72851.9 4621.63   5
  -2  -9 -10 64832.2 5239.30   5
  -2  -9 -11 26542.1 3458.69   5
   2  -9  11 26936.9 2890.54   5
   2  -9  12 31702.2 3214.34   5
   2   9  12 35128.2 3440.45   2
  -2  -9 -12 33929.8 4096.80   5
  -2  -9 -13 3242.06 1878.61   5
   2 -10 -11-118.532 1192.91   5
  -2 -10  11-139.192 813.420   5
  -2 -10  10 5033.76 1315.59   5
   2 -10 -10 7255.99 1779.92   5
   2 -10  -9 115989. 6902.87   5
  -2 -10   9 122437. 5783.77   5
   2 -10  -8 9116.58 1850.53   5
  -2 -10   8 11051.2 1804.94   5
   2 -10  -7 20642.0 2798.03   5
  -2 -10   7 18625.8 2261.50   5
  -2 -10   6 3715.39 1188.16   5
   2 -10  -6 3682.17 1622.51   5
   2 -10  -5 133830. 7103.59   5
  -2 -10   5 138354. 6403.55   5
  -2 -10   4 18016.0 2418.80   5
   2 -10  -4 19289.2 2749.35   5
   2 -10  -3 30576.8 3509.84   5
  -2 -10   3 26845.8 2978.98   5
  -2 -10   2-561.273 1012.27   5
   2 -10  -2 1705.63 1348.42   5
  -2 -10   1 95499.8 5783.81   5
   2 -10  -1 94812.5 6019.48   5
   2 -10   0 22307.0 2879.97   5
  -2 -10   0 23208.2 2875.82   5
  -2 -10  -1 94312.1 5767.00   5
   2 -10   1 87663.1 5704.80   5
  -2 -10  -2-1895.80 1328.78   5
   2 -10   2-845.990 1182.00   5
  -2 -10  -3 87358.6 5666.60   5
   2 -10   3 72971.6 5146.86   5
   2 -10   4 15114.0 2424.64   5
  -2 -10  -4 19523.4 2728.02   5
   2 -10   5 109076. 6162.88   5
  -2 -10  -5 111052. 6308.18   5
   2 -10   6-105.477 880.986   5
  -2 -10  -6 1209.76 1192.14   5
   2 -10   7 27183.4 2878.97   5
  -2 -10  -7 21347.0 2846.73   5
  -2 -10  -8 10117.7 2259.56   5
   2 -10   8 8519.67 1779.39   5
   2 -10   9 102195. 5594.32   5
  -2 -10  -9 105138. 6479.92   5
  -2 -10 -10 174.720 1212.66   5
   2 -10  10 2725.96 1375.06   5
  -2 -10 -11-1438.02 1533.80   5
  -2 -10 -12 10308.2 2276.78   5
  -2 -10 -13 97224.3 6926.77   5
  -2 -11   9-186.853 798.606   5
  -2 -11   8 33046.0 3064.12   5
   2 -11  -8 25856.2 3230.39   5
   2 -11  -7 3163.27 1512.10   5
  -2 -11   7 2696.79 1055.66   5
  -2 -11   6 117242. 5961.62   5
   2 -11  -6 109461. 6673.58   5
   2 -11  -5 2837.48 1663.65   5
  -2 -11   5 1656.08 954.340   5
   2 -11  -4 16919.4 2632.85   5
  -2 -11   4 14279.9 2216.06   5
  -2 -11   3 1893.83 1220.28   5
   2 -11  -3 1331.63 1384.76   5
   2 -11  -2 138271. 7457.89   5
  -2 -11   2 138175. 7111.59   5
   2 -11  -1-85.1888 1206.45   5
  -2 -11   1-511.447 950.255   5
  -2 -11   0 16.5299 973.189   5
   2 -11   0 65.9630 1259.59   5
   2 -11   1 3758.73 1524.40   5
  -2 -11  -1 2412.75 1222.64   5
   2 -11   2 113104. 6625.13   5
  -2 -11  -2 103264. 6353.63   5
  -2 -11  -3 1715.47 1398.82   5
   2 -11   3 1856.49 1521.22   5
  -2 -11  -4 4329.83 1635.18   5
   2 -11   4 3461.33 1607.94   5
  -2 -11  -5 921.396 1088.83   5
   2 -11   5 1476.70 1178.85   5
   2 -11   6 112391. 6287.06   5
  -2 -11  -6 105765. 6380.00   5
  -2 -11  -7 2020.85 1001.04   5
   2 -11   7-201.829 1067.56   5
   2 -11   8 17385.1 2426.25   5
  -2 -11  -8 16798.0 2689.62   5
  -2 -11  -9 1553.35 1341.85   5
  -2 -11 -10 68774.3 5424.21   5
  -2 -11 -11 449.098 1303.98   5
  -2 -12   6-654.092 1101.19   5
  -2 -12   5 98660.3 5810.81   5
  -2 -12   4 2114.87 1418.55   5
   2 -12  -4 3518.78 1770.23   5
  -2 -12   3 25276.6 3071.29   5
   2 -12  -3 27643.4 3576.10   5
   2 -12  -2-972.913 1013.05   5
  -2 -12   2-65.1707 957.612   5
   2 -12  -1 77789.3 5638.06   5
  -2 -12   1 76301.4 5358.54   5
   2 -12   0-918.074 1233.29   5
  -2 -12   0-1568.12 1317.21   5
  -2 -12  -1 51689.9 4509.45   5
   2 -12   1 49659.2 4527.50   5
  -2 -12  -2 696.050 1235.66   5
   2 -12   2-1036.68 1264.54   5
   2 -12   3 47561.3 4346.16   5
  -2 -12  -3 39545.5 4037.99   5
  -2 -12  -4 717.451 1120.39   5
  -2 -12  -5 73263.0 5415.90   5
  -2 -12  -6-418.035 1078.47   5
  -2 -12  -7 25484.8 3127.80   5
  -2 -12  -8 2163.40 1407.17   5
  -2 -12  -9 73425.0 5569.48   5
  -2 -13   0-1491.78 1302.99   5
  -2 -13  -1-485.510 1235.63   5
  -2 -13  -2 92585.5 6239.31   5
  -2 -13  -3 158.129 1252.29   5
   3   0 -19 110364. 5349.58   4
   3   0 -18 2612.09 1161.30   4
  -3   0  18 1203.05 1310.70   1
   3   0 -17 15502.4 1887.15   4
  -3   0  17 13258.9 2226.23   1
   3   0 -16 1804.08 1058.45   4
  -3   0  16-1147.60 881.041   1
  -3   0  15 268720. 9154.28   1
   3   0 -15 272301. 7919.42   4
   3   0 -14 681.385 738.089   4
  -3   0  14 902.362 1006.83   1
   3   0 -13 1008.85 637.112   4
  -3   0  13 1651.11 765.175   1
  -3   0  12-299.092 728.709   1
   3   0 -12-324.086 654.105   4
   3   0 -11 240162. 6420.56   4
  -3   0  11 248350. 5529.70   2
  -3   0  11 246863. 7447.46   1
  -3   0  10 51.3896 263.271   2
   3   0 -10-52.8601 423.751   4
   3   0 -10 410.007 298.825   3
  -3   0  10 246.858 605.044   1
   3   0  -9 477.179 283.746   3
  -3   0   9 1103.96 318.341   2
   3   0  -9 526.450 380.659   4
  -3   0   9 758.123 366.750   4
   3   0  -8 87.3126 328.724   3
  -3   0   8-34.7247 251.404   2
   3   0  -8 426.015 359.565   4
  -3   0   8-6.97430 489.051   1
  -3   0   8 33.8729 249.072   4
  -3   0   7 375770. 7688.15   2
  -3   0   7 383473. 7572.06   4
  -3   0   7 376808. 8861.97   1
   3   0  -7 387802. 7721.96   4
   3   0  -7 391114. 7681.22   3
  -3   0   6 387.588 377.730   1
   3   0  -6 437.674 334.138   4
  -3   0   6 562.886 270.261   4
  -3   0   6 609.104 507.875   5
   3   0  -6 141.033 341.496   3
  -3   0   6 477.734 277.087   2
   3   0  -5 211010. 4446.87   4
  -3   0   5 213089. 4834.30   2
  -3   0   5 210342. 4238.05   4
   3   0  -5 224461. 5592.07   1
  -3   0   5 207794. 5688.99   5
   3   0  -5 210829. 4814.26   3
  -3   0   5 207585. 5498.75   1
  -3   0   4 777.454 384.970   2
  -3   0   4-139.974 429.162   1
   3   0  -4 497.985 207.768   4
  -3   0   4 800.950 203.940   4
   3   0  -4 564.074 348.618   3
  -3   0   4 532.865 370.686   5
   3   0  -4 295.683 289.029   1
  -3   0   3 404152. 8339.94   1
   3   0  -3 408727. 8329.78   1
  -3   0   3 394435. 8214.15   5
   3   0  -3 408481. 7831.08   3
  -3   0   3 393942. 7817.90   2
  -3   0   2 901.144 323.226   1
  -3   0   2 1437.45 356.919   2
   3   0  -2 1135.64 410.040   1
   3   0  -2 1143.78 390.634   3
   3   0  -2 1599.14 426.972   5
   3   0  -1 189137. 4416.00   3
   3   0  -1 193675. 4656.86   1
  -3   0   1 188624. 4474.96   2
  -3   0   1 191122. 4396.75   5
  -3   0   1 185518. 4554.21   1
   3   0  -1 192336. 4046.01   5
  -3   0   0 791.435 378.928   1
  -3   0   0 1174.67 223.027   4
  -3   0   0 1466.24 434.503   2
   3   0   0 876.728 301.509   1
   3   0   0 1178.32 254.082   5
   3   0   0 952.444 464.924   3
  -3   0  -1 584632. 10189.5   4
  -3   0  -1 603219. 10987.3   2
  -3   0  -1 580893. 10660.5   1
   3   0   1 592062. 10851.5   3
  -3   0  -2 1293.43 302.682   1
   3   0   2 405.159 333.432   3
  -3   0  -2 1324.81 341.693   4
  -3   0  -2 1458.42 417.190   2
  -3   0  -3 492250. 9331.17   4
  -3   0  -3 504812. 9470.22   2
   3   0   3 479270. 9235.60   4
   3   0   3 521597. 9450.00   3
   3   0   3 469730. 10034.9   5
   3   0   4 524.577 279.199   4
  -3   0  -4 1391.28 480.808   4
   3   0   4 1023.33 402.582   3
  -3   0  -4 683.843 324.654   2
   3   0   5 202510. 5166.15   4
  -3   0  -5 207503. 5267.28   4
   3   0   5 211876. 4845.58   3
  -3   0  -5 204027. 4902.71   2
  -3   0  -6 326.035 332.624   2
  -3   0  -6 683.709 505.909   4
   3   0   6 512.741 356.178   3
  -3   0  -7 491085. 10555.6   4
  -3   0  -7 484845. 9238.82   1
   3   0   7 504102. 9517.77   3
  -3   0  -7 500658. 9606.63   2
  -3   0  -8 416.519 458.568   4
  -3   0  -8 208.753 247.370   2
  -3   0  -8 277.637 230.523   1
   3   0   8 549.539 329.837   3
  -3   0  -9 85850.3 2823.03   2
   3   0   9 84681.1 2725.84   3
  -3   0  -9 88275.5 3764.78   4
  -3   0  -9 83225.1 2292.09   1
  -3   0 -10 419.807 278.070   1
  -3   0 -10 285.359 260.394   2
   3   0  10-4.43689 339.954   3
  -3   0 -11 312853. 6129.95   1
  -3   0 -11 318471. 8794.25   4
  -3   0 -11 317217. 6997.12   2
  -3   0 -12 1264.18 935.176   4
  -3   0 -12 200.202 280.873   1
  -3   0 -13 1034.66 932.667   4
  -3   0 -14-234.118 868.689   4
  -3   0 -15 179038. 7113.68   4
  -3   0 -16 1293.12 1150.00   4
  -3   0 -17-102.010 1015.23   4
  -3   0 -18 1197.21 1274.46   4
   3   1 -19 4768.78 1355.65   4
   3  -1 -19 6378.76 1494.64   4
  -3   1  19 5747.93 1680.38   1
   3   1 -18 131115. 5826.00   4
  -3  -1  18 120564. 6329.56   1
  -3   1  18 129924. 6720.90   1
   3  -1 -18 125598. 5485.10   4
  -3   1  17 2019.84 1161.32   1
   3   1 -17 3471.73 1210.35   4
   3  -1 -17 3151.92 909.642   4
  -3  -1  17 3983.85 1425.39   1
  -3  -1  16 51880.9 3806.56   1
   3  -1 -16 41807.9 2861.32   4
  -3   1  16 48250.8 3772.14   1
   3   1 -16 47772.4 3212.49   4
  -3  -1  15 2108.59 1117.54   1
   3   1 -15 3318.87 1028.09   4
   3  -1 -15 1369.44 732.136   4
  -3   1  15 2657.18 1188.03   1
   3   1 -14 146774. 5440.06   4
   3  -1 -14 144217. 5126.55   4
  -3   1  14 151295. 6336.28   1
  -3  -1  14 154913. 6262.85   1
   3   1 -13 8990.36 1349.79   4
   3  -1 -13 8431.76 1167.80   4
  -3   1  13 6820.91 1363.76   1
  -3  -1  13 9737.88 1574.60   1
   3   1 -12 171589. 5595.21   4
  -3   1  12 174268. 6376.90   1
   3  -1 -12 173500. 5300.76   4
   3  -1 -12 174723. 4204.27   3
  -3  -1  12 176200. 6332.50   1
  -3   1  12 175325. 4138.40   2
   3   1 -11 7159.49 1170.17   4
   3  -1 -11 5797.80 679.089   3
  -3   1  11 3911.04 595.438   2
   3  -1 -11 4856.44 756.165   4
  -3   1  11 4164.01 1026.03   1
  -3  -1  11 3959.87 968.392   1
  -3   1  10 159152. 3967.64   2
  -3  -1  10 152876. 5357.40   1
   3  -1 -10 155405. 3920.18   3
   3   1 -10 162384. 4980.80   4
  -3   1  10 154361. 5572.08   1
   3  -1 -10 151674. 4471.28   4
  -3   1   9 18075.6 1750.28   1
   3  -1  -9 17494.5 1096.81   3
  -3   1   9 18304.6 1117.69   2
   3  -1  -9 19635.8 1337.79   4
   3   1  -9 17873.0 1491.77   4
  -3  -1   9 18473.4 1373.82   4
  -3  -1   9 19181.2 1773.98   1
  -3  -1   8 199661. 4931.43   2
  -3  -1   8 183124. 4904.31   4
  -3   1   8 188144. 4531.99   2
   3  -1  -8 196481. 4690.35   4
  -3  -1   8 192370. 5725.26   1
   3  -1  -8 189135. 4492.39   3
   3   1  -8 198418. 5333.95   4
  -3   1   8 195613. 5901.81   1
  -3   1   7 15868.7 1496.27   1
  -3  -1   7 17309.8 1148.32   4
   3   1  -7 16528.3 1183.65   3
   3  -1  -7 16908.3 1041.34   4
   3  -1  -7 15094.1 1016.64   3
  -3  -1   7 16520.7 1103.97   3
  -3  -1   7 17379.2 1511.74   1
   3   1  -7 17021.9 1327.80   4
  -3  -1   7 17303.9 1197.94   2
  -3  -1   6 135339. 3577.25   4
   3  -1  -6 137365. 3270.96   4
   3   1  -6 144458. 4249.62   4
   3  -1  -6 136540. 3572.11   3
  -3  -1   6 145834. 3796.71   3
  -3  -1   6 134882. 4433.07   1
  -3  -1   6 140430. 3853.07   2
   3   1  -6 143491. 3906.64   3
  -3   1   6 138669. 4466.12   1
   3  -1  -5 4658.33 418.892   4
   3  -1  -5 5184.84 783.354   1
  -3  -1   5 4981.49 659.992   2
   3   1  -5 4208.53 632.823   2
  -3  -1   5 3590.23 478.230   4
   3  -1  -5 4081.69 770.388   5
   3   1  -5 2877.77 625.737   1
   3   1  -5 4335.62 719.574   4
   3   1  -5 4588.14 639.266   3
  -3   1   5 4928.55 832.982   5
  -3   1   5 5019.68 802.626   1
  -3  -1   5 3483.38 547.752   3
   3  -1  -5 4092.28 524.264   3
  -3  -1   5 3827.59 718.117   1
  -3  -1   4 659790. 11955.3   3
  -3  -1   4 643628. 11964.8   2
  -3  -1   4 631178. 12575.0   1
   3  -1  -4 650697. 10567.3   4
   3   1  -4 645709. 11953.3   2
  -3  -1   4 636288. 11390.7   4
   3  -1  -4 628488. 12670.4   5
   3  -1  -4 665675. 12433.9   1
   3   1  -4 635264. 12587.1   1
  -3   1   4 651291. 12425.1   1
  -3   1   4 681211. 13037.3   5
   3   1  -4 633966. 11896.0   3
  -3  -1   3 31510.8 1554.79   3
   3   1  -3 32181.7 1633.83   2
  -3  -1   3 32962.2 1602.33   4
  -3   1   3 31429.6 1840.71   5
   3   1  -3 33551.2 1596.43   3
  -3  -1   3 33859.4 1867.36   1
  -3   1   3 33541.4 1704.35   1
   3  -1  -3 32377.0 1714.29   1
   3  -1  -3 33236.8 1759.21   5
  -3  -1   3 30315.5 1580.96   2
  -3  -1   2 30620.1 1552.04   2
   3   1  -2 35185.8 1670.91   2
  -3  -1   2 32646.7 1607.03   3
   3   1  -2 31288.0 1554.24   3
  -3  -1   2 30253.5 1345.81   5
  -3  -1   2 31072.2 1738.38   1
  -3   1   2 35181.9 1905.32   5
  -3   1   2 32680.0 1602.73   1
   3  -1  -2 29954.8 1576.35   1
   3  -1  -2 32199.6 1635.87   5
  -3  -1   1 14597.4 1066.38   2
  -3  -1   1 15322.2 1193.39   1
   3   1  -1 15598.3 1145.72   2
   3  -1  -1 13917.6 1061.70   5
  -3  -1   1 16521.0 1137.10   3
   3   1  -1 16089.6 1117.12   3
   3  -1  -1 15133.0 1060.72   1
  -3   1   1 13629.4 1226.58   5
  -3  -1   1 14224.8 762.135   5
  -3   1   1 15402.2 1028.83   1
   3  -1  -1 15397.9 566.262   4
   3  -1   0 655680. 11854.8   1
  -3  -1   0 676335. 12186.1   2
  -3  -1   0 656638. 12149.8   3
  -3   1   0 661737. 12813.5   5
   3   1   0 659024. 12152.3   2
  -3   1   0 668731. 11664.3   1
  -3   1   0 675036. 11446.5   4
   3  -1   0 652084. 10925.1   4
   3  -1   0 641610. 12259.1   5
   3   1   0 658733. 12094.1   3
  -3  -1  -1 12258.6 967.595   2
  -3   1  -1 13909.6 820.823   1
  -3   1  -1 12652.3 812.809   4
   3  -1   1 13614.6 866.766   1
   3  -1   1 13886.5 779.917   4
  -3   1  -1 15268.0 1363.70   5
   3   1   1 13472.6 1027.93   3
   3  -1   1 13995.3 1077.72   5
  -3  -1  -1 13071.7 997.758   3
   3   1   1 13378.2 1039.81   2
  -3   1  -2 69031.2 2236.73   4
  -3   1  -2 64117.7 3225.36   5
   3  -1   2 68807.4 2188.08   4
   3   1   2 65231.8 2372.34   2
  -3  -1  -2 67078.6 2510.37   2
   3  -1   2 74217.4 2162.10   1
  -3  -1  -2 70168.7 2452.95   3
  -3   1  -2 68478.7 1912.19   1
   3   1   2 67548.9 2449.48   3
  -3  -1  -3 685.497 314.494   4
  -3   1  -3 860.790 255.948   1
  -3  -1  -3 974.238 373.114   2
  -3   1  -3 1532.81 437.577   4
   3  -1   3 708.849 284.066   4
   3   1   3 762.816 184.340   5
   3   1   3 429.522 380.473   3
   3   1   3 932.185 408.122   2
  -3  -1  -3 884.277 315.393   3
   3  -1   3 876.753 486.615   5
  -3  -1  -4 600412. 11392.3   2
  -3   1  -4 600457. 11430.8   4
   3   1   4 576328. 11038.7   2
  -3  -1  -4 597473. 11529.1   4
   3  -1   4 591716. 11355.9   4
   3   1   4 619836. 11298.4   3
   3  -1   4 618677. 13318.5   5
  -3  -1  -4 575309. 11099.1   3
  -3   1  -4 604132. 9808.21   1
   3   1   5 9264.08 893.379   3
   3  -1   5 8763.42 947.790   4
  -3   1  -5 8963.32 982.193   4
  -3  -1  -5 10752.5 1087.27   4
  -3  -1  -5 9131.84 828.989   3
   3   1   5 7601.58 690.254   5
  -3  -1  -5 8978.64 862.745   2
   3  -1   5 7882.72 784.577   3
   3  -1   5 10695.0 1416.29   5
  -3  -1  -6 29883.6 1898.01   4
  -3   1  -6 30055.9 1854.17   4
  -3  -1  -6 29299.2 1624.36   2
   3   1   6 31338.8 1619.42   3
   3  -1   6 27782.3 1440.10   3
  -3  -1  -6 28262.2 1475.04   3
   3   1   6 26976.1 1481.02   5
  -3  -1  -7 3027.93 840.472   4
  -3  -1  -7 1867.56 519.230   2
  -3   1  -7 3736.89 864.636   4
   3   1   7 2127.11 402.926   3
   3   1   7 2907.42 541.460   5
   3  -1   7 2976.32 571.314   3
  -3  -1  -7 1819.41 561.401   1
  -3  -1  -7 2907.85 491.061   3
  -3   1  -8 520051. 10190.5   2
  -3   1  -8 542253. 11614.8   4
   3  -1   8 542105. 10108.5   3
  -3  -1  -8 526379. 10846.7   1
  -3  -1  -8 557114. 11861.3   4
   3   1   8 530819. 11030.6   5
  -3  -1  -8 518524. 10610.8   2
  -3  -1  -9 1906.14 613.699   1
  -3   1  -9 907.601 803.288   4
  -3   1  -9 1170.69 402.911   2
  -3  -1  -9 1579.13 771.703   4
   3  -1   9 766.457 340.578   3
  -3  -1 -10 64618.6 3495.84   4
  -3  -1 -10 62302.7 2539.30   1
   3  -1  10 65840.8 2315.25   3
  -3   1 -10 65225.9 3383.79   4
  -3   1 -10 62627.8 2335.02   2
  -3  -1 -11 1471.87 381.080   1
  -3   1 -11 1613.91 390.916   2
  -3   1 -11 1118.52 685.410   4
  -3  -1 -11-8.50482 813.584   4
   3  -1  11 1780.20 461.598   3
  -3  -1 -12 256604. 8050.23   4
   3  -1  12 251182. 5466.37   3
  -3  -1 -12 242798. 5843.99   1
  -3   1 -12 256651. 7882.71   4
  -3   1 -12 248772. 5588.80   2
  -3   1 -13 19350.2 2072.19   4
  -3  -1 -13 18842.7 2118.59   4
  -3   1 -14 145123. 6103.34   4
  -3  -1 -14 144556. 6200.90   4
  -3   1 -15-628.969 781.161   4
  -3  -1 -15-947.550 1122.95   4
  -3   1 -16 77753.6 4674.47   4
  -3  -1 -16 78510.3 4745.31   4
  -3  -1 -17-429.842 1064.84   4
  -3   1 -17 1781.41 1373.25   4
  -3  -1 -18 103992. 5948.79   4
  -3   1 -18 105421. 5805.53   4
   3   2 -19 78448.9 4789.93   4
  -3   2  19 74286.4 5285.87   1
   3  -2 -18 598.988 764.724   4
   3   2 -18 1035.08 907.936   4
  -3   2  18 352.874 1162.79   1
   3  -2 -17 30017.2 2516.18   4
  -3   2  17 28829.5 3119.83   1
   3   2 -17 27630.2 2722.39   4
  -3  -2  17 27092.3 2847.08   1
  -3  -2  16 5674.73 1408.90   1
   3   2 -16 6591.67 1421.46   4
   3  -2 -16 5475.64 1181.19   4
  -3   2  16 8487.82 1885.23   1
   3   2 -15 181242. 6801.12   4
  -3   2  15 192354. 7714.75   1
   3  -2 -15 189762. 6295.31   4
  -3  -2  15 181869. 7179.09   1
  -3   2  14 3539.32 1364.50   1
   3   2 -14 1487.58 875.884   4
   3  -2 -14 2478.78 886.471   4
  -3  -2  14 2258.32 913.847   1
  -3   2  13 666.334 976.977   1
   3   2 -13 808.941 888.626   4
   3  -2 -13 1159.81 645.033   4
  -3  -2  13 239.876 689.848   1
   3   2 -12 14902.8 1712.30   4
  -3   2  12 16610.9 1985.78   1
  -3  -2  12 13581.2 1802.81   1
   3  -2 -12 14028.0 990.434   3
   3  -2 -12 15186.2 1452.47   4
   3   2 -11 350917. 9210.79   4
   3  -2 -11 347603. 8087.71   4
  -3   2  11 352669. 9712.94   1
  -3  -2  11 341981. 7195.97   3
   3  -2 -11 339548. 7056.31   3
  -3  -2  11 348045. 9308.12   1
   3   2 -10 32728.3 2281.86   4
  -3   2  10 28465.3 2287.16   1
   3  -2 -10 31850.0 1861.34   4
   3  -2 -10 31375.3 1551.77   3
  -3  -2  10 32419.4 1625.54   3
  -3  -2  10 31385.5 2386.43   1
  -3   2   9 18986.1 1895.74   1
   3  -2  -9 18517.1 1328.86   4
   3   2  -9 16773.2 1238.29   2
  -3  -2   9 18568.3 1756.69   1
  -3  -2   9 18301.8 1240.01   3
   3   2  -9 17510.6 1652.82   4
  -3  -2   8 14606.9 1322.95   4
  -3  -2   8 13668.9 1403.08   1
   3  -2  -8 16601.4 1168.10   4
   3   2  -8 13624.4 1106.99   2
   3   2  -8 13497.6 1405.90   4
  -3  -2   8 16245.5 1177.15   3
   3  -2  -8 13481.1 1647.81   5
  -3   2   8 16504.0 1589.09   1
  -3   2   7 345226. 8537.34   1
  -3  -2   7 328539. 7746.87   4
   3   2  -7 331992. 7449.27   2
   3  -2  -7 337887. 6978.00   4
   3   2  -7 325280. 8767.99   4
  -3  -2   7 347007. 7428.99   3
   3  -2  -7 342868. 8928.32   5
  -3  -2   7 338079. 8503.85   1
  -3   2   6 71647.5 3171.98   1
   3   2  -6 68349.5 2672.02   2
  -3  -2   6 68199.5 2626.58   3
   3  -2  -6 67511.4 2206.90   4
  -3  -2   6 68852.4 3186.08   1
   3  -2  -6 68706.4 3358.94   5
  -3  -2   6 69646.2 2862.92   4
   3   2  -6 67505.8 3488.60   4
  -3   2   5 29890.3 1936.70   1
  -3  -2   5 28158.0 1843.85   4
   3   2  -5 29515.9 1681.11   2
  -3  -2   5 28739.4 1975.04   1
   3  -2  -5 29522.8 2057.73   5
  -3  -2   5 29969.7 1680.01   3
  -3   2   5 28603.4 2071.68   5
  -3  -2   4 11967.1 1325.06   4
   3   2  -4 12828.2 1136.10   2
  -3   2   4 11751.8 1160.91   1
  -3   2   4 12420.3 1354.69   5
   3  -2  -4 14460.1 1232.63   1
  -3  -2   4 11292.5 1036.57   3
  -3  -2   4 12902.0 1301.11   1
   3  -2  -4 13423.5 1393.41   5
  -3  -2   4 11584.7 1090.63   2
  -3   2   3 340324. 8617.69   5
  -3  -2   3 349268. 8362.80   1
   3  -2  -3 355225. 8366.24   5
  -3  -2   3 354658. 7772.12   3
  -3   2   3 348182. 7710.82   1
   3  -2  -3 345369. 7696.65   1
   3   2  -3 353108. 7779.89   2
  -3  -2   3 365520. 7932.76   2
  -3  -2   3 338813. 9379.04   4
   3   2  -2 21731.2 1493.28   2
   3  -2  -2 22098.0 1650.33   5
  -3   2   2 22633.7 1814.47   5
  -3  -2   2 20835.3 1473.72   3
   3  -2  -2 20294.8 1339.59   1
  -3  -2   2 21212.0 1466.10   2
  -3   2   2 21960.2 1410.26   1
  -3   2   1 104734. 3118.29   1
   3   2  -1 100504. 3427.10   2
  -3  -2   1 97584.8 3248.62   5
  -3  -2   1 102286. 3482.14   3
  -3   2   1 106389. 4214.59   5
  -3  -2   1 110150. 3573.06   2
   3  -2  -1 106741. 3184.66   1
   3  -2  -1 115153. 4006.06   5
   3  -2  -1 93133.5 3271.78   4
  -3  -2   0 2429.70 547.386   2
   3  -2   0 2833.70 543.891   4
   3   2   0 1984.58 558.459   2
  -3   2   0 1794.61 431.303   1
  -3  -2   0 2306.27 550.362   3
   3  -2   0 2040.87 404.568   1
   3  -2   0 2089.00 616.396   5
  -3   2   0 3314.94 768.371   5
  -3  -2   0 3953.26 617.354   5
   3   2   1 355258. 7826.76   2
   3  -2   1 349081. 7283.91   4
  -3   2  -1 368908. 9319.68   5
  -3  -2  -1 353458. 6474.57   5
   3  -2   1 344887. 6955.30   1
  -3  -2  -1 347238. 7873.87   3
   3  -2   1 342381. 8235.97   5
  -3   2  -1 351456. 6872.39   1
  -3  -2  -1 378143. 8047.56   2
  -3   2  -1 386903. 8594.52   4
   3   2   2 71383.3 2722.18   2
  -3   2  -2 66786.7 2006.71   1
   3  -2   2 66466.1 2470.44   4
  -3   2  -2 70637.4 2735.87   4
  -3  -2  -2 70160.3 1759.32   5
  -3   2  -2 61152.9 3461.70   5
   3  -2   2 77615.8 3509.82   5
   3  -2   2 70548.5 2094.74   1
   3   2   2 69012.4 1885.86   5
  -3  -2  -2 71749.1 2849.19   2
  -3  -2  -2 67547.2 2735.15   3
  -3   2  -3 213590. 5455.86   4
   3  -2   3 219235. 5419.61   4
  -3   2  -3 219448. 4313.22   1
   3   2   3 212724. 5480.81   2
  -3   2  -3 199929. 7519.39   5
   3  -2   3 230425. 6990.29   5
   3   2   3 216664. 4469.38   5
  -3  -2  -3 206415. 5487.75   3
   3  -2   3 216885. 4409.47   1
  -3  -2  -3 226162. 5761.67   2
  -3  -2  -4 3177.74 655.971   2
  -3   2  -4 3445.28 756.437   4
   3   2   4 2480.61 506.450   2
   3  -2   4 2854.50 327.337   1
   3  -2   4 2219.36 588.427   4
  -3  -2  -4 3219.86 633.972   3
  -3   2  -4 2874.79 336.320   1
   3   2   4 3177.88 445.954   5
   3  -2   4 2764.18 873.439   5
  -3   2  -5 175123. 5026.48   4
   3   2   5 166694. 4128.05   5
   3   2   5 166192. 4538.83   2
   3  -2   5 167353. 4943.31   4
  -3  -2  -5 169709. 4676.71   3
   3  -2   5 182336. 6508.67   5
  -3  -2  -6 37123.3 1915.55   3
  -3   2  -6 37000.6 2217.04   4
   3   2   6 38250.4 1789.59   5
   3   2   6 38727.3 1864.55   2
   3  -2   6 42334.2 3084.45   5
  -3  -2  -6 37022.9 2268.26   4
  -3   2  -7 344677. 8346.04   4
   3   2   7 315264. 7100.35   2
  -3  -2  -7 336140. 8492.03   4
   3   2   7 334771. 7406.72   5
  -3  -2  -7 326840. 7315.45   3
   3  -2   7 346768. 9900.70   5
  -3  -2  -8-108.047 286.184   3
   3   2   8 981.856 433.416   2
  -3  -2  -8 919.908 543.396   1
  -3   2  -8-36.8698 597.026   4
  -3  -2  -8-53.2030 674.234   4
   3  -2   8 2072.68 1107.42   5
   3   2   8 834.074 470.167   5
  -3   2  -9 56040.6 3101.01   4
  -3  -2  -9 53116.7 2252.91   3
   3   2   9 55359.2 2203.61   2
   3  -2   9 56037.3 2274.48   3
  -3  -2  -9 54999.4 2937.62   1
  -3  -2  -9 56279.3 3250.70   4
   3  -2  10 33838.4 1700.07   3
  -3  -2 -10 34425.9 2581.66   4
  -3  -2 -10 31069.6 2128.21   1
  -3   2 -10 34744.5 2573.05   4
  -3  -2 -10 31937.9 1698.73   3
  -3   2 -11 364625. 9712.45   4
  -3   2 -11 346467. 7625.29   2
   3  -2  11 362032. 7536.99   3
  -3  -2 -11 371990. 10115.8   4
  -3   2 -12 1196.24 844.041   4
   3  -2  12 1130.12 383.198   3
  -3  -2 -12 1958.96 1113.60   4
  -3  -2 -13 1573.36 1276.10   4
  -3   2 -13 1893.43 942.787   4
  -3   2 -14 21347.0 2296.08   4
  -3  -2 -14 21903.0 2417.41   4
  -3   2 -15 206247. 7715.06   4
  -3  -2 -15 210137. 8009.20   4
  -3  -2 -16 4926.25 1534.11   4
  -3   2 -16 8176.20 1863.89   4
  -3   2 -17 3272.48 1502.42   4
  -3  -2 -17 1272.89 1069.20   4
  -3   2 -18 5739.60 1910.45   4
  -3  -2 -18 315.027 1212.63   4
   3   3 -19-986.222 1553.11   4
  -3   3  19 1824.40 1171.38   1
   3  -3 -18 100122. 4908.06   4
  -3   3  18 87756.6 5677.81   1
   3   3 -18 96467.2 5519.36   4
   3  -3 -17 29375.6 2551.23   4
  -3   3  17 23867.2 3072.72   1
   3   3 -17 22459.6 2602.80   4
   3  -3 -16 43924.1 2953.98   4
  -3   3  16 40267.0 3631.28   1
  -3  -3  16 42143.1 3421.76   1
   3   3 -16 37193.5 3227.58   4
  -3   3  15 2907.81 1376.23   1
   3   3 -15 2319.60 1083.23   4
  -3  -3  15 1522.21 1035.96   1
   3  -3 -15 2541.63 814.735   4
   3  -3 -14 148294. 5387.01   4
  -3   3  14 149798. 6722.14   1
  -3  -3  14 160466. 6416.92   1
   3   3 -14 143730. 6278.10   4
  -3  -3  13 30198.8 2687.36   1
   3  -3 -13 32320.7 2281.32   4
  -3   3  13 30902.6 2939.00   1
   3   3 -13 28785.0 2553.88   4
   3  -3 -12 183020. 5612.57   4
   3  -3 -12 168332. 4437.85   3
  -3   3  12 176915. 6869.01   1
  -3  -3  12 179456. 6585.46   1
   3   3 -12 163649. 6476.91   4
   3   3 -11-511.860 1154.94   4
  -3  -3  11-346.913 726.941   1
  -3   3  11 2635.85 1026.28   1
   3   3 -11 987.944 578.955   2
  -3  -3  11 554.443 436.926   3
   3  -3 -11 559.289 622.555   4
   3   3 -10 66278.0 2879.98   2
   3  -3 -10 72478.8 3059.64   4
  -3   3  10 76607.3 3984.52   1
  -3  -3  10 68089.0 3632.55   1
  -3  -3  10 68403.7 2801.60   3
   3  -3 -10 68843.9 4140.26   5
   3   3 -10 63224.4 3666.66   4
   3   3  -9 33769.8 2640.42   4
   3   3  -9 29643.2 1916.48   2
  -3   3   9 40437.5 2797.57   1
   3  -3  -9 34576.0 2849.84   5
  -3  -3   9 34307.7 1968.79   3
  -3  -3   9 36214.8 2625.46   1
   3  -3  -9 37315.6 2046.00   4
  -3   3   8 380516. 9706.41   1
   3  -3  -8 368656. 8055.21   4
   3  -3  -8 371776. 10278.6   5
   3   3  -8 359893. 10287.4   4
  -3  -3   8 369044. 8438.80   3
  -3  -3   8 362670. 9591.48   1
   3   3  -8 372247. 8580.30   2
  -3  -3   7 17051.3 1666.01   4
  -3  -3   7 17442.3 1798.44   1
  -3   3   7 17259.0 1778.56   1
   3  -3  -7 16562.3 1954.28   5
  -3  -3   7 17687.3 1478.81   3
   3   3  -7 15913.5 1420.78   2
  -3  -3   6 70692.5 3579.24   4
  -3  -3   6 78640.6 3720.61   1
  -3   3   6 85995.1 3709.68   1
   3  -3  -6 81752.5 3935.18   5
   3   3  -6 77289.8 3244.73   2
  -3  -3   6 82433.8 3340.50   3
  -3  -3   5 58978.0 3367.35   4
   3   3  -5 58976.8 2820.71   2
  -3   3   5 62182.7 3043.12   1
   3  -3  -5 61308.3 3352.02   5
  -3  -3   5 61312.5 2884.55   3
  -3  -3   5 57088.5 3153.47   1
   3   3  -4 366101. 8817.02   2
   3  -3  -4 376133. 9677.58   5
  -3   3   4 376145. 8789.95   1
  -3  -3   4 394842. 10839.8   4
  -3  -3   4 387449. 9013.12   3
  -3   3   3 17407.8 1503.61   1
   3  -3  -3 15559.9 1352.40   1
  -3   3   3 17550.2 1770.26   5
   3   3  -3 15290.3 1449.23   2
  -3  -3   3 15469.8 1451.89   3
  -3  -3   3 16580.2 1556.84   5
   3  -3  -3 17360.4 1672.75   5
   3  -3  -2 22977.7 1571.37   1
  -3   3   2 23726.1 1582.02   1
  -3  -3   2 23435.8 1823.00   3
  -3   3   2 24375.4 2137.11   5
  -3  -3   2 21329.3 1838.05   5
   3  -3  -2 24779.0 2046.50   5
   3   3  -2 21885.4 1718.54   2
  -3  -3   1 28043.0 1958.60   3
   3  -3  -1 26986.5 1588.50   1
   3  -3  -1 27076.0 2134.71   5
  -3   3   1 24426.8 2127.49   5
  -3  -3   1 23908.0 1838.80   5
  -3   3   1 27935.6 1661.06   1
   3  -3  -1 27939.3 2230.23   4
   3   3  -1 27199.1 1923.01   2
   3  -3   0 361738. 7662.90   1
  -3  -3   0 386935. 8291.39   5
  -3   3   0 365251. 7736.82   1
  -3  -3   0 359148. 8851.98   3
   3  -3   0 358330. 9124.93   5
  -3   3   0 343086. 9530.98   5
   3   3   0 367401. 8671.26   2
   3  -3   0 347645. 9167.05   4
   3  -3   1 70094.9 3216.89   4
  -3   3  -1 79873.0 2707.20   1
   3  -3   1 80907.5 3727.39   5
  -3  -3  -1 79137.1 3423.28   3
  -3   3  -1 77299.1 4095.09   5
   3   3   1 84537.7 3181.83   5
   3   3   1 77155.3 3281.69   2
  -3  -3  -1 72915.4 2788.49   5
   3  -3   1 78502.5 2630.94   1
  -3   3  -2 2110.86 527.610   1
   3  -3   2 3428.17 791.251   4
   3   3   2 2212.30 647.135   2
  -3   3  -2 1082.43 910.176   4
  -3   3  -2 2097.17 772.781   5
   3  -3   2 2531.31 476.798   1
  -3  -3  -2 1125.71 439.222   5
  -3  -3  -2 2184.43 604.181   3
   3  -3   2 3390.78 961.370   5
   3   3   2 2392.34 475.986   5
   3  -3   3 24025.3 1793.13   4
   3  -3   3 26158.1 2199.97   5
  -3   3  -3 21770.0 2579.73   5
  -3  -3  -3 26571.8 1516.74   5
  -3  -3  -3 25470.1 1869.48   3
  -3   3  -3 26016.5 1444.79   1
   3   3   3 25441.0 1444.23   5
  -3   3  -3 22410.7 1867.15   4
   3   3   3 24580.8 1789.13   2
   3  -3   3 24961.3 1206.23   1
  -3   3  -4 748453. 15051.8   4
   3   3   4 727893. 14445.2   2
  -3  -3  -4 712821. 13589.6   5
  -3  -3  -4 726372. 14689.6   3
   3   3   4 732899. 13407.8   5
  -3   3  -4 730241. 18484.0   5
   3  -3   4 729964. 16869.4   5
   3  -3   4 711248. 14748.1   4
  -3   3  -5 75411.0 3438.76   4
   3   3   5 70708.4 2648.92   5
  -3  -3  -5 75098.5 3288.59   3
   3  -3   5 76344.4 4384.01   5
   3  -3   5 75463.5 1809.41   1
  -3  -3  -5 74260.7 2935.03   5
   3   3   5 72783.3 3133.70   2
   3   3   6 14386.1 1286.95   2
   3   3   6 14770.0 1186.87   5
  -3  -3  -6 16415.1 1461.71   3
  -3   3  -6 16911.2 1693.96   4
   3  -3   6 19072.6 2263.40   5
   3  -3   7 6487.36 1419.84   5
  -3  -3  -7 8016.53 1084.93   3
  -3   3  -7 7468.69 1251.45   4
   3   3   7 5490.49 897.982   2
   3   3   7 6046.03 825.075   5
   3   3   8 279326. 7082.90   2
  -3   3  -8 300215. 8239.08   4
  -3  -3  -8 293990. 8408.09   4
  -3  -3  -8 302470. 7486.81   3
   3  -3   8 289568. 9613.68   5
   3   3   8 289435. 7222.19   5
  -3   3  -9 31726.2 2508.11   4
   3   3   9 32792.2 1879.86   2
  -3  -3  -9 31808.3 2513.77   4
  -3  -3  -9 30373.8 1932.44   3
   3  -3   9 30843.3 2880.77   5
  -3   3 -10 49178.9 3157.40   4
   3   3  10 44604.6 2203.15   2
  -3  -3 -10 44183.6 3124.40   4
  -3  -3 -10 49620.9 2431.39   3
   3  -3  10 49694.5 3741.99   5
  -3   3 -11 3393.53 1317.74   4
   3   3  11 870.137 484.971   2
  -3  -3 -11 1332.74 526.894   3
   3  -3  11 338.666 1006.03   5
  -3  -3 -11 968.415 1083.84   4
  -3  -3 -12 219979. 7856.03   4
   3  -3  12 223292. 5612.37   3
   3  -3  12 222541. 8695.13   5
  -3   3 -12 213662. 7461.68   4
  -3   3 -13 14102.2 2016.99   4
  -3  -3 -13 16163.0 2189.60   4
   3  -3  13 11405.2 2134.81   5
  -3   3 -14 89765.7 4851.62   4
  -3  -3 -14 90652.7 5125.13   4
   3  -3  14 89814.1 5571.46   5
  -3   3 -15 4206.16 1526.91   4
   3  -3  15 941.637 1211.67   5
  -3  -3 -15 4643.94 1730.02   4
  -3  -3 -16 64314.5 4516.14   4
  -3   3 -16 64915.1 4386.39   4
   3  -3  16 66514.3 4942.57   5
   3  -3  17 23534.3 3098.54   5
  -3  -3 -17 25439.7 2935.93   4
  -3   3 -17 23667.9 2810.77   4
  -3  -3 -18 64662.5 4711.80   4
   3  -3  18 62134.4 4974.11   5
  -3   3 -18 63631.6 4584.30   4
   3  -3  19 6733.90 1934.83   5
   3   4 -19 73853.2 5160.99   4
  -3   4  19 71707.9 5545.58   1
   3   4 -18 9381.90 1912.84   4
  -3   4  18 7093.37 1704.26   1
   3   4 -17 6141.76 1539.77   4
   3  -4 -17 8117.62 1494.78   4
  -3   4  17 8225.44 1884.42   1
   3  -4 -16 42010.4 3044.60   4
  -3  -4  16 39643.7 3279.78   1
  -3   4  16 40180.2 3678.93   1
   3   4 -16 37096.0 3408.99   4
  -3   4  15 136707. 6734.40   1
   3  -4 -15 164382. 6050.98   4
  -3  -4  15 157340. 6596.66   1
   3   4 -15 141697. 6731.82   4
   3   4 -14 11683.0 1674.56   4
  -3   4  14 14726.2 2279.85   1
   3  -4 -14 13844.9 1710.59   4
  -3  -4  14 13394.8 1965.74   1
   3   4 -13 4029.27 881.751   4
   3  -4 -13 3344.09 863.849   4
  -3  -4  13 1483.35 837.562   1
  -3   4  13 1988.03 1035.37   1
   3   4 -12 38593.7 2386.36   2
   3  -4 -12 38963.1 2576.18   4
  -3   4  12 40798.1 3295.30   1
  -3  -4  12 39288.6 3085.70   1
   3   4 -12 36171.9 3107.02   4
   3   4 -11 161452. 5353.69   2
   3  -4 -11 156927. 5323.08   4
  -3   4  11 163072. 6596.83   1
   3  -4 -11 157508. 7043.59   5
   3   4 -11 154639. 6595.96   4
  -3  -4  11 162554. 6272.27   1
   3   4 -10 26468.3 2532.86   4
   3  -4 -10 26565.4 1967.04   4
  -3   4  10 26483.4 2488.17   1
  -3  -4  10 29995.1 2551.54   1
   3  -4 -10 27042.1 2759.34   5
   3   4 -10 26454.3 2012.02   2
   3   4  -9-623.909 725.234   2
  -3  -4   9 1937.57 884.114   1
  -3   4   9 1369.67 1003.25   1
   3   4  -8 30017.1 2254.41   2
  -3   4   8 32594.7 2620.38   1
   3  -4  -8 30695.2 2773.90   5
  -3  -4   8 31354.0 2554.58   1
  -3   4   7 408900. 10352.2   1
   3  -4  -7 380117. 11013.3   5
  -3  -4   7 385562. 10409.3   1
   3   4  -7 386851. 9758.13   2
  -3  -4   6 95394.2 4562.27   1
  -3   4   6 110293. 4526.52   1
   3  -4  -6 102349. 4940.48   5
   3   4  -6 96571.5 4198.59   2
  -3   4   5 91862.0 4062.93   1
   3  -4  -5 92023.0 4532.54   5
  -3  -4   5 87492.4 4233.83   5
   3   4  -5 90476.6 4021.23   2
  -3  -4   4 21924.0 2443.36   4
  -3   4   4 25822.7 2050.18   1
   3  -4  -4 25587.3 2370.43   5
  -3  -4   4 24790.9 2231.65   5
   3   4  -4 21939.1 1960.85   2
  -3   4   3 183532. 5728.46   1
   3  -4  -3 202102. 6937.32   5
  -3  -4   3 199066. 6545.20   5
   3   4  -3 177610. 6093.14   2
  -3   4   2 134321. 4573.54   1
   3  -4  -2 136815. 5597.47   5
  -3  -4   2 135096. 5237.66   5
   3   4  -2 134881. 5115.66   2
   3  -4  -1 52497.3 2530.22   1
  -3   4   1 50473.8 2585.11   1
   3  -4  -1 46396.5 3064.82   5
  -3  -4   1 53445.9 2954.21   5
   3   4  -1 47194.4 2903.10   2
   3  -4  -1 53234.8 3423.22   4
   3   4   0-123.883 836.794   2
   3  -4   0 139.163 810.645   4
   3  -4   0 102.116 355.581   1
  -3   4   0 1190.81 468.337   1
   3   4   0 414.287 647.116   5
  -3  -4   0 331.484 452.250   5
   3  -4   0 47.6818 637.688   5
  -3  -4  -1 249392. 6836.12   5
   3  -4   1 264559. 8310.55   4
   3  -4   1 244643. 6100.14   1
   3  -4   1 257021. 8140.33   5
   3   4   1 252420. 6857.96   5
  -3   4  -1 255644. 6593.30   1
   3   4   1 246446. 7389.84   2
   3  -4   2 151377. 4260.88   1
   3  -4   2 136699. 5523.10   4
   3   4   2 169872. 5161.60   5
   3  -4   2 169300. 6445.11   5
  -3  -4  -2 153006. 5134.33   5
   3   4   2 149560. 5401.49   2
   3   4   3 270916. 6722.94   5
  -3  -4  -3 263527. 7132.33   5
   3  -4   3 246807. 8189.76   5
   3  -4   3 268694. 6049.87   1
   3   4   3 276896. 7746.12   2
   3  -4   4 3560.92 926.153   5
   3   4   4 4249.85 847.938   2
   3  -4   4 5470.33 629.506   1
  -3  -4  -4 4099.97 852.596   5
   3   4   4 4664.20 780.009   5
  -3   4  -4 5687.22 1232.44   4
   3   4   5 126343. 4185.34   5
  -3  -4  -5 121851. 4561.75   5
   3   4   5 122410. 4685.07   2
   3  -4   5 123181. 3134.70   1
  -3   4  -5 116848. 5153.52   4
   3  -4   5 121701. 5887.43   5
   3  -4   6 89047.1 2263.89   1
   3   4   6 84564.0 3346.63   5
   3   4   6 83110.5 3764.08   2
   3  -4   6 95041.1 5099.14   5
  -3  -4  -6 87743.1 3907.33   5
  -3   4  -6 83930.6 4260.98   4
  -3   4  -7 186222. 6585.23   4
  -3  -4  -7 193283. 6290.40   5
   3   4   7 171646. 5347.20   5
   3  -4   7 200808. 7767.51   5
   3   4   7 191438. 5918.56   2
  -3   4  -8 10103.5 1491.03   4
   3   4   8 12762.1 1438.39   2
   3  -4   8 11682.3 1900.99   5
  -3   4  -9 78455.6 4245.22   4
   3   4   9 81767.3 3456.28   2
  -3  -4  -9 76841.2 4286.83   4
   3  -4   9 75140.6 4722.18   5
  -3   4 -10 48401.1 3378.81   4
   3   4  10 47792.8 2569.27   2
   3  -4  10 48601.2 3877.99   5
  -3  -4 -10 50067.3 3480.77   4
  -3   4 -11 213063. 7635.93   4
  -3  -4 -11 218807. 8022.14   4
   3  -4  11 202174. 8396.36   5
   3   4  11 214894. 6042.43   2
   3   4  12 30216.3 1917.14   2
  -3  -4 -12 29628.8 2832.51   4
   3  -4  12 29153.1 3178.89   5
  -3   4 -12 29513.6 2753.60   4
  -3  -4 -13 13819.6 2107.54   4
  -3   4 -13 14785.1 2062.95   4
   3  -4  13 8643.00 1954.17   5
   3  -4  14 34476.1 3606.84   5
  -3   4 -14 38130.0 3318.84   4
  -3  -4 -14 41810.8 3682.41   4
  -3   4 -15 137342. 6473.28   4
  -3  -4 -15 138870. 6855.82   4
   3  -4  15 117411. 6864.21   5
  -3  -4 -16 24933.7 3030.59   4
  -3   4 -16 22681.3 2793.11   4
   3  -4  16 19117.3 2800.42   5
  -3   4 -17 2173.91 1327.08   4
  -3  -4 -17 4385.74 1827.06   4
   3  -4  17 590.400 1002.46   5
   3  -4  18 12111.0 2334.31   5
   3   5 -19 9665.35 1929.86   4
  -3   5  18 60633.4 4900.41   1
   3   5 -18 68257.0 5049.86   4
   3  -5 -17 31858.4 2961.10   4
   3   5 -17 27205.2 3166.18   4
  -3   5  17 32255.7 3592.53   1
  -3   5  16 25517.8 3008.77   1
   3  -5 -16 30937.5 2832.19   4
   3   5 -16 21471.3 2744.12   4
  -3  -5  15-366.550 800.966   1
   3   5 -15-905.331 1398.88   4
   3  -5 -15 3236.56 1273.55   4
  -3   5  15-184.781 1401.24   1
   3  -5 -14 113507. 5051.79   4
  -3   5  14 95512.2 5644.80   1
  -3  -5  14 103596. 5270.74   1
   3   5 -14 109650. 6037.29   4
   3  -5 -13 69621.4 3786.86   4
  -3  -5  13 58376.1 3909.75   1
  -3   5  13 60442.0 4313.96   1
  -3  -5  12 69003.4 4184.92   1
   3  -5 -12 71576.5 3789.63   4
  -3   5  12 67833.6 4452.66   1
   3   5 -12 70038.8 3743.87   2
   3  -5 -12 75782.5 5212.22   5
  -3  -5  11-1230.00 1259.22   1
   3   5 -11-712.989 959.425   2
  -3   5  11 565.813 936.546   1
   3  -5 -11 363.715 801.952   4
   3  -5 -11 1217.03 1229.89   5
   3   5 -10 47087.8 3179.49   2
  -3  -5  10 50252.9 3424.03   1
  -3   5  10 52278.1 3631.94   1
   3  -5 -10 49416.5 3997.69   5
  -3  -5   9 90538.6 4704.70   1
  -3  -5   9 92392.7 4988.56   5
   3  -5  -9 88303.0 5245.97   5
  -3   5   9 88087.8 4695.20   1
   3   5  -9 89569.8 4384.66   2
  -3   5   8 116003. 5220.81   1
   3   5  -8 110885. 4958.56   2
  -3  -5   8 108796. 5202.61   1
  -3  -5   8 114450. 5480.39   5
   3  -5  -8 107141. 5631.53   5
   3   5  -7 24.6720 965.722   2
  -3   5   7 2371.00 1071.09   1
   3  -5  -7 3141.40 1224.03   5
  -3  -5   7 277.805 988.874   1
  -3  -5   7 2451.24 1014.58   5
  -3  -5   6 47933.8 3329.65   5
  -3   5   6 49544.0 3193.93   1
   3  -5  -6 45520.4 3470.37   5
   3   5  -6 45046.5 3098.08   2
   3   5  -5 84772.5 4412.80   2
  -3   5   5 85768.7 4140.13   1
  -3  -5   5 90153.5 4518.41   5
   3  -5  -5 88352.1 4826.34   5
  -3   5   4 195270. 6469.26   1
   3  -5  -4 185427. 7265.79   5
   3   5  -4 179800. 6772.91   2
   3  -5  -3 41058.6 3215.77   5
  -3   5   3 40829.1 2668.81   1
  -3  -5   3 44341.1 3114.60   5
   3  -5  -2 11615.6 1722.89   5
  -3  -5   2 9869.27 1446.38   5
  -3   5   2 9044.03 1245.95   1
  -3   5   1 162644. 5659.66   1
   3  -5  -1 157210. 6342.94   5
  -3  -5   1 163333. 5920.24   5
   3  -5   0 221080. 7847.46   5
  -3  -5   0 235928. 7371.09   5
   3   5   0 244279. 8084.08   5
   3  -5   1 58260.7 2769.71   1
  -3  -5  -1 61058.8 3326.57   5
   3  -5   1 66868.7 4141.05   5
  -3  -5  -2 4029.80 997.325   5
   3  -5   2 3091.85 571.254   1
   3   5   2 5825.14 1008.21   5
   3  -5   2 2344.92 1033.79   5
   3  -5   3 76015.8 3022.26   1
  -3  -5  -3 77969.9 3888.04   5
   3  -5   3 67739.0 4145.31   5
   3   5   3 75011.3 3469.73   5
   3  -5   4 322163. 7232.89   1
  -3  -5  -4 321139. 8905.95   5
   3   5   4 305705. 8095.06   5
   3   5   4 332530. 9368.52   2
  -3   5  -5 64372.1 4142.86   4
   3  -5   5 60949.9 2390.41   1
   3  -5   5 56081.2 3915.92   5
  -3  -5  -5 65163.6 3579.30   5
   3   5   5 61894.9 3114.96   5
   3   5   5 60714.5 3508.85   2
   3   5   6 19856.6 1738.17   5
   3  -5   6 21454.8 1248.93   1
  -3  -5  -6 19439.1 2040.40   5
  -3   5  -6 20976.1 2328.22   4
   3  -5   6 23040.9 2701.03   5
   3   5   6 19873.0 1985.54   2
   3  -5   7 31553.7 3040.17   5
  -3   5  -7 23263.4 2480.34   4
  -3  -5  -7 25615.0 2513.19   5
   3  -5   7 25802.6 1260.22   1
   3   5   7 24574.4 2203.17   2
  -3  -5  -8 135778. 6100.06   5
  -3   5  -8 139007. 6235.37   4
   3   5   8 142695. 5411.24   2
   3  -5   8 147659. 3229.69   1
  -3  -5  -9 111829. 5507.24   5
   3  -5   9 107083. 5765.22   5
  -3   5  -9 98646.5 5173.73   4
   3   5   9 100794. 4432.92   2
   3   5  10 38211.9 2618.76   2
   3  -5  10 36541.5 3351.79   5
  -3   5 -10 32388.0 2986.16   4
  -3  -5 -11 2017.51 1129.74   4
  -3   5 -11 4433.54 1349.02   4
   3   5  11 4868.63 958.309   2
   3  -5  11 5938.50 1706.06   5
   3   5  12 119247. 4581.39   2
  -3  -5 -12 117608. 6260.63   4
  -3   5 -12 123912. 6114.37   4
   3  -5  12 110763. 6098.03   5
  -3  -5 -13 92400.6 5591.65   4
   3  -5  13 88716.3 5523.23   5
  -3   5 -13 88110.1 5252.18   4
  -3  -5 -14 46845.3 4120.31   4
  -3   5 -14 44643.7 3800.70   4
   3  -5  14 50851.9 4249.98   5
  -3   5 -15 1758.87 1058.62   4
  -3  -5 -15 2737.72 1663.72   4
   3  -5  15 823.677 1122.16   5
  -3  -5 -16 52738.3 4576.35   4
   3  -5  16 45427.9 4229.71   5
  -3   5 -16 52544.7 4327.70   4
  -3  -5 -17 43997.0 4291.77   4
   3  -5  17 35126.4 3805.84   5
   3  -6 -16 50675.7 3799.64   4
  -3  -6  16 45284.9 4177.88   5
   3  -6 -15 100718. 5237.87   4
  -3  -6  15 90919.3 5897.76   5
  -3   6  14 36520.3 3555.66   1
   3  -6 -14 47576.1 3509.08   4
  -3  -6  14 46182.9 4066.00   5
  -3  -6  14 38037.8 3195.18   1
  -3  -6  13 931.523 889.891   1
  -3   6  13-1217.24 1393.27   1
   3  -6 -13 44.0044 915.980   4
   3  -6 -13-1313.93 1375.72   5
  -3  -6  13-1470.65 1331.83   5
   3   6 -12 44586.2 3300.76   2
   3  -6 -12 40287.2 3972.96   5
  -3   6  12 40017.3 3529.94   1
  -3  -6  12 42519.6 3345.22   1
  -3  -6  12 42608.5 3830.44   5
   3  -6 -12 44274.7 3151.80   4
  -3   6  11 122179. 6082.66   1
   3  -6 -11 117064. 6612.93   5
  -3  -6  11 117489. 5595.58   1
  -3  -6  11 107744. 5976.92   5
   3   6 -11 117948. 5513.40   2
  -3   6  10 100029. 5305.68   1
   3  -6 -10 96254.3 5850.77   5
  -3  -6  10 88555.3 4839.31   1
  -3  -6  10 92792.1 5384.07   5
   3   6 -10 87042.1 4743.59   2
  -3  -6   9 14385.6 2104.12   5
  -3   6   9 14030.5 2015.14   1
   3   6  -9 13639.4 1886.74   2
   3  -6  -9 12901.9 2202.37   5
  -3  -6   9 14662.7 1939.59   1
  -3  -6   8 31613.6 2948.38   5
  -3   6   8 27191.0 2656.84   1
   3  -6  -8 34577.2 3341.71   5
  -3  -6   8 32023.6 2785.40   1
   3   6  -8 28884.5 2700.39   2
   3  -6  -7 151320. 6953.18   5
  -3   6   7 150977. 6275.14   1
  -3  -6   7 155487. 6412.69   5
   3   6  -7 136358. 6216.16   2
   3  -6  -6 100569. 5464.17   5
   3   6  -6 99354.0 5175.67   2
  -3   6   6 96311.2 4882.47   1
  -3  -6   6 107900. 5257.25   5
  -3  -6   5 29689.3 2659.24   5
   3  -6  -5 26242.8 2722.69   5
  -3   6   5 23031.4 2304.35   1
   3  -6  -4 18663.0 2299.26   5
  -3  -6   4 22250.8 2343.55   5
   3  -6  -3 151912. 6613.28   5
  -3  -6   3 140663. 5967.00   5
   3  -6  -2 232272. 8336.73   5
  -3  -6   2 218769. 7459.25   5
   3  -6  -1 58669.3 3898.77   5
  -3  -6   1 63372.1 3723.68   5
   3  -6   0 9600.43 1686.58   5
  -3  -6   0 12729.6 1765.48   5
   3  -6   1 169924. 7242.77   5
  -3  -6  -1 158435. 6130.69   5
  -3  -6  -2 186170. 6754.20   5
   3  -6   2 193948. 7628.33   5
   3   6   2 172569. 6043.22   5
   3  -6   3 114723. 4358.85   1
  -3  -6  -3 118470. 5368.94   5
   3  -6   3 108281. 5544.11   5
   3  -6   4 1208.71 580.533   1
  -3  -6  -4 2353.89 980.616   5
   3  -6   4 458.923 843.926   5
   3  -6   5 107720. 3894.33   1
   3  -6   5 99094.5 5333.46   5
  -3  -6  -5 113832. 5295.66   5
  -3  -6  -6 184357. 7113.76   5
   3  -6   6 181395. 5109.03   1
   3  -6   6 180000. 7425.48   5
   3   6   6 171885. 6718.53   2
   3  -6   7 92506.3 3169.17   1
   3  -6   7 98036.3 5402.32   5
  -3  -6  -7 85605.7 4872.15   5
   3   6   7 86256.4 4517.61   2
  -3   6  -7 99629.9 5539.33   4
  -3   6  -8 28008.9 2904.64   4
  -3  -6  -8 29247.8 2981.85   5
   3  -6   8 32166.7 3218.99   5
   3   6   8 27299.9 2480.36   2
  -3   6  -9 17001.6 2316.94   4
   3   6   9 20164.8 1993.02   2
   3  -6   9 19676.3 2493.40   5
  -3  -6  -9 19087.6 2539.40   5
  -3  -6 -10 99899.3 5921.69   5
  -3   6 -10 93138.0 5634.21   4
   3  -6  10 104881. 5750.18   5
   3   6  10 105064. 4854.44   2
   3  -6  11 164524. 7432.68   5
  -3   6 -11 144003. 7104.97   4
   3   6  11 160878. 6094.39   2
   3   6  12 45725.8 3021.29   2
   3  -6  12 46288.5 3874.58   5
  -3   6 -12 38471.0 3535.01   4
   3  -6  13-76.0383 1125.12   5
  -3   6 -13-1414.55 1560.67   4
  -3  -6 -13 197.469 1517.48   4
   3  -6  14 30301.9 3322.71   5
  -3   6 -14 30352.0 3316.50   4
  -3  -6 -14 31558.6 3597.98   4
  -3  -6 -15 108061. 6716.95   4
   3  -6  15 91768.2 5912.55   5
  -3   6 -15 94257.3 5945.20   4
  -3   6 -16 26642.4 3282.37   4
   3  -6  16 34275.6 3727.22   5
  -3  -6 -16 40409.7 4294.02   4
   3  -7 -16 7507.48 1655.11   4
   3  -7 -15 2386.54 1080.91   4
  -3  -7  15 1569.73 1117.57   5
  -3  -7  14 30229.1 3312.21   5
   3  -7 -14 36352.8 4049.11   5
   3  -7 -14 31863.2 2964.45   4
   3  -7 -13 75412.0 5856.24   5
   3  -7 -13 77823.0 4521.80   4
  -3  -7  13 72942.0 5124.76   5
  -3  -7  13 80574.8 4749.88   1
  -3  -7  12 42679.7 3387.67   1
   3  -7 -12 46483.4 4453.33   5
  -3  -7  12 43416.5 3845.35   5
   3   7 -12 41485.1 3401.30   2
  -3  -7  11 1170.08 1057.62   5
   3   7 -11 818.713 741.394   2
   3  -7 -11 1222.56 1218.89   5
  -3  -7  11 1547.22 756.625   1
  -3  -7  10 18801.9 2388.32   5
   3   7 -10 15522.9 2070.44   2
  -3  -7  10 19883.6 2303.47   1
   3  -7 -10 18252.4 2715.94   5
  -3  -7   9 120825. 5696.73   1
  -3  -7   9 127178. 6056.83   5
   3  -7  -9 125484. 6760.93   5
   3   7  -9 111340. 5838.10   2
   3  -7  -8 37034.6 3700.47   5
   3   7  -8 37459.8 3334.42   2
  -3  -7   8 43983.1 3483.08   5
   3  -7  -7 2816.71 1462.55   5
  -3  -7   7 4425.29 1221.94   5
   3  -7  -6 19666.8 2534.80   5
  -3  -7   6 23937.4 2504.99   5
   3  -7  -5 160712. 7263.98   5
  -3  -7   5 183405. 7134.65   5
  -3  -7   4 96865.5 4956.64   5
   3  -7  -4 92859.7 5296.81   5
  -3  -7   3 41928.8 3130.03   5
   3  -7  -3 48223.9 3764.70   5
   3  -7  -2 11091.1 1907.55   5
  -3  -7   2 10383.6 1548.38   5
   3  -7  -1 117527. 6063.79   5
  -3  -7   1 117681. 5543.53   5
   3  -7   0 103855. 5964.54   5
  -3  -7   0 108589. 5466.71   5
  -3  -7  -1 82881.1 4762.42   5
   3  -7   1 85942.8 5310.07   5
   3  -7   2 12405.6 2044.93   5
  -3  -7  -2 12372.2 1710.90   5
  -3  -7  -3 44256.4 3370.21   5
   3  -7   3 43083.5 3621.99   5
   3  -7   4 106964. 5735.47   5
  -3  -7  -4 116448. 5610.85   5
   3  -7   5 100617. 5581.33   5
  -3  -7  -5 125914. 5931.62   5
  -3  -7  -6 3339.92 1076.66   5
   3  -7   6 2700.59 1253.64   5
   3  -7   7 54992.7 3941.21   5
  -3  -7  -7 47286.2 3806.34   5
   3   7   7 43752.8 3371.89   2
   3  -7   8 103235. 5576.24   5
  -3  -7  -8 98179.9 5671.53   5
   3   7   8 100994. 5221.13   2
   3  -7   9 152038. 6880.67   5
  -3  -7  -9 144725. 7244.85   5
   3   7   9 135676. 6098.27   2
  -3   7 -10 17930.0 2631.95   4
   3   7  10 16905.6 2121.42   2
   3  -7  10 20280.1 2634.32   5
  -3  -7 -10 18123.1 2576.77   5
   3  -7  11 7205.99 1705.96   5
  -3   7 -11 1528.20 1527.77   4
   3   7  11 4866.72 1266.49   2
  -3  -7 -11 3842.04 1417.17   5
   3  -7  12 69938.5 4780.55   5
  -3   7 -12 61794.8 4817.41   4
   3   7  12 64586.8 3957.90   2
  -3  -7 -13 76163.9 5594.35   4
   3  -7  13 66653.4 4741.87   5
  -3   7 -13 69601.9 5138.20   4
  -3  -7 -14 44440.1 4256.07   4
   3  -7  14 42324.4 3865.59   5
  -3   7 -14 36211.1 3820.55   4
  -3   7 -15-2073.73 1943.73   4
  -3  -7 -15-2411.85 1826.89   4
   3  -7  15 2894.74 1740.31   5
   3  -8 -15 49703.2 3965.64   4
   3  -8 -14 36919.4 3332.89   4
   3  -8 -14 33624.3 4057.39   5
  -3  -8  14 32245.4 3422.43   5
  -3  -8  13 1304.62 1257.02   5
   3  -8 -13 1862.48 1672.63   5
  -3  -8  13 1885.69 1141.11   1
   3  -8 -12 51577.9 4828.35   5
  -3  -8  12 54599.1 3808.27   1
  -3  -8  12 60627.8 4414.32   5
   3   8 -12 57147.8 4260.86   2
   3  -8 -11 38418.7 3942.25   5
  -3  -8  11 35483.0 3337.25   5
  -3  -8  11 36256.1 3057.69   1
   3   8 -11 37234.7 3435.11   2
   3  -8 -10 62558.2 4938.37   5
  -3  -8  10 55462.7 3841.65   1
  -3  -8  10 60495.7 4192.61   5
   3   8 -10 59475.1 4437.23   2
  -3  -8   9 2309.13 1119.20   5
   3   8  -9 768.893 1044.96   2
   3  -8  -9 573.369 1283.20   5
  -3  -8   9 207.007 846.656   1
  -3  -8   8 57718.5 3926.00   5
   3  -8  -8 52050.2 4353.03   5
  -3  -8   7 54644.5 3804.98   5
   3  -8  -7 45879.0 3998.36   5
   3  -8  -6 96816.6 5737.34   5
  -3  -8   6 105781. 5347.82   5
   3  -8  -5 11017.7 1966.20   5
  -3  -8   5 13357.4 1995.58   5
   3  -8  -4 18743.5 2539.92   5
  -3  -8   4 14010.6 1968.52   5
   3  -8  -3 47644.7 3995.25   5
  -3  -8   3 40212.9 3175.89   5
   3  -8  -2 177257. 7801.08   5
  -3  -8   2 163963. 6929.40   5
   3  -8  -1 8264.36 1824.75   5
  -3  -8   1 9965.07 1756.94   5
  -3  -8   0 5133.00 1333.02   5
   3  -8   0 3576.44 1155.10   5
  -3  -8  -1 71564.6 4587.51   5
   3  -8   1 70836.2 4945.97   5
   3  -8   2 166191. 7686.37   5
  -3  -8  -2 169770. 7296.09   5
  -3  -8  -3 37549.0 3287.41   5
   3  -8   3 33067.5 3238.60   5
  -3  -8  -4 8639.68 1708.25   5
   3  -8   4 5541.05 1208.42   5
  -3  -8  -5 18359.4 2388.83   5
   3  -8   5 15695.6 2191.72   5
   3  -8   6 154009. 7093.56   5
  -3  -8  -6 157381. 7104.55   5
   3  -8   7 82650.5 4982.78   5
  -3  -8  -7 73604.4 4931.90   5
   3   8   8 13471.8 2031.94   2
  -3  -8  -8 19195.5 2771.48   5
   3  -8   8 16471.4 2231.36   5
   3  -8   9 21676.0 2572.26   5
   3   8   9 20814.1 2594.46   2
  -3  -8  -9 22502.9 2949.31   5
   3  -8  10 98398.8 5492.81   5
  -3  -8 -10 99984.9 6309.75   5
   3   8  10 102606. 5607.40   2
  -3  -8 -11 49769.6 4511.82   5
   3  -8  11 58501.6 4234.28   5
   3   8  11 57332.2 4011.38   2
   3   8  12 18899.4 2332.38   2
  -3  -8 -12 13496.4 2561.41   5
   3  -8  12 15460.5 2322.19   5
  -3  -8 -13-2987.47 2072.76   4
   3  -8  13-2016.97 1341.21   5
   3  -8  14 42634.2 3856.90   5
   3  -9 -14 5779.04 1472.02   4
  -3  -9  13 101544. 5791.27   5
   3  -9 -12 8499.84 2112.49   5
  -3  -9  12 8078.18 1591.22   1
  -3  -9  12 8778.53 1848.55   5
   3   9 -11 1022.70 926.676   2
   3  -9 -11 1938.71 1401.57   5
  -3  -9  11 633.310 859.548   1
   3   9 -10 10957.6 2014.81   2
  -3  -9  10 10523.4 1999.14   5
   3  -9 -10 7900.63 1868.59   5
  -3  -9  10 8466.31 1717.86   1
   3  -9  -9 140613. 7536.11   5
   3   9  -9 147485. 7532.24   2
  -3  -9   9 150108. 6617.96   5
   3  -9  -8 8669.59 1896.55   5
  -3  -9   8 9549.35 1754.27   5
   3  -9  -7 15532.7 2444.22   5
  -3  -9   7 17676.2 2156.24   5
  -3  -9   6 11604.6 1806.87   5
   3  -9  -6 11814.3 2279.95   5
  -3  -9   5 131115. 5990.48   5
   3  -9  -5 125583. 6628.93   5
   3  -9  -4 35920.7 3534.90   5
  -3  -9   4 34499.4 3056.61   5
  -3  -9   3 43071.1 3474.37   5
   3  -9  -3 49922.9 4234.11   5
   3  -9  -2-359.367 1209.20   5
  -3  -9   2-595.317 1050.67   5
   3  -9  -1 127551. 6956.16   5
  -3  -9   1 123638. 6302.51   5
   3  -9   0 26937.4 3093.70   5
  -3  -9   0 23594.5 2773.56   5
  -3  -9  -1 104563. 5839.24   5
   3  -9   1 99038.4 6052.48   5
  -3  -9  -2 321.814 1026.83   5
   3  -9   2 586.920 1025.17   5
  -3  -9  -3 82815.4 5208.30   5
   3  -9   3 70369.9 5044.62   5
  -3  -9  -4 38657.9 3455.43   5
   3  -9   4 30623.0 3108.87   5
  -3  -9  -5 96881.6 5611.78   5
   3  -9   5 94677.7 5701.10   5
  -3  -9  -6 1050.55 1073.55   5
   3  -9   6 1384.08 855.904   5
   3  -9   7 28608.7 2987.53   5
  -3  -9  -7 22477.4 2894.69   5
  -3  -9  -8 38276.1 3717.67   5
   3  -9   8 38632.2 3492.74   5
  -3  -9  -9 90513.3 5867.52   5
   3  -9   9 89144.9 5237.71   5
   3   9   9 105779. 5961.91   2
   3   9  10 30.2289 979.508   2
  -3  -9 -10-1143.80 1048.23   5
   3  -9  10 1591.24 1196.24   5
   3   9  11 10852.4 1951.75   2
  -3  -9 -11 9679.63 2118.13   5
   3  -9  11 10232.6 1927.11   5
  -3  -9 -12 16688.2 2788.08   5
   3  -9  12 14704.2 2140.22   5
   3  10 -11 16628.0 2608.36   2
  -3 -10  11 15746.7 2072.84   1
  -3 -10  11 12084.6 1898.77   5
   3 -10 -10 64690.2 5183.76   5
  -3 -10  10 62077.3 4099.31   1
  -3 -10  10 71597.1 4381.91   5
   3  10 -10 76898.0 5434.04   2
  -3 -10   9 746.196 807.972   5
   3  10  -9 212.242 1060.52   2
   3 -10  -9 1618.06 1327.63   5
  -3 -10   8 23602.0 2492.62   5
   3 -10  -8 20093.2 2802.42   5
   3 -10  -7 6746.60 1686.73   5
  -3 -10   7 8104.92 1561.54   5
  -3 -10   6 109221. 5480.20   5
   3 -10  -6 102043. 6185.18   5
   3 -10  -5 316.174 1119.69   5
  -3 -10   5-13.6771 846.910   5
   3 -10  -4 19468.7 2785.80   5
  -3 -10   4 18211.5 2271.31   5
  -3 -10   3 13133.0 1955.49   5
   3 -10  -3 8707.98 2208.35   5
   3 -10  -2 127267. 7193.71   5
  -3 -10   2 116775. 6246.89   5
   3 -10  -1 4057.09 1500.54   5
  -3 -10   1 4383.55 1388.61   5
  -3 -10   0-1282.47 1236.93   5
   3 -10   0 2148.17 1067.43   5
  -3 -10  -1 20542.6 2713.62   5
   3 -10   1 16535.8 2617.47   5
   3 -10   2 131170. 7128.66   5
  -3 -10  -2 135678. 6968.86   5
   3 -10   3 4664.54 1514.74   5
  -3 -10  -3 8087.95 1886.52   5
  -3 -10  -4 311.909 983.866   5
   3 -10   4-595.784 1170.33   5
  -3 -10  -5 9124.60 1916.76   5
   3 -10   5 7707.74 1828.59   5
  -3 -10  -6 93782.1 5731.77   5
   3 -10   6 108776. 6175.86   5
  -3 -10  -7 8936.49 1877.00   5
   3 -10   7 12050.1 1924.12   5
  -3 -10  -8 9535.75 1876.45   5
   3 -10   8 10677.1 1907.55   5
   3  10   9 7956.11 1895.06   2
  -3 -10  -9 6437.43 1839.27   5
   3 -10   9 6503.51 1534.61   5
   3 -10  10 62480.1 4390.77   5
  -3 -10 -10 65534.1 5187.45   5
   3  10  10 75279.0 5423.98   2
   3  10  11 10615.1 2222.94   2
   3  11 -11 1719.57 1578.09   2
   3  11 -10 142.646 1114.59   2
  -3 -11  10 824.589 740.161   1
  -3 -11   9 84193.9 4803.95   5
   3  11  -9 101846. 6669.64   2
  -3 -11   8 3944.01 1266.29   5
   3 -11  -7 13822.4 2420.05   5
  -3 -11   7 14298.4 2089.11   5
   3 -11  -6 811.851 1252.59   5
  -3 -11   6-1591.70 1105.95   5
   3 -11  -5 90369.1 5970.70   5
  -3 -11   5 96747.4 5481.70   5
   3 -11  -4 1315.95 1134.41   5
  -3 -11   4 1113.09 1084.03   5
   3 -11  -3 23745.9 3180.88   5
  -3 -11   3 23472.4 2848.53   5
   3 -11  -2-1386.47 1311.84   5
  -3 -11   2-790.971 902.308   5
  -3 -11   1 95468.2 5893.69   5
   3 -11  -1 99795.8 6367.88   5
   3 -11   0 1066.59 1103.84   5
  -3 -11   0 1928.44 1314.99   5
   3 -11   1 47792.9 4378.13   5
  -3 -11  -1 52529.8 4353.07   5
  -3 -11  -2 976.054 1152.09   5
   3 -11   2 1413.81 886.402   5
   3 -11   3 59352.5 4864.33   5
  -3 -11  -3 59878.9 4674.51   5
  -3 -11  -4 4147.70 1501.51   5
   3 -11   4 1202.37 1306.32   5
  -3 -11  -5 77851.3 5428.21   5
   3 -11   5 86679.7 5802.85   5
  -3 -11  -6-528.998 964.547   5
   3 -11   6 1086.27 1309.04   5
  -3 -11  -7 24274.3 3020.33   5
   3 -11   7 27578.2 3132.76   5
  -3 -11  -8 1049.16 1075.83   5
   3  11   9 115091. 7214.45   2
   3  11  10 137.785 1090.01   2
   3  11  11 2947.44 1302.40   2
  -3 -12   6 89268.4 5270.12   5
  -3 -12   5 4096.95 1605.12   5
  -3 -12   4 15109.2 2465.91   5
  -3 -12   3 2056.48 1460.72   5
  -3 -12   2 102254. 6102.08   5
  -3 -12   1 1526.95 1226.09   5
  -3 -12   0 391.314 964.626   5
  -3 -12  -1 180.900 1010.34   5
  -3 -12  -2 111010. 6632.48   5
  -3 -12  -3-106.475 940.132   5
  -3 -12  -4 893.411 1075.83   5
  -3 -12  -5 2299.30 1262.89   5
  -3 -13   1 49219.9 4346.99   5
  -3 -13   0-1126.32 1356.03   5
  -3 -13  -1 41664.1 3967.89   5
  -3 -13  -2 1537.30 1445.17   5
  -4   0  19 1931.87 1573.85   1
  -4   0  18 83534.6 5452.10   1
   4   0 -17 1498.71 1011.39   4
  -4   0  17-902.616 907.819   1
   4   0 -16 31608.6 2527.95   4
  -4   0  16 34273.1 3333.82   1
   4   0 -15 1249.19 862.882   4
  -4   0  15-211.504 884.525   1
  -4   0  14 169089. 6996.71   1
   4   0 -14 174912. 5778.71   4
  -4   0  13-789.208 873.847   1
   4   0 -13 1257.43 835.464   4
   4   0 -12 120575. 4287.56   4
  -4   0  12 115672. 5216.03   1
   4   0 -11-664.349 525.396   3
  -4   0  11-1057.04 972.984   1
  -4   0  11 542.199 396.687   2
  -4   0  10 195586. 5158.08   2
   4   0 -10 195317. 5270.45   4
   4   0 -10 196144. 5168.40   3
  -4   0  10 182913. 6367.66   1
   4   0  -9 976.333 570.984   4
  -4   0   9-29.1329 405.716   2
  -4   0   9 1033.54 753.967   1
   4   0  -9 487.127 450.161   3
  -4   0   8 253969. 6050.66   2
   4   0  -8 256150. 6020.01   3
   4   0  -8 244760. 5728.28   4
  -4   0   8 237714. 6989.29   1
   4   0  -7 101.172 351.094   4
  -4   0   7 149.727 295.413   2
  -4   0   7 857.526 579.170   1
   4   0  -7 324.577 394.707   3
   4   0  -6 181125. 4704.25   3
  -4   0   6 169938. 5338.19   1
  -4   0   6 180070. 4720.13   2
   4   0  -6 180421. 4360.18   4
  -4   0   5 1429.85 759.675   1
  -4   0   5 397.600 422.573   5
  -4   0   5 940.761 430.515   2
   4   0  -5-390.591 410.522   3
  -4   0   4 891893. 15889.9   2
  -4   0   4 843728. 16427.5   1
  -4   0   4 891550. 16579.9   5
   4   0  -4 884328. 15789.0   3
  -4   0   3-541.288 485.262   1
  -4   0   3 871.885 383.276   5
   4   0  -3 238.630 371.553   1
   4   0  -3 809.092 446.345   3
  -4   0   3 171.647 367.051   2
  -4   0   2 105937. 3299.86   2
  -4   0   2 96938.0 3366.12   1
  -4   0   2 100042. 3336.20   5
   4   0  -2 98853.6 3506.28   1
   4   0  -2 103848. 3247.64   3
   4   0  -2 99975.8 2910.08   5
  -4   0   1 416.344 465.998   1
  -4   0   1 305.950 136.970   4
   4   0  -1-124.018 292.734   1
   4   0  -1 228.233 244.425   5
  -4   0   1 464.249 431.121   2
  -4   0   1 1317.17 481.438   5
   4   0  -1 591.906 445.573   3
  -4   0   0 720852. 11949.1   4
  -4   0   0 730200. 13443.7   2
   4   0   0 712001. 12116.7   5
  -4   0   0 709871. 13242.8   1
   4   0   0 712036. 13283.1   3
  -4   0   0 719287. 13145.3   5
  -4   0  -1 438.850 298.888   2
  -4   0  -1 66.0428 237.728   4
   4   0   1-164.608 238.951   5
   4   0   1 593.227 465.757   3
  -4   0  -1 249.638 329.412   1
  -4   0  -1 563.647 471.940   5
  -4   0  -2 15175.2 985.354   4
   4   0   2 15855.1 1204.54   3
  -4   0  -2 16083.6 1100.98   1
   4   0   2 16395.0 931.252   5
  -4   0  -3 762.261 492.364   4
  -4   0  -3-272.126 331.475   2
  -4   0  -3-20.6792 299.582   1
   4   0   3 791.320 507.553   3
   4   0   3 217.396 346.232   5
  -4   0  -4 991180. 17394.4   4
  -4   0  -4 999999. 17658.2   2
  -4   0  -4 986752. 16726.6   1
   4   0   4 969449. 17405.4   3
  -4   0  -5 64.6252 324.820   2
   4   0   5-152.893 361.338   3
  -4   0  -5 21.0777 423.364   4
   4   0   5 974.046 603.736   5
  -4   0  -6 53408.7 2384.56   2
  -4   0  -6 52738.5 2534.22   4
   4   0   6 50921.0 2255.96   3
  -4   0  -7 857.174 437.888   2
  -4   0  -7 405.363 548.311   4
   4   0   7 212.087 380.059   3
  -4   0  -8 417773. 9020.68   2
  -4   0  -8 416278. 9825.97   4
  -4   0  -8 405247. 8281.32   1
   4   0   8 426791. 8848.31   3
  -4   0  -9-290.965 430.927   2
  -4   0  -9-330.512 632.047   4
   4   0   9 279.557 434.818   3
  -4   0  -9 729.799 318.408   1
  -4   0 -10 14226.2 1299.11   2
  -4   0 -10 12567.5 766.262   1
  -4   0 -10 13200.4 1586.90   4
   4   0  10 13626.7 1201.59   3
  -4   0 -11 520.085 474.508   2
  -4   0 -11-165.058 800.783   4
   4   0  11-366.508 523.389   3
  -4   0 -11 219.895 235.784   1
  -4   0 -12 151974. 6023.86   4
  -4   0 -13 973.936 948.345   4
  -4   0 -14 107928. 5380.14   4
  -4   0 -15 1103.89 1202.23   4
  -4   0 -16 102668. 5585.70   4
  -4   0 -17 165.650 1192.16   4
  -4   0 -18 94356.3 5746.01   4
  -4   1  19 91018.1 5969.36   1
  -4   1  18 439.687 1078.83   1
  -4  -1  18 1696.45 1290.52   1
   4   1 -17 15135.7 2013.28   4
  -4  -1  17 18359.7 2643.81   1
  -4   1  17 17512.8 2592.18   1
  -4  -1  16 8477.07 1680.68   1
   4   1 -16 9571.10 1553.40   4
   4  -1 -16 6012.89 1191.41   4
  -4   1  16 7282.69 1450.57   1
   4   1 -15 154207. 5890.05   4
  -4   1  15 153262. 6878.90   1
   4  -1 -15 155589. 5465.05   4
  -4  -1  15 162507. 6944.46   1
   4   1 -14 2754.89 928.447   4
   4  -1 -14 904.962 622.729   4
  -4   1  14 2111.70 922.161   1
  -4  -1  14 1996.75 1002.44   1
  -4   1  13 2654.33 985.871   1
   4   1 -13 2113.16 845.882   4
   4  -1 -13 1947.38 656.624   4
  -4  -1  13 1339.72 819.999   1
   4   1 -12 6142.20 1126.20   4
  -4   1  12 5149.61 1299.43   1
   4  -1 -12 5565.02 888.549   4
  -4  -1  12 6905.45 1348.77   1
   4  -1 -12 5794.64 783.169   3
   4   1 -11 284175. 7648.54   4
   4  -1 -11 291603. 6997.11   4
  -4   1  11 298869. 6708.19   2
   4  -1 -11 284393. 6621.00   3
  -4   1  11 289276. 8736.54   1
  -4  -1  11 289480. 8511.77   1
  -4   1  10 3849.10 1033.48   1
  -4  -1  10 5169.48 845.125   2
   4   1 -10 5371.69 928.831   4
   4  -1 -10 5802.87 783.987   4
  -4   1  10 3807.68 660.109   2
  -4  -1  10 6422.02 1207.29   1
   4  -1 -10 5090.42 714.772   3
  -4   1   9 252.562 667.504   1
  -4  -1   9 746.724 381.449   2
   4   1  -9 95.4833 563.319   4
   4  -1  -9 338.828 332.468   4
  -4   1   9 593.058 395.112   2
  -4  -1   9 828.563 777.496   1
  -4  -1   9 1496.98 445.533   4
   4  -1  -9 941.797 412.657   3
   4   1  -8 382.554 486.237   3
   4   1  -8-12.1043 701.887   4
  -4  -1   8 777.093 357.147   2
  -4  -1   8 1026.29 367.841   4
  -4  -1   8 418.812 656.037   1
   4  -1  -8 1282.80 406.873   4
  -4   1   8 1034.06 770.979   1
  -4   1   8 507.730 294.365   2
   4  -1  -8 429.447 380.449   3
   4  -1  -7 322112. 6229.44   4
  -4  -1   7 293999. 6442.89   4
  -4   1   7 317367. 7021.25   2
  -4  -1   7 323559. 7193.09   3
   4  -1  -7 308430. 6916.82   3
  -4  -1   7 328835. 7358.43   2
  -4  -1   7 306051. 8123.67   1
   4   1  -7 316202. 7277.17   3
  -4   1   7 321472. 8212.61   1
   4   1  -7 315322. 7890.24   4
  -4   1   6 4095.29 847.523   1
  -4  -1   6 3331.09 811.893   1
  -4  -1   6 4068.98 655.936   2
   4  -1  -6 3860.60 425.757   4
  -4  -1   6 3258.30 468.285   4
   4   1  -6 2826.77 564.972   3
   4  -1  -6 3908.48 654.972   3
  -4  -1   6 3404.69 628.071   3
  -4  -1   5 33654.6 1338.38   4
   4   1  -5 32860.9 1826.11   3
  -4  -1   5 31759.7 2098.49   1
  -4   1   5 33506.7 2214.62   5
  -4  -1   5 31732.9 1955.90   5
   4  -1  -5 37101.8 1791.32   3
  -4  -1   5 35658.0 1877.95   3
  -4  -1   5 33221.2 1829.93   2
   4  -1  -5 32386.8 999.739   4
   4  -1  -5 31964.0 2038.34   5
  -4   1   5 33301.0 2021.19   1
  -4  -1   4 13056.6 1101.09   2
  -4  -1   4 15577.4 892.237   4
   4   1  -4 13927.9 1154.80   3
  -4   1   4 14345.0 1379.55   5
   4  -1  -4 14656.5 1274.76   5
  -4  -1   4 14762.5 1399.69   1
  -4  -1   4 14426.0 1244.59   3
   4  -1  -4 12904.9 1073.36   3
  -4  -1   4 14255.7 1196.97   5
  -4   1   4 15474.0 1338.66   1
  -4  -1   3 441176. 9073.07   2
   4  -1  -3 441203. 9183.30   5
  -4  -1   3 433959. 8854.34   5
  -4   1   3 428746. 9861.21   5
   4   1  -3 422266. 8973.22   3
   4  -1  -3 460275. 9447.28   1
  -4  -1   3 447517. 9150.68   3
   4  -1  -3 413704. 8784.72   3
  -4  -1   3 423103. 9523.82   1
  -4   1   3 436778. 9206.36   1
  -4  -1   3 417497. 8613.97   4
   4  -1  -2 9817.23 993.370   5
  -4  -1   2 9013.76 951.084   2
  -4  -1   2 7836.61 775.726   5
  -4   1   2 9886.73 1192.79   5
   4  -1  -2 8680.78 984.477   1
  -4   1   2 8560.17 974.540   1
   4   1  -2 7900.99 902.433   3
  -4  -1   2 8008.88 1041.76   1
  -4  -1   2 8105.90 913.284   3
   4  -1  -2 7563.87 876.074   3
  -4  -1   1 138049. 4204.77   2
   4  -1  -1 144855. 2749.07   4
   4   1  -1 146438. 4256.79   2
  -4  -1   1 151132. 3537.15   5
  -4   1   1 145178. 4046.90   1
  -4  -1   1 143842. 4435.53   1
   4  -1  -1 151153. 4152.94   3
  -4  -1   1 152766. 4342.74   3
   4  -1  -1 151200. 4072.10   5
   4  -1  -1 145437. 4210.03   1
   4   1  -1 136864. 4127.13   3
  -4   1   1 148564. 4989.05   5
  -4   1   1 146643. 3753.41   4
  -4  -1   0 12579.9 719.413   5
  -4   1   0 12278.9 801.718   4
  -4  -1   0 11008.0 1041.04   2
  -4  -1   0 11923.9 1102.40   3
   4  -1   0 11806.2 653.322   4
   4   1   0 12051.6 1172.93   2
  -4  -1   0 10711.7 1089.43   1
   4  -1   0 12751.2 1035.16   5
   4  -1   0 11623.3 1025.69   1
   4   1   0 11769.5 1135.44   3
  -4   1   0 12078.2 1255.80   5
  -4   1   0 11454.4 946.684   1
   4  -1   0 10385.4 1035.09   3
  -4   1  -1 424601. 8065.00   4
  -4  -1  -1 386755. 9037.92   2
   4  -1   1 426694. 7845.68   4
   4   1   1 429256. 8953.27   2
  -4  -1  -1 432677. 9043.49   3
  -4  -1  -1 432273. 9171.19   1
   4  -1   1 438205. 8740.97   1
   4  -1   1 435008. 8900.72   5
   4   1   1 409878. 8875.15   3
  -4   1  -1 457782. 10307.3   5
   4  -1   1 437203. 8872.96   3
  -4   1  -1 433019. 8356.06   1
  -4  -1  -2 2128.53 434.771   4
  -4   1  -2 2227.40 446.509   1
  -4  -1  -2 1652.95 496.011   2
  -4   1  -2 1922.51 391.711   4
   4  -1   2 2399.96 479.899   1
   4   1   2 1651.79 528.788   3
   4  -1   2 1404.22 389.877   4
   4  -1   2 3399.31 636.256   5
  -4  -1  -2 1914.39 504.349   3
  -4   1  -2 1989.86 772.159   5
   4  -1   2 2353.48 656.277   3
  -4  -1  -3 382530. 8261.62   2
  -4   1  -3 376645. 7752.42   4
  -4  -1  -3 358642. 8027.68   3
   4  -1   3 354839. 7587.71   4
  -4  -1  -3 372539. 7821.46   4
   4   1   3 369965. 8092.06   3
   4  -1   3 365495. 7919.95   3
  -4   1  -3 364410. 7034.62   1
  -4  -1  -4 21601.0 1564.23   2
  -4   1  -4 24334.5 1527.53   4
   4  -1   4 20246.4 1395.27   4
  -4  -1  -4 22497.7 1506.55   4
   4   1   4 22447.2 942.555   5
   4   1   4 23667.3 1562.49   3
   4  -1   4 25743.7 2030.86   5
  -4  -1  -4 22552.4 1487.47   3
   4  -1   4 19979.2 1380.98   3
  -4   1  -4 23137.8 1050.32   1
  -4  -1  -5 107036. 3664.99   2
  -4   1  -5 107687. 3694.49   4
  -4  -1  -5 101705. 3675.38   4
   4  -1   5 110171. 3631.68   4
   4   1   5 105706. 2792.51   5
   4   1   5 105424. 3556.14   3
   4  -1   5 104990. 3424.14   3
   4  -1   5 104989. 4576.55   5
  -4  -1  -5 105187. 3463.56   3
  -4   1  -5 106131. 2459.24   1
  -4  -1  -6 19142.4 1436.00   2
  -4  -1  -6 17797.6 1516.93   4
   4   1   6 16968.4 1118.37   5
   4   1   6 18111.6 1389.49   3
   4  -1   6 16727.7 1279.53   3
  -4  -1  -6 14870.6 1232.00   3
   4  -1   6 21580.3 2109.40   5
  -4   1  -6 17030.4 694.943   1
  -4   1  -6 15904.9 1448.63   4
  -4   1  -7 400337. 9259.00   4
  -4  -1  -7 395415. 9410.80   4
  -4   1  -7 392175. 8652.55   2
   4   1   7 389903. 8607.22   3
   4   1   7 392123. 8256.79   5
   4  -1   7 399651. 8457.87   3
  -4  -1  -7 385360. 8400.76   3
   4  -1   7 399555. 10674.6   5
  -4  -1  -7 390743. 8800.59   2
  -4  -1  -8 4855.47 761.556   2
  -4   1  -8 6206.39 1095.34   4
   4  -1   8 5001.19 723.306   3
  -4   1  -8 5285.77 780.203   2
   4   1   8 4102.28 695.357   3
   4   1   8 5744.58 779.482   5
  -4  -1  -8 5590.29 1119.80   4
   4  -1   8 5377.19 1208.81   5
  -4   1  -9 33533.9 2392.57   4
  -4  -1  -9 36118.8 2583.13   4
  -4   1  -9 33377.2 1911.28   2
   4   1   9 32304.6 2013.99   5
  -4  -1  -9 30877.0 1925.40   1
   4  -1   9 37042.4 1901.24   3
  -4  -1  -9 32142.4 2010.47   2
  -4   1 -10 18770.2 1883.27   4
  -4   1 -10 16562.9 1399.14   2
  -4  -1 -10 18391.6 1963.04   4
   4  -1  10 18627.0 1373.34   3
  -4  -1 -10 18948.2 1462.44   1
  -4  -1 -10 17647.7 1528.00   2
  -4   1 -11 181914. 5200.87   2
  -4   1 -11 199447. 6738.94   4
  -4  -1 -11 186601. 5042.45   1
  -4  -1 -11 199048. 6888.98   4
   4  -1  11 200568. 5206.87   3
  -4   1 -12 24257.8 2313.82   4
   4  -1  12 22565.8 1457.14   3
  -4  -1 -12 20906.8 2202.79   4
  -4   1 -13 4499.76 1209.21   4
  -4  -1 -13 5923.17 1376.77   4
  -4   1 -14 7296.20 1570.20   4
  -4  -1 -14 5343.92 1468.51   4
  -4   1 -15 178787. 7251.49   4
  -4  -1 -15 175065. 7361.08   4
  -4   1 -16 454.357 1048.50   4
  -4  -1 -16 1218.58 1061.97   4
  -4   1 -17 689.228 1194.01   4
  -4  -1 -17 4032.10 1464.58   4
  -4   1 -18 3885.66 1726.84   4
  -4  -1 -18-227.883 1239.76   4
  -4   2  20 5991.00 2140.15   1
  -4   2  19 2537.54 1447.47   1
  -4  -2  18 119577. 6591.60   1
  -4   2  18 110025. 6532.80   1
  -4  -2  17 14381.6 2174.11   1
   4   2 -17 12272.3 1775.94   4
  -4   2  17 16413.9 2519.58   1
   4  -2 -16 35934.9 2559.50   4
  -4   2  16 36434.2 3521.84   1
  -4  -2  16 36870.0 3350.66   1
   4   2 -16 37212.5 3013.09   4
   4   2 -15-1221.86 1177.56   4
   4  -2 -15 584.718 647.158   4
  -4  -2  15 581.967 1029.43   1
  -4   2  15 569.596 1024.87   1
   4  -2 -14 131365. 4760.23   4
  -4   2  14 142215. 6461.81   1
  -4  -2  14 141532. 6230.09   1
   4   2 -14 130523. 5602.93   4
   4   2 -13 10721.9 1537.53   4
   4  -2 -13 9630.59 1211.84   4
  -4   2  13 8726.68 1491.88   1
  -4  -2  13 10895.7 1764.16   1
   4  -2 -12 137147. 4463.76   4
  -4   2  12 146286. 6081.71   1
   4  -2 -12 141775. 4050.39   3
  -4  -2  12 144861. 5864.86   1
   4   2 -12 133338. 5419.47   4
  -4   2  11 10449.6 1023.18   2
   4   2 -11 8031.23 1052.47   4
   4  -2 -11 9276.01 1007.77   4
  -4  -2  11 9197.30 1555.26   1
  -4   2  11 12673.2 1742.18   1
   4  -2 -11 10754.1 1044.83   3
  -4   2  10 139954. 5591.84   1
   4  -2 -10 137454. 4055.91   4
  -4  -2  10 144045. 4275.31   3
   4  -2 -10 136044. 4048.78   3
  -4  -2  10 138616. 5456.12   1
   4   2 -10 133673. 5233.24   4
  -4  -2   9 8010.30 974.361   3
   4  -2  -9 8147.62 825.400   4
  -4  -2   9 8714.70 1403.24   1
   4   2  -9 7791.01 1166.41   4
  -4   2   9 6926.38 1274.86   1
  -4  -2   9 8065.08 1009.21   4
   4  -2  -9 8688.88 978.320   3
  -4   2   8 182770. 5991.85   1
  -4  -2   8 169264. 5828.12   1
  -4  -2   8 161970. 4728.03   4
   4  -2  -8 165686. 4160.62   4
   4  -2  -8 166883. 4567.43   3
   4  -2  -8 171642. 6042.57   5
   4   2  -8 179671. 6198.41   4
  -4  -2   8 170773. 4871.44   3
  -4   2   7 1482.79 748.946   1
  -4  -2   7 1683.26 540.850   3
  -4  -2   7 2045.32 506.432   4
   4  -2  -7 1753.47 389.257   4
   4  -2  -7 2284.77 817.144   5
  -4  -2   7 883.569 606.551   1
   4   2  -7 2832.43 749.715   2
  -4  -2   6 142250. 4284.42   4
   4  -2  -6 148407. 3330.94   4
   4  -2  -6 151454. 5279.85   5
  -4  -2   6 141791. 5109.90   1
  -4  -2   6 152463. 4552.14   3
   4   2  -6 144049. 4465.91   2
  -4  -2   6 143861. 4622.41   2
  -4   2   6 143290. 4956.44   1
  -4  -2   5 13642.6 1216.28   4
  -4   2   5 12754.9 1314.06   1
   4   2  -5 12285.3 1247.65   2
   4  -2  -5 13404.6 703.321   4
  -4  -2   5 13461.6 1247.12   3
   4  -2  -5 12702.1 1392.72   5
  -4  -2   5 12741.2 1507.44   1
  -4  -2   5 15173.9 1359.23   2
  -4  -2   4 365227. 9138.03   1
  -4  -2   4 390236. 8637.87   2
   4   2  -4 372001. 8511.18   2
  -4  -2   4 372713. 8493.72   3
   4   2  -4 380183. 8603.47   3
  -4   2   4 378289. 9724.55   5
   4  -2  -4 380213. 9049.67   5
  -4   2   4 382081. 8652.58   1
  -4  -2   4 366983. 9019.43   4
   4  -2  -3 765.651 356.532   4
  -4  -2   3 1353.69 504.556   2
   4   2  -3 913.804 548.537   2
   4  -2  -3 3063.99 752.801   5
   4   2  -3 672.314 546.859   3
  -4  -2   3 505.325 547.426   1
  -4   2   3 1385.71 635.110   5
  -4  -2   3 817.072 366.613   3
  -4   2   3 1443.59 638.437   1
   4  -2  -2 25329.6 1121.57   4
   4   2  -2 25869.4 1751.47   2
   4  -2  -2 29391.8 1945.38   5
   4   2  -2 22790.3 1643.84   3
  -4  -2   2 22037.9 1569.10   3
  -4  -2   2 22144.7 1786.04   1
   4  -2  -2 24001.7 1621.97   1
  -4   2   2 25092.4 2146.59   5
  -4   2   2 23425.3 1559.28   1
  -4  -2   2 24178.6 1671.53   2
   4  -2  -1 11176.1 727.680   4
   4  -2  -1 13787.2 1123.77   1
   4   2  -1 11543.2 1205.30   2
  -4  -2   1 12441.7 1179.85   3
   4   2  -1 11073.4 1176.80   3
   4  -2  -1 10972.2 1204.98   5
  -4   2   1 13003.7 1519.45   5
  -4   2   1 12136.2 1097.03   1
  -4  -2   1 11599.3 1177.05   2
   4  -2   0 433240. 8505.99   4
   4   2   0 463722. 9971.77   2
   4  -2   0 458455. 10360.4   5
  -4  -2   0 449053. 9936.79   3
   4   2   0 453856. 9916.23   3
  -4   2   0 452004. 10925.1   5
   4  -2   0 451437. 9363.23   1
  -4   2   0 438852. 9069.80   1
  -4   2   0 485014. 10893.1   4
  -4  -2   0 464375. 9996.17   2
   4  -2   1 23418.4 1270.36   4
   4   2   1 24334.6 1725.85   2
  -4  -2  -1 24074.1 1644.40   3
   4   2   1 26649.5 1759.64   3
   4  -2   1 25693.4 1808.71   5
  -4   2  -1 22810.5 2036.11   5
   4  -2   1 24217.8 1429.66   1
  -4   2  -1 23872.1 1339.42   1
  -4  -2  -1 26915.4 1768.86   2
  -4   2  -1 26317.1 1731.70   4
  -4   2  -2 29908.5 1727.91   4
   4  -2   2 30761.5 1560.58   4
   4   2   2 28376.4 1818.63   2
  -4   2  -2 29036.4 1367.04   1
   4   2   2 27956.0 1822.66   3
   4  -2   2 31028.4 2070.99   5
   4  -2   2 31476.0 1552.16   1
  -4   2  -2 24803.8 2124.01   5
  -4  -2  -2 30648.6 1921.44   2
  -4   2  -3 24517.4 1609.08   4
   4  -2   3 25080.8 1509.16   4
   4   2   3 22544.9 1615.75   2
   4   2   3 25394.5 1707.74   3
   4  -2   3 26118.0 2050.18   5
  -4   2  -3 20935.5 2382.54   5
  -4  -2  -3 23084.0 1673.74   2
  -4   2  -3 22436.5 1101.24   1
   4  -2   3 24484.1 1280.29   1
   4  -2   4 562623. 11362.7   4
   4   2   4 549876. 9733.59   5
   4   2   4 579268. 11485.8   2
   4  -2   4 559172. 13087.1   5
  -4   2  -5 2428.52 795.344   4
   4   2   5 1244.59 567.943   2
  -4  -2  -5 1649.76 547.391   4
  -4   2  -5 2308.79 293.276   1
   4   2   5 1697.97 357.233   5
   4  -2   5 1095.02 665.062   5
  -4   2  -6 38895.2 2292.58   4
   4   2   6 40550.2 2133.30   2
  -4  -2  -6 40193.6 2431.79   4
   4   2   6 38146.9 1696.73   5
   4  -2   6 42916.9 3113.68   5
  -4   2  -7 1683.73 686.864   4
   4   2   7 2924.98 675.068   2
  -4  -2  -7 1298.09 611.408   4
   4   2   7 2090.47 484.910   5
   4  -2   7 3147.07 929.958   5
  -4   2  -8 367179. 9154.72   4
  -4  -2  -8 363103. 9490.10   4
   4  -2   8 353796. 10716.8   5
   4  -2   8 354813. 8037.49   3
   4   2   8 348975. 7865.74   5
  -4  -2  -9 29442.4 2429.09   4
   4   2   9 24577.4 1795.98   5
  -4  -2  -9 34515.6 2466.26   1
   4  -2   9 28254.0 1781.88   3
   4  -2   9 31684.4 2870.09   5
  -4   2  -9 28861.0 2251.99   4
  -4   2 -10 82218.3 4038.47   4
  -4  -2 -10 84882.2 4292.68   4
  -4  -2 -10 76740.3 3640.41   1
   4  -2  10 87638.6 4885.10   5
   4  -2  10 79887.6 3097.73   3
  -4   2 -11 2212.31 945.047   4
  -4  -2 -11 1892.93 1205.99   4
  -4   2 -11 2252.67 597.884   2
   4  -2  11 2613.65 627.082   3
   4  -2  11 3061.56 1174.58   5
  -4   2 -12 236509. 7829.34   4
   4  -2  12 229873. 8791.83   5
  -4  -2 -12 245853. 8355.34   4
   4  -2  12 246336. 6114.61   3
  -4   2 -13 15994.0 2090.98   4
  -4  -2 -13 18183.9 2240.92   4
   4  -2  13 15902.7 2342.75   5
  -4   2 -14 103599. 5225.99   4
  -4  -2 -14 95041.7 5219.55   4
  -4   2 -15 1181.41 1191.09   4
  -4  -2 -15 754.338 1122.94   4
  -4   2 -16 62019.4 4333.39   4
  -4  -2 -16 53239.0 4181.31   4
  -4   2 -17 5168.20 1742.43   4
  -4  -2 -17 1385.54 1022.61   4
   4  -2  18 45046.9 4259.42   5
   4  -2  19 1112.90 1584.79   5
  -4   3  19 79475.2 5688.56   1
  -4   3  18 5388.19 1801.29   1
   4   3 -17 10761.6 1816.78   4
  -4   3  17 17837.3 2683.02   1
  -4  -3  17 14796.8 2346.25   1
   4   3 -16 18502.5 2304.41   4
  -4   3  16 23995.7 3036.61   1
  -4  -3  16 23725.3 2777.98   1
   4  -3 -15 173470. 5821.36   4
  -4   3  15 160974. 7433.93   1
  -4  -3  15 174011. 7287.02   1
   4   3 -15 153525. 6726.54   4
   4   3 -14 2868.38 1020.00   4
  -4   3  14 6884.48 1905.34   1
   4  -3 -14 4040.68 941.445   4
  -4  -3  14 4688.78 1548.67   1
  -4   3  13 5277.73 1720.05   1
   4   3 -13 3105.20 775.539   4
   4  -3 -13 4908.94 905.883   4
  -4  -3  13 3451.19 1226.76   1
   4  -3 -12 12862.2 1303.97   4
   4   3 -12 9554.72 1477.21   4
  -4  -3  12 14104.0 1926.73   1
   4  -3 -12 12639.9 1139.11   3
   4  -3 -11 216151. 5744.32   4
  -4   3  11 212704. 7533.31   1
   4  -3 -11 193126. 5305.26   3
  -4  -3  11 202216. 7281.69   1
   4   3 -11 192673. 7207.48   4
  -4  -3  10 20243.1 2118.29   1
   4  -3 -10 23254.1 1561.64   4
   4   3 -10 22007.4 1710.19   2
   4  -3 -10 18739.0 2189.09   5
  -4  -3   9 12849.2 1702.46   1
   4  -3  -9 12525.2 1089.33   4
   4   3  -9 11979.0 1281.84   2
   4  -3  -9 10282.0 1731.38   5
  -4   3   9 12635.3 1685.19   1
   4   3  -8 20974.7 1680.74   2
   4  -3  -8 19608.6 1299.09   4
   4  -3  -8 20325.6 2212.18   5
  -4  -3   8 19849.7 2031.31   1
  -4   3   8 19685.5 1931.24   1
  -4  -3   7 321688. 8585.05   4
   4   3  -7 347679. 8446.66   2
  -4   3   7 340801. 9059.12   1
  -4  -3   7 344198. 9409.27   1
   4  -3  -7 337041. 7082.69   4
   4  -3  -7 344771. 9674.75   5
  -4  -3   6 96031.9 4176.90   4
   4   3  -6 109518. 4149.79   2
  -4   3   6 115247. 4460.89   1
   4  -3  -6 110514. 4825.78   5
  -4  -3   6 108326. 4699.55   1
  -4  -3   5 30301.2 2312.26   4
   4   3  -5 24226.6 1839.04   2
  -4   3   5 24410.1 1956.17   1
   4  -3  -5 26567.8 2309.17   5
  -4  -3   5 25309.1 2197.61   1
  -4   3   4 12712.5 1347.87   1
  -4  -3   4 12391.1 1665.98   4
   4   3  -4 12350.7 1317.17   2
  -4  -3   4 11854.2 1511.48   1
   4  -3  -4 12542.9 1571.23   5
   4   3  -3 459958. 10535.9   2
  -4   3   3 465574. 10166.2   1
   4  -3  -3 470797. 11273.2   5
   4   3  -2 63302.7 3076.88   2
  -4   3   2 63022.2 2786.83   1
   4  -3  -2 68470.7 3484.48   5
  -4   3   2 65987.3 3843.77   5
  -4  -3   2 59072.5 2965.11   5
   4  -3  -2 67332.2 3153.14   4
   4   3  -1 101390. 3959.02   2
  -4   3   1 101437. 3442.97   1
   4  -3  -1 108887. 4482.01   5
   4  -3  -1 101565. 3531.53   1
  -4   3   1 101573. 4851.67   5
  -4  -3   1 90826.8 3634.73   5
   4  -3  -1 94170.2 3527.70   4
   4  -3   0 3206.32 614.011   1
   4  -3   0 2994.64 666.467   4
  -4   3   0 5018.08 1128.01   5
   4   3   0 2112.40 575.899   2
   4  -3   0 5318.24 1046.24   5
  -4   3   0 2629.16 581.256   1
  -4  -3   0 3131.79 634.710   5
   4   3   1 288562. 7694.41   2
   4  -3   1 287992. 6963.91   4
  -4   3  -1 301706. 6561.55   1
  -4  -3  -1 288627. 6198.76   5
   4  -3   1 283971. 8024.45   5
  -4   3  -1 304734. 9329.15   5
   4  -3   1 297341. 6658.37   1
   4   3   2 130939. 4590.99   2
   4  -3   2 128021. 4181.60   4
  -4   3  -2 132695. 3663.44   1
   4  -3   2 141230. 5325.35   5
  -4  -3  -2 132359. 3211.17   5
   4   3   2 136102. 3663.50   5
   4  -3   2 134015. 3725.78   1
  -4   3  -2 142636. 5313.88   4
   4   3   3 209650. 6120.23   2
   4  -3   3 209263. 5843.96   4
  -4   3  -3 211226. 4904.35   1
  -4  -3  -3 207795. 4488.28   5
   4  -3   3 223117. 7277.91   5
   4   3   3 217725. 4796.07   5
   4  -3   3 217264. 4938.15   1
  -4   3  -3 215681. 6536.39   4
   4  -3   4 160.960 261.124   1
  -4   3  -4 536.111 360.626   1
  -4   3  -4 298.056 547.298   4
   4   3   4 75.5105 515.855   2
   4   3   4-140.175 366.292   5
   4  -3   4 814.024 652.680   5
  -4   3  -4 682.755 1214.30   5
  -4   3  -5 253867. 7142.68   4
   4   3   5 246969. 6782.00   2
   4  -3   5 249369. 8449.21   5
   4  -3   5 265390. 5209.83   1
   4   3   5 251913. 5726.22   5
  -4   3  -6 58121.5 3120.25   4
   4   3   6 54398.6 2764.55   2
   4   3   6 55874.6 2253.20   5
   4  -3   6 61573.4 3864.63   5
  -4   3  -7 304212. 8238.94   4
  -4  -3  -7 305184. 8643.68   4
   4   3   7 288326. 7382.25   2
   4   3   7 285910. 6757.66   5
   4  -3   7 318240. 9954.73   5
  -4   3  -8 839.812 748.861   4
   4   3   8 1543.34 681.581   2
  -4  -3  -8 238.150 756.860   4
   4  -3   8-458.535 923.290   5
   4   3   8 443.062 302.315   5
  -4   3  -9 49643.6 3186.28   4
   4   3   9 48352.1 2452.94   2
  -4  -3  -9 49026.4 3278.66   4
   4  -3   9 47779.6 3616.19   5
  -4   3 -10 53787.1 3345.67   4
  -4  -3 -10 49565.2 3474.99   4
   4   3  10 52768.0 2569.46   2
   4  -3  10 53992.1 3986.42   5
  -4   3 -11 293132. 8876.69   4
  -4  -3 -11 279858. 9198.19   4
   4  -3  11 298882. 7394.30   3
   4  -3  11 284265. 10077.5   5
  -4   3 -12 15077.9 2090.70   4
  -4  -3 -12 11895.0 1900.31   4
   4  -3  12 12214.8 1221.32   3
   4  -3  12 12431.5 1989.00   5
  -4  -3 -13 5772.09 1611.29   4
  -4   3 -13 6112.80 1569.03   4
   4  -3  13 4924.62 1386.30   5
  -4   3 -14 23829.0 2672.85   4
   4  -3  14 18204.4 2668.80   5
  -4  -3 -14 24637.6 2833.26   4
  -4   3 -15 153614. 6831.03   4
  -4  -3 -15 156034. 7278.58   4
   4  -3  15 137516. 7298.61   5
  -4   3 -16 15292.5 2285.12   4
   4  -3  16 10012.2 1966.54   5
  -4  -3 -16 14900.8 2334.37   4
  -4   3 -17 280.528 1090.40   4
  -4  -3 -17-466.468 1141.55   4
   4  -3  17-582.939 1560.19   5
   4  -3  18 1833.84 1164.32   5
  -4   4  18 75118.1 5427.19   1
   4   4 -17 29779.0 3056.67   4
  -4   4  17 29950.2 3349.17   1
   4   4 -16 19691.4 2452.67   4
  -4  -4  16 21061.1 2606.34   1
  -4   4  16 24518.2 3052.78   1
   4   4 -15 1268.24 922.180   4
  -4  -4  15 3913.79 1008.83   1
  -4   4  15 3713.55 1469.70   1
   4  -4 -15 3629.46 950.612   4
   4  -4 -14 106781. 4435.39   4
  -4   4  14 105163. 5784.03   1
   4   4 -14 91373.8 5242.62   4
  -4  -4  14 99193.8 5374.14   1
   4  -4 -13 44832.5 2717.79   4
  -4   4  13 42238.8 3596.24   1
  -4  -4  13 40762.4 3386.23   1
   4  -4 -12 76695.5 3450.53   4
   4   4 -12 73203.8 3484.48   2
  -4   4  12 78667.0 4677.27   1
  -4  -4  12 76591.6 4485.46   1
  -4  -4  11 1595.54 899.033   1
   4   4 -11 2672.72 857.402   2
   4  -4 -11 2868.59 800.104   4
   4  -4 -11 2759.22 1424.49   5
  -4   4  11 2920.96 1090.63   1
   4   4 -10 21717.4 1988.25   2
   4  -4 -10 22921.5 1697.51   4
  -4   4  10 24062.2 2433.71   1
  -4  -4  10 22338.2 2364.66   1
   4  -4 -10 25566.2 2708.43   5
   4   4  -9 54469.2 3120.42   2
   4  -4  -9 61621.3 2741.66   4
  -4   4   9 62084.2 3773.43   1
   4  -4  -9 63343.1 4160.60   5
  -4  -4   9 58900.8 3826.45   1
   4   4  -8 124250. 4871.79   2
  -4   4   8 125709. 5341.65   1
   4  -4  -8 123890. 5868.94   5
  -4  -4   8 117914. 5403.19   1
  -4   4   7 2733.85 1049.96   1
   4   4  -7 1796.10 584.080   2
   4  -4  -7 3862.38 1298.20   5
  -4  -4   7 2282.30 940.465   1
   4   4  -6 106433. 4472.47   2
   4  -4  -6 104879. 5099.76   5
  -4   4   6 114822. 4729.23   1
  -4  -4   6 106347. 5061.53   1
   4   4  -5 75834.9 3767.66   2
  -4  -4   5 85738.6 4067.92   5
  -4  -4   5 85859.3 4457.81   1
   4  -4  -5 77591.6 4253.97   5
  -4   4   5 86227.7 3924.09   1
  -4   4   4 266421. 7405.69   1
   4  -4  -4 261597. 8387.67   5
   4   4  -4 270785. 7767.26   2
  -4  -4   4 251987. 7731.32   5
  -4   4   3 14371.5 1526.23   1
   4   4  -3 11828.6 1470.70   2
   4  -4  -3 12275.2 1619.59   5
  -4  -4   3 13153.1 1517.43   5
   4   4  -2 40630.7 2804.51   2
   4  -4  -2 42662.8 3055.85   5
  -4   4   2 42578.6 2471.67   1
  -4  -4   2 42200.5 2748.80   5
   4  -4  -2 41721.3 2879.72   4
   4   4  -1 63905.3 3464.09   2
   4  -4  -1 68324.5 3748.55   4
  -4   4   1 63579.3 2923.22   1
   4  -4  -1 63029.4 3607.63   5
  -4  -4   1 62689.2 3147.74   5
   4   4   0 329107. 9095.31   2
   4  -4   0 322672. 8884.53   4
  -4   4   0 334489. 7932.65   1
  -4  -4   0 352394. 8301.53   5
   4  -4   0 324635. 9331.87   5
   4  -4   0 341461. 7859.07   1
   4   4   1 80226.0 3843.11   2
   4  -4   1 64807.6 3344.29   4
  -4   4  -1 73077.2 2977.33   1
  -4  -4  -1 68517.3 2985.59   5
   4  -4   1 70884.7 3910.35   5
   4   4   1 79833.0 3399.41   5
   4  -4   1 74755.1 2920.19   1
   4   4   2 8527.37 1325.59   2
   4  -4   2 7063.44 1197.75   4
   4  -4   2 5438.33 776.579   1
  -4   4  -2 4943.44 752.389   1
  -4  -4  -2 6474.53 931.298   5
   4  -4   2 7085.00 1488.96   5
   4   4   2 8053.93 1001.50   5
   4   4   3 34765.4 2487.43   2
  -4  -4  -3 29280.1 1835.45   5
  -4   4  -3 30936.6 1801.37   1
   4  -4   3 33617.5 2773.72   5
   4   4   3 31124.2 1864.73   5
   4  -4   3 32909.6 1678.60   1
  -4   4  -3 34418.3 2882.14   4
   4   4   4 398000. 9945.57   2
   4   4   4 369567. 8352.17   5
   4  -4   4 360349. 10562.8   5
   4  -4   4 415363. 7952.01   1
  -4  -4  -4 386685. 8757.99   5
  -4   4  -4 385596. 10739.0   4
   4   4   5 65916.7 3371.23   2
   4   4   5 61679.2 2726.09   5
  -4  -4  -5 66519.0 2908.97   5
   4  -4   5 68678.9 2193.57   1
   4  -4   5 57225.7 3749.10   5
  -4   4  -5 62301.5 3632.03   4
  -4   4  -6 17652.6 1859.21   4
   4   4   6 15309.4 1581.08   2
   4  -4   6 16780.9 871.836   1
   4   4   6 16393.5 1328.84   5
   4  -4   6 19693.1 2335.70   5
  -4   4  -7 16677.2 1856.11   4
   4   4   7 13589.2 1464.14   2
   4   4   7 14155.3 1272.57   5
   4  -4   7 18134.3 2194.92   5
  -4   4  -8 168409. 6409.20   4
   4   4   8 171914. 5651.37   2
   4  -4   8 184258. 7481.02   5
   4   4   8 164606. 5081.37   5
  -4   4  -9 42113.4 3159.92   4
   4   4   9 42074.5 2586.96   2
  -4  -4  -9 37622.7 3023.31   4
   4  -4   9 47704.9 3664.28   5
  -4   4 -10 31931.0 2807.77   4
   4   4  10 34924.3 2279.54   2
  -4  -4 -10 33730.7 2996.91   4
   4  -4  10 37452.6 3420.75   5
   4  -4  11 2502.14 1370.04   5
  -4   4 -11 909.489 1029.14   4
   4   4  11 918.239 517.850   2
  -4  -4 -11-1018.87 1216.03   4
  -4   4 -12 132594. 6123.47   4
   4   4  12 134029. 4589.89   2
  -4  -4 -12 152689. 6876.26   4
   4  -4  12 138269. 6844.40   5
  -4   4 -13 42819.2 3464.42   4
  -4  -4 -13 44416.1 3789.62   4
   4  -4  13 40525.4 3677.38   5
  -4   4 -14 44620.3 3703.71   4
  -4  -4 -14 49125.5 4164.82   4
   4  -4  14 47625.0 4170.02   5
  -4   4 -15-220.553 919.667   4
  -4  -4 -15 952.631 1417.60   4
   4  -4  15 1640.69 1213.03   5
  -4   4 -16 53389.9 4234.22   4
  -4  -4 -16 56376.6 4697.16   4
   4  -4  16 53561.1 4619.31   5
  -4  -4 -17 48873.9 4448.11   4
   4  -4  17 39209.8 4006.94   5
   4  -4  18 58878.0 5020.33   5
  -4   5  17 6982.65 1679.40   1
  -4   5  16 24708.3 3124.26   1
  -4  -5  16 24131.1 2751.39   1
  -4   5  15 80428.6 5250.68   1
  -4  -5  15 78719.0 4825.28   1
   4  -5 -14 35580.8 2669.22   4
  -4   5  14 32965.4 3325.05   1
  -4  -5  14 30273.9 2961.64   1
  -4  -5  13 4324.16 1388.41   1
  -4   5  13 2980.53 1229.56   1
   4  -5 -13 5170.29 1159.99   4
   4   5 -12 52243.3 3335.35   2
   4  -5 -12 54024.7 3105.93   4
   4  -5 -12 51761.2 4480.44   5
  -4  -5  12 46782.6 3689.49   1
  -4   5  12 56719.6 4101.32   1
  -4   5  11 124252. 6053.72   1
   4   5 -11 125296. 5332.67   2
   4  -5 -11 123889. 4717.36   4
  -4  -5  11 115249. 5794.57   1
   4  -5 -11 125250. 6646.72   5
   4   5 -10 73049.7 3974.70   2
   4  -5 -10 81222.9 3601.66   4
  -4   5  10 72457.2 4406.30   1
   4  -5 -10 74810.6 4956.85   5
  -4  -5  10 66421.7 4309.13   1
   4   5  -9-250.714 762.112   2
   4  -5  -9-418.588 1064.83   5
  -4   5   9-880.053 960.027   1
  -4  -5   9 944.194 871.732   1
   4   5  -8 48196.3 3246.96   2
   4  -5  -8 46107.5 3689.58   5
  -4   5   8 48712.4 3392.31   1
  -4  -5   8 46682.5 3485.05   1
  -4  -5   8 46394.1 3427.81   5
   4   5  -7 215293. 7406.60   2
  -4   5   7 218462. 7406.17   1
   4  -5  -7 194171. 7910.16   5
  -4  -5   7 199253. 7682.59   1
  -4  -5   7 209194. 7584.22   5
   4   5  -6 60676.3 3635.88   2
  -4   5   6 57497.5 3462.30   1
   4  -5  -6 56354.5 3938.36   5
  -4  -5   6 48497.2 3571.56   1
  -4  -5   6 55072.0 3590.45   5
   4   5  -5 9038.95 1492.23   2
   4  -5  -5 8644.33 1573.98   5
  -4   5   5 9066.00 1475.20   1
  -4  -5   5 9145.26 1517.78   5
   4   5  -4 9963.23 1544.43   2
   4  -5  -4 8977.49 1556.09   5
  -4   5   4 8135.79 1299.15   1
  -4  -5   4 12714.1 1703.60   5
  -4   5   3 205049. 6519.60   1
   4  -5  -3 196050. 7441.04   5
   4   5  -3 195420. 7067.51   2
  -4   5   2 158994. 5453.18   1
   4  -5  -2 172066. 6744.23   5
  -4  -5   2 149658. 5812.57   5
   4  -5  -2 159413. 6444.28   4
   4   5  -2 167490. 6347.78   2
   4  -5  -1 85046.2 4540.58   5
  -4  -5   1 82861.4 3955.09   5
  -4   5   1 86307.0 3769.89   1
   4   5  -1 91248.8 4468.68   2
   4  -5  -1 86321.8 4701.82   4
   4   5   0 1408.07 735.061   2
   4  -5   0 1065.78 797.736   5
  -4  -5   0 491.152 636.949   5
  -4   5   0 272.724 648.743   1
  -4  -5  -1 199636. 6291.60   5
   4  -5   1 201175. 7551.81   5
  -4   5  -1 193474. 6000.91   1
   4   5   1 187614. 6866.55   2
  -4  -5  -2 143792. 5177.24   5
   4  -5   2 156668. 6659.27   5
   4   5   2 136022. 4812.71   5
   4  -5   2 138653. 4365.00   1
   4   5   2 143466. 5755.16   2
   4  -5   3 139841. 6195.43   5
  -4  -5  -3 144832. 5135.98   5
   4   5   3 140252. 4693.48   5
   4  -5   3 145007. 4296.15   1
   4   5   3 136789. 5633.08   2
  -4  -5  -4-127.577 562.347   5
   4   5   4 490.480 699.746   2
   4   5   4 194.597 437.693   5
   4  -5   4 312.164 374.464   1
   4  -5   4 336.302 817.744   5
  -4   5  -5 110872. 5586.86   4
  -4  -5  -5 100785. 4484.98   5
   4   5   5 107743. 4049.56   5
   4  -5   5 114744. 3359.99   1
   4   5   5 111148. 4903.72   2
   4   5   6 130708. 5447.84   2
  -4  -5  -6 130749. 5195.81   5
   4   5   6 132740. 4636.17   5
   4  -5   6 116007. 5809.67   5
   4  -5   6 142791. 3609.82   1
  -4   5  -6 124609. 5973.58   4
   4   5   7 137904. 5539.70   2
  -4  -5  -7 133358. 5403.69   5
   4   5   7 137016. 4804.00   5
   4  -5   7 142934. 6602.53   5
   4  -5   7 145378. 3299.26   1
  -4   5  -7 127615. 6010.81   4
  -4   5  -8 12162.9 1851.46   4
   4   5   8 16744.7 1844.83   2
   4   5   9 25432.6 2194.56   2
   4  -5   9 29294.4 2938.06   5
  -4   5  -9 23885.0 2571.40   4
   4   5  10 76839.0 3769.39   2
  -4  -5 -10 70074.1 4816.94   4
   4  -5  10 72634.6 4708.98   5
  -4   5 -10 71316.3 4443.81   4
   4   5  11 172632. 5961.54   2
  -4  -5 -11 173638. 7831.58   4
   4  -5  11 169800. 7605.37   5
  -4   5 -11 173304. 7372.27   4
   4  -5  12 14556.1 2353.21   5
  -4   5 -12 10240.2 1757.03   4
   4   5  12 12829.6 1528.12   2
  -4  -5 -12 12459.4 2095.13   4
  -4  -5 -13 1976.09 1362.49   4
  -4   5 -13 2758.10 1159.58   4
   4  -5  13 3321.71 1202.63   5
  -4   5 -14 36234.8 3521.89   4
  -4  -5 -14 36177.5 3729.09   4
   4  -5  14 32445.1 3324.01   5
  -4   5 -15 100836. 5945.46   4
  -4  -5 -15 105466. 6529.13   4
   4  -5  15 92810.9 5899.98   5
  -4   5 -16 15111.9 2505.50   4
  -4  -5 -16 17511.6 2932.16   4
   4  -5  16 16223.5 2577.54   5
   4  -5  17 941.301 1155.92   5
  -4   6  16 22918.2 3140.50   1
  -4  -6  16 19452.0 2819.77   5
  -4  -6  15 2177.70 1334.38   1
  -4  -6  15 3592.35 1460.52   5
  -4   6  15 4486.74 1509.27   1
   4  -6 -14 60342.4 3701.23   4
  -4   6  14 54655.9 4365.77   1
  -4  -6  14 48260.3 4213.70   5
  -4  -6  14 53069.5 3969.28   1
   4  -6 -13 94548.1 4567.53   4
  -4  -6  13 81916.7 5389.28   5
   4  -6 -13 88671.5 6017.60   5
  -4   6  13 80043.7 5258.15   1
  -4  -6  13 69951.6 4622.93   1
   4   6 -12 54005.8 3733.00   2
   4  -6 -12 51802.8 3299.78   4
   4  -6 -12 50519.0 4407.03   5
  -4   6  12 50708.5 4031.95   1
  -4  -6  12 53899.7 3987.46   1
  -4  -6  12 50060.1 4055.64   5
   4   6 -11 1166.19 755.210   2
   4  -6 -11 1043.32 1194.06   5
   4  -6 -11-46.1866 935.939   4
  -4   6  11 1195.06 976.650   1
  -4  -6  11 1497.20 1021.16   1
  -4  -6  11 339.805 992.532   5
   4   6 -10 44247.4 3329.23   2
   4  -6 -10 49978.5 4224.00   5
  -4  -6  10 45234.8 3604.99   1
  -4  -6  10 43943.1 3624.20   5
  -4   6  10 46088.2 3638.76   1
   4   6  -9 158865. 6655.92   2
  -4   6   9 155583. 6725.74   1
  -4  -6   9 144496. 6588.41   1
  -4  -6   9 151495. 6790.99   5
   4  -6  -9 149935. 7284.55   5
  -4  -6   8 56553.5 3998.93   5
  -4   6   8 55738.3 3817.22   1
  -4  -6   8 54073.8 3874.78   1
   4  -6  -8 53123.1 4211.76   5
   4   6  -8 57908.3 3883.23   2
   4   6  -7 10885.2 1734.41   2
  -4  -6   7 9392.78 1705.54   1
  -4   6   7 10566.8 1606.06   1
   4  -6  -7 9066.17 1838.98   5
  -4  -6   7 9455.41 1603.25   5
   4  -6  -6 68847.3 4476.84   5
  -4  -6   6 68678.3 4070.92   5
  -4   6   6 64078.6 3812.46   1
   4   6  -6 59110.5 3968.05   2
   4  -6  -5 124065. 6148.38   5
  -4   6   5 119400. 5312.60   1
  -4  -6   5 135078. 5786.14   5
   4   6  -5 108223. 5540.63   2
  -4   6   4 130393. 5445.94   1
   4  -6  -4 130808. 6170.97   5
   4   6  -4 118343. 5776.45   2
   4  -6  -3 54006.5 3872.84   5
  -4   6   3 50434.3 3201.61   1
  -4  -6   3 50030.0 3373.77   5
   4   6  -3 47164.2 3512.00   2
  -4   6   2 10763.8 1400.52   1
   4   6  -2 10410.5 1592.84   2
   4  -6  -2 12255.3 1920.42   5
  -4  -6   2 10387.8 1494.37   5
   4  -6  -1 117201. 5670.73   5
  -4  -6   1 112143. 4984.78   5
   4   6  -1 114886. 5571.95   2
   4  -6   0 176311. 7364.87   5
  -4  -6   0 198009. 6940.47   5
   4   6   0 182035. 7252.83   2
   4  -6   1 57978.7 4209.42   5
   4   6   1 61267.3 3812.09   5
   4   6   1 53062.5 3713.87   2
  -4  -6  -1 56465.8 3466.93   5
   4   6   2 398.656 1037.33   2
  -4  -6  -2 3930.85 1123.64   5
   4  -6   2 1920.35 1134.91   5
   4   6   2 1186.74 525.552   5
   4   6   3 62135.0 3153.92   5
   4  -6   3 61616.0 4255.10   5
  -4  -6  -3 68408.2 3770.07   5
   4   6   3 64297.0 4006.26   2
   4  -6   4 229077. 8600.39   5
   4   6   4 265299. 7685.80   5
  -4  -6  -4 243431. 7867.93   5
   4   6   4 257612. 8556.62   2
   4  -6   4 248219. 6424.03   1
   4  -6   5 97552.2 5367.11   5
   4   6   5 109266. 4435.90   5
  -4  -6  -5 107715. 4953.25   5
   4   6   5 112768. 5366.87   2
   4  -6   5 112163. 3691.09   1
   4   6   6 7396.63 1359.96   2
  -4  -6  -6 5999.63 1205.74   5
   4  -6   6 6316.30 1446.82   5
   4  -6   6 7010.30 811.725   1
  -4  -6  -7 34878.2 2960.33   5
   4  -6   7 35780.7 3217.72   5
  -4   6  -7 35582.2 3299.01   4
   4   6   7 38434.4 2976.58   2
   4   6   8 112665. 5155.36   2
  -4  -6  -8 100177. 5355.30   5
   4  -6   8 106697. 5648.49   5
  -4   6  -8 116959. 6149.62   4
   4   6   9 111069. 5203.04   2
  -4  -6  -9 114001. 5757.65   5
   4  -6   9 118530. 6130.77   5
  -4   6  -9 107488. 5998.42   4
  -4   6 -10 19511.8 2503.56   4
   4   6  10 17974.3 1979.36   2
   4  -6  10 18988.6 2513.93   5
  -4   6 -11 5966.13 1384.06   4
   4   6  11 6272.42 1290.92   2
  -4  -6 -11 3921.56 1120.43   4
   4  -6  11 7349.64 1712.15   5
   4   6  12 79345.9 4124.71   2
  -4  -6 -12 78502.9 5584.46   4
   4  -6  12 76599.2 4959.56   5
  -4   6 -12 75144.9 5085.93   4
  -4  -6 -13 67954.7 5372.35   4
   4  -6  13 76664.2 5034.98   5
  -4   6 -13 70582.2 5020.07   4
  -4  -6 -14 40403.3 4257.03   4
  -4   6 -14 27988.2 3187.40   4
   4  -6  14 36916.5 3585.64   5
   4  -6  15 1140.83 1153.18   5
  -4   6 -15-2753.75 1885.28   4
  -4  -6 -15 2195.70 1837.90   4
   4  -6  16 20357.1 2849.61   5
  -4  -7  15 42073.5 4084.04   5
  -4  -7  14 20090.2 2547.77   1
  -4  -7  14 15729.3 2407.85   5
   4  -7 -14 21372.3 3247.72   5
  -4  -7  13-1001.47 1107.99   1
  -4   7  13-936.640 1491.55   1
   4  -7 -13 782.908 1459.89   5
   4  -7 -13-180.735 1001.30   4
  -4  -7  13-1799.13 1469.38   5
   4   7 -12 53498.8 3943.06   2
   4  -7 -12 57699.4 3670.16   4
   4  -7 -12 57654.0 4823.69   5
  -4  -7  12 50512.4 3846.32   1
  -4   7  12 59017.5 4448.37   1
  -4  -7  12 51538.8 4168.06   5
   4   7 -11 80001.2 4886.90   2
   4  -7 -11 85252.3 5820.58   5
  -4   7  11 80839.5 5213.07   1
  -4  -7  11 85231.5 4939.65   1
  -4  -7  11 89251.7 5296.33   5
   4   7 -10 37514.3 3380.31   2
   4  -7 -10 40356.5 3889.41   5
  -4  -7  10 42311.8 3478.36   1
  -4   7  10 38855.1 3555.93   1
  -4  -7  10 41605.7 3537.22   5
  -4   7   9-849.198 1457.52   1
   4   7  -9 1083.16 1071.36   2
  -4  -7   9 23.0848 947.488   1
   4  -7  -9 1090.10 1098.76   5
  -4  -7   9 657.886 962.422   5
  -4   7   8 36850.0 3168.15   1
  -4  -7   8 32248.6 3086.45   1
   4  -7  -8 38246.7 3692.87   5
  -4  -7   8 34618.7 2992.75   5
   4   7  -8 33011.6 3209.20   2
   4  -7  -7 82003.2 5258.27   5
  -4   7   7 80601.4 4740.04   1
  -4  -7   7 88494.0 4821.64   5
   4   7  -7 82280.4 4979.01   2
  -4   7   6 136196. 6124.77   1
   4  -7  -6 133447. 6683.93   5
   4   7  -6 123220. 6280.54   2
   4   7  -5 5738.44 1224.85   2
   4  -7  -5 4369.21 1389.47   5
   4   7  -4 19016.9 2332.27   2
  -4  -7   4 22664.8 2405.54   5
   4  -7  -4 19055.5 2487.67   5
   4  -7  -3 88592.0 5183.86   5
  -4  -7   3 79195.7 4305.44   5
   4   7  -3 88014.4 5265.73   2
   4  -7  -2 140320. 6564.59   5
  -4  -7   2 127212. 5576.70   5
   4   7  -2 133539. 6608.72   2
   4  -7  -1 29387.2 2869.68   5
  -4  -7   1 34557.8 2892.80   5
   4   7  -1 31417.7 3076.83   2
   4   7   0 15151.1 2149.81   2
   4  -7   0 20047.5 2506.75   5
  -4  -7   0 18435.4 2106.67   5
   4  -7   1 91269.8 5574.52   5
  -4  -7  -1 92734.4 4876.68   5
   4   7   1 82611.2 4952.53   2
   4   7   2 153442. 6988.42   2
  -4  -7  -2 158130. 6469.79   5
   4  -7   2 169777. 7590.31   5
   4  -7   3 53241.5 4071.64   5
  -4  -7  -3 54622.7 3632.98   5
   4   7   3 53296.2 3919.71   2
   4   7   4 18480.8 2229.49   2
  -4  -7  -4 19575.3 2226.02   5
   4  -7   4 16539.4 2301.58   5
   4  -7   5 49985.9 3865.63   5
  -4  -7  -5 45667.3 3377.53   5
   4   7   5 54323.3 3898.67   2
  -4  -7  -6 124574. 5894.48   5
   4  -7   6 118715. 6084.76   5
   4   7   6 128932. 6036.10   2
   4  -7   7 95067.4 5358.41   5
  -4  -7  -7 95733.2 5244.72   5
   4   7   7 93132.8 5038.40   2
   4   7   8 13314.2 2023.14   2
  -4  -7  -8 12332.6 1953.61   5
   4  -7   8 13047.2 2009.73   5
   4   7   9 13882.5 1911.04   2
  -4  -7  -9 12634.6 2055.85   5
   4  -7   9 13371.3 2088.09   5
   4   7  10 65562.8 4221.91   2
  -4  -7 -10 63734.2 4736.51   5
   4  -7  10 70926.9 4553.43   5
  -4   7 -10 69570.6 5057.06   4
   4   7  11 57602.2 3804.36   2
   4  -7  11 58623.9 4324.20   5
  -4   7 -11 59690.6 4761.35   4
   4   7  12 23349.8 2381.51   2
  -4   7 -12 18579.0 2556.44   4
  -4  -7 -12 19452.5 2959.17   4
   4  -7  12 27486.0 2967.00   5
  -4   7 -13 3157.52 1081.23   4
  -4  -7 -13 545.345 1477.22   4
   4  -7  13 4305.14 1490.40   5
  -4  -7 -14 45069.5 4694.36   4
   4  -7  14 49033.1 4141.77   5
  -4   7 -14 43169.4 4182.80   4
   4  -7  15 39843.3 3763.72   5
  -4  -8  14 24469.0 2980.94   5
  -4  -8  13 75442.0 5063.87   5
  -4  -8  13 69722.9 4583.45   1
   4  -8 -13 70426.9 5634.73   5
   4   8 -12 10694.0 1929.14   2
   4  -8 -12 8188.68 2038.79   5
  -4  -8  12 12048.2 1923.02   1
  -4  -8  12 8781.33 1820.73   5
   4   8 -11 176.076 1024.08   2
   4  -8 -11 403.798 1171.32   5
  -4  -8  11-742.646 942.600   1
  -4  -8  11 670.113 990.139   5
   4   8 -10 21704.8 2666.04   2
  -4  -8  10 24232.9 2767.03   5
   4  -8 -10 24635.9 3089.51   5
  -4  -8  10 19724.0 2421.35   1
   4  -8  -9 109294. 6518.67   5
  -4  -8   9 120482. 5810.01   5
  -4  -8   9 101919. 5469.14   1
   4   8  -9 105383. 6020.88   2
   4   8  -8 22531.5 2793.81   2
  -4  -8   8 25812.9 2621.22   5
   4  -8  -8 19484.9 2686.49   5
   4   8  -7 7569.74 1680.74   2
   4  -8  -7 13787.0 2216.39   5
  -4  -8   7 13531.5 1950.36   5
   4   8  -6 18797.6 2452.07   2
  -4  -8   6 19803.9 2312.79   5
   4  -8  -6 15506.4 2397.24   5
   4  -8  -5 129656. 6539.06   5
  -4  -8   5 132445. 5867.81   5
   4  -8  -4 56187.3 4215.85   5
  -4  -8   4 65233.5 4033.07   5
   4   8  -4 55901.8 4399.60   2
   4  -8  -3 38563.9 3525.54   5
  -4  -8   3 34072.6 2889.21   5
   4   8  -3 37265.1 3551.39   2
   4   8  -2 4412.78 1428.20   2
   4  -8  -2 5087.37 1480.61   5
  -4  -8   2 4078.53 1069.33   5
   4  -8  -1 137803. 6946.35   5
  -4  -8   1 143226. 6404.98   5
   4   8  -1 121360. 6610.63   2
   4  -8   0 54509.8 4417.59   5
  -4  -8   0 56616.5 4033.52   5
   4   8   0 45009.1 3949.67   2
  -4  -8  -1 63661.2 4235.16   5
   4  -8   1 65838.2 4839.37   5
   4   8   1 59593.6 4505.32   2
   4   8   2 1754.11 1181.29   2
  -4  -8  -2 3585.14 1051.57   5
   4  -8   2 4012.17 1295.69   5
   4  -8   3 60698.3 4591.36   5
   4   8   3 57724.5 4253.35   2
  -4  -8  -3 61147.3 4098.88   5
  -4  -8  -4 63855.6 4136.18   5
   4  -8   4 64196.9 4602.63   5
   4   8   4 64734.6 4535.85   2
   4  -8   5 80364.1 5141.87   5
  -4  -8  -5 80574.2 4738.21   5
   4   8   5 79107.2 4978.60   2
  -4  -8  -6 12888.6 1959.37   5
   4   8   6 13177.9 2216.85   2
   4  -8   6 12299.6 1989.22   5
   4  -8   7 26428.0 2923.32   5
  -4  -8  -7 28855.8 2918.87   5
   4   8   7 27463.5 2905.44   2
  -4  -8  -8 34605.1 3385.42   5
   4  -8   8 47011.0 3782.36   5
   4   8   8 44112.2 3655.61   2
  -4  -8  -9 88782.9 5560.58   5
   4  -8   9 90482.9 5295.61   5
   4   8   9 99895.7 5483.69   2
   4   8  10 7568.20 1593.12   2
   4  -8  10 5390.79 1510.67   5
  -4  -8 -10 7064.98 1799.70   5
   4   8  11 7911.01 1607.99   2
   4  -8  11 7888.28 1755.37   5
   4   8  12 22008.4 2506.54   2
   4  -8  12 17043.1 2391.83   5
  -4  -8 -13 78725.3 6314.18   4
   4  -8  13 75086.9 4831.87   5
  -4  -9  13 3074.95 1514.06   5
  -4  -9  12 55325.5 4083.70   5
  -4  -9  12 46115.3 3584.23   1
   4   9 -11 17149.8 2577.56   2
   4  -9 -11 17086.0 2831.17   5
  -4  -9  11 17243.7 2233.22   1
  -4  -9  11 16083.3 2264.08   5
   4  -9 -10 59189.0 4948.27   5
  -4  -9  10 60354.3 4119.17   1
  -4  -9  10 63842.4 4242.84   5
   4   9 -10 68861.8 4959.60   2
  -4  -9   9-20.6027 876.682   1
   4   9  -9-353.754 1129.97   2
  -4  -9   9-60.4003 819.370   5
   4  -9  -9-620.286 1015.45   5
  -4  -9   8 42428.1 3288.79   5
   4  -9  -8 39819.6 3802.33   5
   4   9  -8 33530.7 3508.96   2
   4   9  -7 28481.2 3275.25   2
  -4  -9   7 22710.0 2419.39   5
   4  -9  -7 21644.0 2763.93   5
  -4  -9   6 87981.4 4755.15   5
   4  -9  -6 81901.8 5369.86   5
   4   9  -6 79052.6 5499.76   2
   4   9  -5 2679.18 1064.24   2
   4  -9  -5 3903.71 1401.37   5
  -4  -9   5 4761.26 1283.62   5
   4   9  -4 23917.4 2973.77   2
  -4  -9   4 24652.3 2529.21   5
   4  -9  -4 27652.4 3138.89   5
  -4  -9   3 44915.1 3493.40   5
   4  -9  -3 54207.9 4396.12   5
   4   9  -3 48961.3 4244.69   2
   4  -9  -2 168641. 8095.31   5
  -4  -9   2 158336. 7087.64   5
   4   9  -2 155559. 7843.72   2
   4   9  -1 2416.44 1179.73   2
   4  -9  -1 530.620 1142.50   5
  -4  -9   1 4084.33 1439.41   5
   4   9   0 373.347 1073.51   2
   4  -9   0 9.51229 1114.94   5
  -4  -9   0 2110.14 1037.72   5
  -4  -9  -1 40498.6 3514.95   5
   4  -9   1 44464.6 3999.13   5
   4   9   1 36056.1 3664.59   2
   4  -9   2 163321. 7899.24   5
  -4  -9  -2 161128. 7291.79   5
   4   9   2 146701. 7659.38   2
  -4  -9  -3 28340.0 2929.50   5
   4  -9   3 27269.2 3248.49   5
   4   9   3 29470.0 3253.01   2
   4   9   4-568.060 1303.57   2
  -4  -9  -4 1020.48 716.394   5
   4  -9   4-329.769 1334.75   5
   4   9   5 7622.48 1798.36   2
   4  -9   5 5279.37 1634.81   5
  -4  -9  -5 6659.54 1482.52   5
   4  -9   6 135378. 6949.14   5
  -4  -9  -6 126127. 6337.09   5
   4   9   6 126181. 6743.42   2
   4   9   7 20925.1 2616.44   2
  -4  -9  -7 19411.3 2530.62   5
   4  -9   7 24067.6 2824.85   5
   4   9   8 12040.0 2139.60   2
   4  -9   8 10047.7 1846.83   5
  -4  -9  -8 10166.5 2013.28   5
   4   9   9 7146.58 1667.62   2
   4  -9   9 6308.25 1607.91   5
   4  -9  10 103841. 5757.80   5
   4   9  10 101918. 5845.96   2
   4   9  11 10272.4 1955.68   2
   4  -9  11 7313.57 1557.34   5
   4  10 -11-289.497 957.142   2
  -4 -10  11-920.139 1014.17   1
  -4 -10  11-1143.62 1048.33   5
   4  10 -10 4600.08 1548.35   2
  -4 -10  10 2696.83 1162.65   1
  -4 -10  10 1823.01 1027.93   5
  -4 -10   9 90597.6 5014.80   1
   4 -10  -9 91978.7 6052.55   5
  -4 -10   9 95293.6 4978.81   5
   4  10  -9 87066.6 5883.60   2
  -4 -10   8 2513.13 1110.98   5
   4  10  -8 1308.91 962.417   2
   4 -10  -8 1212.42 1011.67   5
   4  10  -7 6730.86 1946.43   2
   4 -10  -7 3998.85 1523.77   5
  -4 -10   7 5383.66 1384.41   5
   4  10  -6 3981.93 1465.97   2
  -4 -10   6 4439.67 1290.19   5
   4 -10  -6 6750.74 1725.71   5
   4 -10  -5 98335.7 6069.76   5
  -4 -10   5 103636. 5374.50   5
   4  10  -5 103307. 6448.57   2
   4  10  -4 14841.6 2577.92   2
   4 -10  -4 15276.2 2381.93   5
  -4 -10   4 17708.3 2241.77   5
   4  10  -3 13370.5 2458.99   2
   4 -10  -3 17441.7 2654.35   5
  -4 -10   3 11567.1 1855.51   5
   4  10  -2-942.198 1559.18   2
   4 -10  -2 1155.81 1209.85   5
  -4 -10   2 1148.94 885.805   5
   4 -10  -1 92390.4 6073.51   5
  -4 -10   1 84316.7 5312.23   5
   4 -10   0 13169.3 2379.55   5
  -4 -10   0 12055.0 2045.89   5
  -4 -10  -1 61357.5 4512.16   5
   4 -10   1 61240.0 4868.76   5
   4  10   2 301.991 1591.86   2
  -4 -10  -2 1617.16 1092.18   5
   4 -10   2 167.628 1100.87   5
  -4 -10  -3 60760.8 4477.31   5
   4 -10   3 58364.2 4813.91   5
   4  10   3 64082.8 5018.24   2
   4  10   4 13017.1 2411.02   2
  -4 -10  -4 12275.4 1993.90   5
   4 -10   4 12551.5 2288.56   5
  -4 -10  -5 66635.5 4613.22   5
   4 -10   5 84873.6 5707.73   5
   4  10   5 75549.6 5476.78   2
   4  10   6 829.619 1223.66   2
  -4 -10  -6 154.130 830.094   5
   4 -10   6-869.432 1284.58   5
   4 -10   7 42628.8 3978.65   5
   4  10   7 37966.0 3799.79   2
   4  10   8 11554.8 2285.15   2
   4 -10   8 10549.4 2111.44   5
   4 -10   9 108438. 6020.58   5
   4  10   9 108578. 6534.24   2
   4  10  10-894.492 1084.43   2
   4  10  11 9500.12 2154.06   2
  -4 -11  10 35207.2 3072.10   1
   4  11  -9 1012.74 1230.21   2
  -4 -11   9 1219.18 1002.71   5
  -4 -11   8 30912.6 2911.21   5
   4  11  -8 36724.9 4012.84   2
   4  11  -7 2011.95 1382.68   2
  -4 -11   7 183.161 752.988   5
  -4 -11   6 76882.7 4723.87   5
   4  11  -6 92987.8 6322.98   2
   4  11  -5 2349.95 1445.93   2
   4 -11  -5 2341.54 1317.52   5
  -4 -11   5 129.999 824.228   5
   4  11  -4 14017.8 2597.46   2
   4 -11  -4 14983.9 2480.57   5
  -4 -11   4 16104.7 2370.55   5
   4  11  -3 2852.60 1643.59   2
   4 -11  -3 4236.79 1562.83   5
  -4 -11   3 4295.24 1398.02   5
   4 -11  -2 77116.8 5679.13   5
  -4 -11   2 74990.4 5115.09   5
   4  11  -2 84413.6 6127.58   2
   4  11  -1-972.227 1282.92   2
   4 -11  -1 164.335 1083.54   5
  -4 -11   1-314.251 1116.10   5
   4  11   0 3051.78 1252.13   2
   4 -11   0 1384.36 996.008   5
  -4 -11   0 2534.94 1161.06   5
   4  11   1 2734.15 1453.09   2
  -4 -11  -1 3768.32 1327.41   5
   4 -11   1 2174.43 1600.17   5
  -4 -11  -2 113268. 6402.82   5
   4 -11   2 118959. 7017.26   5
   4  11   2 116697. 7188.34   2
   4  11   3-239.771 1097.44   2
  -4 -11  -3 662.541 916.761   5
   4 -11   3 1303.33 1248.84   5
   4  11   4 533.860 1305.30   2
   4 -11   4 1190.29 1500.85   5
   4  11   5 4372.03 1698.78   2
   4 -11   5 6207.03 1850.58   5
   4  11   6 88242.6 6180.33   2
   4  11   7 4818.67 1691.52   2
   4  11   8 7239.18 1998.28   2
   4  11   9 1529.40 1143.89   2
   4  11  10 86782.9 6029.07   2
  -4 -12   6 999.119 925.579   5
  -4 -12   5 97407.4 5661.38   5
  -4 -12   4 1789.30 1298.66   5
  -4 -12   3 17816.6 2590.60   5
  -4 -12   2 191.612 1016.84   5
  -4 -12   1 85323.6 5473.16   5
  -5   0  19 65578.4 5202.43   1
  -5   0  18-416.583 1034.29   1
  -5   0  17 18015.1 2678.51   1
  -5   0  16 401.538 1149.10   1
  -5   0  15 128090. 6388.21   1
  -5   0  14-198.237 942.164   1
   5   0 -14 584.326 618.827   4
  -5   0  13 3649.70 1161.27   1
   5   0 -13 3899.59 953.888   4
   5   0 -12-478.795 574.777   4
   5   0 -12-537.035 659.989   3
  -5   0  12 5.02166 705.958   1
   5   0 -11 260059. 6780.09   4
   5   0 -11 266207. 6827.81   3
  -5   0  11 266819. 8365.50   1
   5   0 -10 430.406 437.389   4
  -5   0  10-958.025 757.182   1
   5   0 -10 147.561 452.614   3
   5   0  -9 2667.50 549.975   4
  -5   0   9 1949.52 995.790   1
   5   0  -9 3361.22 780.601   3
   5   0  -8-630.505 596.304   4
   5   0  -8 742.378 564.189   3
  -5   0   8 114.963 741.003   1
   5   0  -7 353502. 8008.92   3
  -5   0   7 332502. 8839.95   1
  -5   0   6 169.101 640.097   1
   5   0  -6-591.126 478.635   3
  -5   0   5 17638.2 1644.15   1
  -5   0   5 19412.4 1703.08   5
   5   0  -5 19509.9 1499.17   3
  -5   0   4-123.906 607.524   1
  -5   0   4 274.646 382.643   5
   5   0  -4-92.6639 535.904   3
  -5   0   3 747389. 14540.5   5
   5   0  -3 717975. 13866.4   3
  -5   0   3 700354. 14276.5   1
  -5   0   2 48.4109 499.907   1
   5   0  -2 803.473 385.365   5
  -5   0   2 981.190 475.789   5
   5   0  -2 183.988 569.907   3
  -5   0   1 112936. 2396.07   4
   5   0  -1 102047. 3637.87   3
   5   0  -1 113711. 2981.01   5
  -5   0   1 104569. 3741.59   1
  -5   0   1 110892. 4002.34   5
   5   0   0 596.493 218.903   5
  -5   0   0 175.246 226.269   4
   5   0   0 807.240 464.876   3
  -5   0   0 1425.24 494.530   5
  -5   0  -1 216457. 4736.75   4
   5   0   1 215222. 4362.20   5
   5   0   1 217489. 5768.36   3
  -5   0  -1 213336. 5540.05   1
  -5   0  -1 226306. 5820.32   5
  -5   0  -2 587.944 356.251   4
   5   0   2 1224.25 345.804   5
   5   0   2 1347.35 740.883   3
  -5   0  -2 160.008 358.439   1
  -5   0  -3 290766. 6502.35   1
  -5   0  -3 288392. 6466.82   4
   5   0   3 284509. 5992.87   5
   5   0   3 284117. 6994.49   3
  -5   0  -4 390.668 401.753   4
  -5   0  -4-229.060 338.121   1
   5   0   4-307.972 563.365   3
   5   0   4 302.448 351.867   5
  -5   0  -5 64800.5 2832.00   4
  -5   0  -5 68478.6 2454.74   1
   5   0   5 67131.1 2912.71   3
  -5   0  -6-468.841 546.935   4
   5   0   6-204.481 450.859   3
  -5   0  -6 335.047 299.938   1
   5   0   6 363.706 552.456   5
  -5   0  -7 221894. 6335.72   4
  -5   0  -7 215625. 4970.31   1
   5   0   7 222425. 6005.82   3
   5   0   7 219725. 7048.00   5
  -5   0  -8-662.238 770.873   4
  -5   0  -8-81.6396 307.893   1
   5   0   8 990.853 620.503   3
   5   0   8 749.181 746.928   5
   5   0   9 102084. 3789.77   3
  -5   0  -9 106310. 4452.67   4
  -5   0  -9 100470. 2812.38   1
  -5   0  -9 102611. 3251.17   1
  -5   0 -10-34.8555 258.698   1
   5   0  10 432.038 612.788   3
  -5   0 -10 1311.62 412.054   1
  -5   0 -11 139379. 5672.28   4
   5   0  11 149554. 4791.42   3
  -5   0 -12-466.813 774.998   4
   5   0  12-915.918 719.372   3
  -5   0 -13 17953.2 2151.99   4
  -5   0 -14 482.172 1005.05   4
  -5   0 -15 216172. 8429.24   4
  -5   0 -16 1100.50 1285.35   4
  -5   0 -17 1840.61 1270.78   4
  -5   1  19 288.276 1171.83   1
  -5  -1  19 214.745 1185.01   1
  -5  -1  18 107830. 6384.21   1
  -5   1  18 101338. 6339.56   1
  -5  -1  17 5940.21 1725.97   1
  -5   1  17 6843.63 1814.06   1
  -5  -1  16 19815.8 2645.67   1
  -5   1  16 22634.0 2863.30   1
  -5  -1  15 1974.90 1158.13   1
  -5   1  15-1549.89 1343.02   1
  -5   1  14 156822. 7002.82   1
  -5  -1  14 165858. 6950.83   1
   5   1 -14 160855. 5942.92   4
   5   1 -13 889.116 896.204   4
  -5   1  13 799.591 779.397   1
   5  -1 -13 3289.47 918.817   4
   5  -1 -13 1617.58 587.401   3
  -5  -1  13 1088.82 964.580   1
  -5   1  12 121451. 5589.31   1
   5  -1 -12 120018. 4009.25   4
   5  -1 -12 121488. 4029.76   3
  -5  -1  12 117376. 5411.01   1
   5   1 -12 111301. 4577.29   4
   5  -1 -11 10963.3 1083.55   4
  -5   1  11 9174.55 1480.63   1
   5   1 -11 6643.51 860.933   4
  -5  -1  11 9788.53 1635.19   1
   5  -1 -11 10802.0 1130.66   3
   5  -1 -10 161191. 4298.66   4
  -5  -1  10 155260. 4382.96   4
   5  -1 -10 159316. 4770.97   3
  -5  -1  10 158181. 5974.96   1
  -5   1  10 160201. 6045.99   1
   5   1 -10 154442. 5365.76   4
   5   1  -9 1111.98 678.982   4
   5  -1  -9 2181.50 558.380   4
  -5  -1   9 741.420 728.264   1
  -5  -1   9 1669.07 481.017   4
   5   1  -9 878.032 504.796   3
   5  -1  -9 1006.34 513.810   3
  -5   1   9 929.068 803.576   1
   5  -1  -8 227161. 4876.91   4
  -5  -1   8 218068. 5045.49   4
   5   1  -8 226220. 6211.98   3
   5  -1  -8 227920. 5895.53   3
  -5  -1   8 212246. 6918.30   1
  -5   1   8 230030. 7059.18   1
  -5  -1   7 242.402 699.091   1
   5  -1  -7 807.964 247.240   4
  -5  -1   7 378.962 261.504   4
   5   1  -7-503.869 632.977   3
  -5   1   7 337.003 652.350   1
   5  -1  -7 106.255 436.909   3
  -5  -1   6 128187. 3033.12   4
   5   1  -6 128366. 4261.23   3
   5  -1  -6 133256. 4144.67   3
  -5  -1   6 132345. 4897.17   1
  -5   1   6 127171. 4723.39   1
  -5  -1   5 2368.85 856.500   1
   5   1  -5 4140.30 808.514   3
  -5  -1   5 2265.91 323.400   4
  -5   1   5 2385.80 782.983   1
   5  -1  -5 1185.85 653.463   5
  -5  -1   5 2993.04 671.292   5
   5  -1  -5 3087.64 707.757   3
  -5  -1   4 503460. 8682.31   4
  -5   1   4 497638. 11662.4   5
  -5  -1   4 502204. 10642.4   5
   5   1  -4 508021. 10626.8   3
   5  -1  -4 494338. 10383.0   3
  -5  -1   4 485142. 11240.2   1
   5  -1  -4 516484. 10717.4   5
  -5   1   4 493664. 10920.0   1
  -5  -1   3 2052.50 359.882   4
  -5   1   3 3467.15 777.333   1
   5  -1  -3 2549.99 634.494   5
  -5  -1   3 2169.66 554.195   5
   5   1  -3 2240.02 705.379   3
  -5   1   3 3444.62 822.376   5
   5  -1  -3 1333.66 514.216   3
  -5  -1   3 853.442 643.079   1
   5  -1  -2 37829.0 1922.96   5
  -5  -1   2 39024.9 1901.07   5
  -5   1   2 35224.2 2506.56   5
   5   1  -2 40033.4 2176.81   3
  -5  -1   2 34241.2 2159.53   1
   5  -1  -2 37932.9 2074.75   3
  -5   1   2 38691.7 2096.38   1
  -5   1   1 2431.08 420.357   4
  -5   1   1 2228.03 585.688   1
   5  -1  -1 2368.62 522.642   5
   5   1  -1 3449.60 846.740   3
  -5  -1   1 2703.16 498.972   5
   5  -1  -1 2910.18 649.886   1
  -5   1   1 3541.12 810.869   5
  -5  -1   1 3319.97 833.416   1
   5  -1  -1 3172.89 780.746   3
  -5   1   0 473335. 8649.38   4
  -5  -1   0 447816. 8589.17   4
  -5  -1   0 460265. 8359.99   5
  -5  -1   0 452250. 10139.0   1
   5  -1   0 472076. 10051.6   1
  -5   1   0 464997. 10511.5   5
   5  -1   0 461840. 9866.54   3
   5   1   0 465216. 9992.14   3
  -5   1   0 460130. 9533.56   1
   5  -1   0 489339. 9490.01   5
  -5   1  -1 942.411 483.644   1
  -5   1  -1 699.323 340.503   4
  -5  -1  -1 658.716 273.814   4
   5  -1   1-14.9851 514.757   1
  -5  -1  -1 1186.10 577.624   1
   5  -1   1 437.227 211.305   4
   5   1   1 776.305 508.680   3
   5  -1   1 1680.47 600.147   5
   5  -1   1 695.382 522.422   3
  -5   1  -1 1197.57 567.118   5
  -5   1  -2 1209.80 475.453   1
  -5   1  -2 993.064 374.577   4
  -5  -1  -2 641.240 338.915   4
   5  -1   2 480.954 288.581   4
  -5  -1  -2 274.447 487.405   1
   5  -1   2 1249.98 528.770   5
   5  -1   2 919.988 541.112   3
  -5   1  -2 1781.88 684.876   5
  -5   1  -3 32578.3 1746.66   4
  -5  -1  -3 31302.6 1744.56   4
   5  -1   3 30395.4 1616.77   4
   5  -1   3 29381.9 1802.35   5
   5   1   3 31680.1 2000.41   3
  -5  -1  -3 28512.7 1827.70   1
  -5   1  -3 32218.4 1556.55   1
   5  -1   3 31225.4 1911.74   3
  -5   1  -4 455962. 9373.43   4
  -5  -1  -4 428742. 9348.79   4
   5  -1   4 469175. 10212.8   5
   5  -1   4 421878. 9080.94   4
   5   1   4 436009. 7376.27   5
   5   1   4 436269. 9680.07   3
   5   1   4 447686. 7856.06   5
  -5   1  -4 423054. 8326.55   1
   5  -1   4 421794. 9484.99   3
  -5   1  -5 6124.30 593.637   1
   5   1   5 4791.39 886.995   3
  -5   1  -5 5004.97 886.316   4
   5   1   5 5252.32 500.504   5
  -5  -1  -5 5499.01 873.114   4
   5  -1   5 5887.37 945.990   3
   5  -1   5 6914.94 1129.49   5
   5   1   5 4829.09 737.401   5
  -5   1  -6 22729.7 1753.03   4
  -5  -1  -6 27202.6 1948.79   4
   5   1   6 25495.7 1263.04   5
   5   1   6 24365.7 1769.19   3
   5  -1   6 25911.6 1785.64   3
   5  -1   6 22143.6 2122.27   5
   5   1   6 23975.7 1808.44   5
  -5   1  -6 23333.3 1066.03   1
  -5   1  -7 987.568 269.865   1
  -5   1  -7 627.234 600.199   4
  -5  -1  -7-221.824 531.804   4
   5   1   7 539.273 323.635   5
   5   1   7 174.381 487.518   3
   5  -1   7 11.6585 524.597   3
   5  -1   7 1637.66 712.367   5
  -5   1  -8 316877. 8414.94   4
  -5  -1  -8 312975. 8512.74   4
  -5   1  -8 304749. 5917.98   1
   5   1   8 317155. 7145.09   5
   5  -1   8 325930. 9720.18   5
   5   1   8 311754. 7826.99   3
   5  -1   8 319110. 7679.42   3
  -5   1  -8 317855. 5416.27   1
  -5   1  -9 9153.05 1420.56   4
  -5  -1  -9 10549.3 1576.58   4
   5   1   9 5897.47 945.584   3
   5   1   9 7821.14 963.151   5
   5  -1   9 8985.61 1187.71   3
   5  -1   9 9653.28 1617.48   5
  -5   1 -10 36441.3 2664.59   4
  -5  -1 -10 32833.9 2546.77   4
  -5  -1 -10 27543.1 1963.84   1
   5  -1  10 32087.5 2073.71   3
   5  -1  10 36443.2 3044.43   5
  -5   1 -11 2554.49 1042.24   4
  -5  -1 -11 412.511 841.550   4
   5  -1  11 1133.91 533.285   3
   5  -1  11 1991.94 1147.48   5
  -5   1 -12 190290. 6962.83   4
  -5  -1 -12 185854. 7063.14   4
   5  -1  12 186093. 5515.90   3
   5  -1  12 185973. 7574.44   5
  -5   1 -13 1300.68 940.862   4
  -5  -1 -13 1096.44 978.568   4
   5  -1  13 2449.11 1166.99   5
  -5   1 -14 72921.6 4442.85   4
  -5  -1 -14 72873.9 4541.71   4
   5  -1  14 69282.1 4717.22   5
  -5   1 -15-270.624 1158.40   4
  -5  -1 -15 1247.18 1132.18   4
  -5   1 -16 77020.3 4912.41   4
  -5  -1 -16 79142.1 5088.35   4
  -5   1 -17 1262.31 1161.51   4
  -5  -1 -17 1604.68 1381.89   4
   5  -1  17-377.882 1128.27   5
   5  -1  18 48535.8 4374.84   5
  -5  -2  18 5663.17 1852.64   1
  -5   2  18 3719.29 1549.82   1
  -5  -2  17 18187.2 2656.79   1
  -5   2  17 14916.1 2534.30   1
  -5  -2  16 9390.24 1988.50   1
  -5   2  16 10130.8 1996.70   1
  -5   2  15 142748. 6982.44   1
  -5  -2  15 151116. 6955.65   1
   5   2 -14 2446.61 864.546   4
  -5  -2  14 1267.35 1048.56   1
  -5   2  14 1634.52 1256.27   1
   5  -2 -13 14706.7 1377.62   4
   5   2 -13 12274.9 1549.29   4
  -5  -2  13 18158.1 2325.64   1
  -5   2  13 15188.6 2187.73   1
   5   2 -12 7763.66 1286.33   4
   5  -2 -12 9555.99 1079.18   4
  -5   2  12 9663.55 1629.39   1
  -5  -2  12 10033.7 1745.64   1
   5  -2 -12 8193.59 1054.64   3
  -5   2  11 263490. 8716.83   1
   5  -2 -11 276911. 6465.63   4
   5  -2 -11 270718. 6786.05   3
  -5  -2  11 270644. 8623.13   1
   5   2 -11 266038. 8320.57   4
   5  -2 -10 20827.3 1304.39   4
  -5  -2  10 20402.3 2116.95   1
  -5   2  10 19896.3 2118.13   1
   5  -2 -10 19959.1 1549.97   3
  -5  -2   9-127.189 775.124   1
  -5   2   9 221.427 747.905   1
   5  -2  -9 474.091 318.692   4
  -5  -2   9 197.094 312.639   4
   5  -2  -9 1731.15 614.495   3
   5  -2  -8 17454.3 1001.72   4
  -5  -2   8 14632.6 1201.16   4
  -5  -2   8 17332.9 1904.20   1
  -5   2   8 13813.9 1694.66   1
   5  -2  -8 14971.1 1297.85   3
   5  -2  -8 16397.7 1821.97   5
  -5  -2   7 248017. 5876.41   4
   5  -2  -7 258753. 4908.78   4
   5  -2  -7 246658. 7497.43   5
   5  -2  -7 236408. 6306.88   3
  -5  -2   7 240291. 7613.68   1
  -5   2   7 251684. 7430.03   1
  -5  -2   6 35082.3 1779.01   4
   5  -2  -6 37859.8 1124.40   4
  -5  -2   6 34838.6 2515.91   1
   5  -2  -6 35406.1 2491.85   5
   5  -2  -6 33708.5 1992.69   3
   5   2  -6 33577.6 2165.25   3
  -5   2   6 37791.2 2499.97   1
  -5  -2   5 24196.5 1542.51   4
   5   2  -5 24507.1 1898.07   2
  -5  -2   5 21804.9 1724.89   5
   5   2  -5 22997.0 1752.12   3
  -5  -2   5 24922.6 2149.05   1
   5  -2  -5 25938.2 2009.05   5
   5  -2  -5 25163.7 1712.37   3
  -5   2   5 24556.9 1964.01   1
  -5  -2   4 825.165 423.648   4
   5   2  -4 757.794 665.813   2
   5   2  -4 833.673 596.637   3
  -5  -2   4 580.347 373.857   5
   5  -2  -4-117.417 633.023   5
  -5  -2   4 214.537 728.172   1
  -5   2   4 530.517 606.068   1
   5   2  -3 347214. 8562.91   2
  -5   2   3 373574. 10283.9   5
  -5  -2   3 347920. 7729.03   5
   5  -2  -3 369565. 8745.48   5
   5   2  -3 364597. 8553.41   3
  -5  -2   3 346394. 9143.40   1
  -5   2   3 357198. 8494.62   1
   5  -2  -2 22136.1 802.738   4
   5   2  -2 23468.2 1853.23   2
  -5   2   2 23011.6 2253.66   5
  -5  -2   2 20729.6 1272.54   5
   5  -2  -2 23024.2 1744.96   5
  -5  -2   2 20243.8 1792.25   1
   5   2  -2 20924.1 1701.13   3
  -5   2   2 21290.3 1611.28   1
   5  -2  -1 220570. 4378.13   4
   5   2  -1 214261. 6141.42   2
  -5  -2   1 219598. 4711.54   5
  -5  -2   1 222125. 6678.32   1
   5  -2  -1 223814. 6269.09   5
   5   2  -1 223466. 6182.12   3
  -5   2   1 224647. 7481.39   5
  -5   2   1 220182. 5753.20   1
  -5   2   0 901.697 552.180   4
   5   2   0 576.872 643.805   2
  -5  -2   0-250.075 703.369   1
   5   2   0 746.599 685.681   3
   5  -2   0 235.515 241.346   4
  -5   2   0 559.265 458.362   1
   5  -2   0 73.0837 592.741   5
  -5   2   0 705.265 502.727   5
   5  -2   0 591.178 327.478   1
   5  -2   1 237881. 5373.01   4
   5   2   1 243336. 6606.21   2
   5   2   1 247607. 6635.60   3
   5  -2   1 241080. 6773.62   5
   5  -2   1 251793. 6224.92   1
  -5   2  -1 264953. 8268.22   5
  -5   2  -1 247183. 5819.08   1
  -5   2  -1 252492. 6448.27   4
  -5   2  -2 104813. 3533.92   4
   5  -2   2 99461.6 3160.55   4
   5   2   2 102125. 3859.61   2
   5   2   2 100324. 3876.18   3
   5  -2   2 106064. 3506.77   1
   5  -2   2 102786. 3964.99   5
  -5   2  -2 98192.4 3055.36   1
  -5   2  -3 159658. 4653.20   4
   5  -2   3 156368. 4395.53   4
   5   2   3 154438. 4933.94   2
   5   2   3 154143. 5036.53   3
   5  -2   3 154464. 5215.14   5
  -5   2  -3 142026. 6563.18   5
   5  -2   3 163210. 4551.21   1
  -5   2  -3 157787. 3944.34   1
  -5   2  -4 14274.4 1404.28   4
   5  -2   4 12244.1 1151.59   4
   5   2   4 11157.6 1261.57   2
   5   2   4 12699.9 1343.04   3
   5  -2   4 13672.6 1525.61   5
  -5  -2  -4 12014.1 1241.32   4
  -5   2  -4 13074.7 877.777   1
  -5   2  -5 212856. 5915.54   4
  -5  -2  -5 191223. 5893.97   4
   5   2   5 191586. 5611.29   2
   5   2   5 194614. 4020.50   5
   5   2   5 195916. 5886.28   3
   5  -2   5 204625. 6685.84   5
   5  -2   5 204006. 5767.00   3
  -5   2  -5 200360. 4231.38   1
  -5   2  -6 39241.5 2413.45   4
  -5   2  -6 38508.8 1292.08   1
  -5  -2  -6 40465.6 2531.35   4
   5  -2   6 41026.9 2956.30   5
   5   2   6 42567.3 1620.38   5
   5  -2   6 40554.7 2305.61   3
  -5   2  -7 330068. 8464.53   4
  -5  -2  -7 319545. 8725.03   4
   5   2   7 316479. 6727.07   5
   5  -2   7 321988. 9716.90   5
   5  -2   7 327841. 7954.80   3
   5   2   8 12483.8 1070.48   5
  -5   2  -8 14056.2 1605.69   4
  -5  -2  -8 16613.9 1861.06   4
   5  -2   8 12521.2 1339.03   3
   5  -2   8 14260.9 1943.94   5
  -5  -2  -9 19697.0 2045.87   4
  -5   2  -9 18039.6 1895.40   4
   5   2   9 17227.0 1359.26   5
   5  -2   9 20008.3 1635.70   3
   5  -2   9 19222.5 2312.89   5
  -5   2 -10 17218.9 1966.31   4
   5  -2  10 17729.5 1604.67   3
  -5  -2 -10 16279.1 1981.69   4
   5  -2  10 17847.1 2202.83   5
  -5   2 -11 184831. 6677.35   4
  -5  -2 -11 193390. 7238.12   4
   5  -2  11 182288. 7645.13   5
   5  -2  11 186220. 5648.77   3
  -5   2 -12 7898.48 1418.80   4
  -5  -2 -12 9461.81 1787.00   4
   5  -2  12 10712.0 1267.03   3
   5  -2  12 7998.69 1559.66   5
  -5   2 -13 10276.5 1787.71   4
  -5  -2 -13 10407.1 1876.35   4
   5  -2  13 6615.91 1406.61   5
  -5  -2 -14 3007.91 1233.15   4
  -5   2 -14 5846.76 1655.35   4
   5  -2  14 3511.84 1439.03   5
  -5   2 -15 134321. 6385.62   4
  -5  -2 -15 137585. 6734.46   4
   5  -2  15 134511. 7122.58   5
  -5   2 -16 2526.97 1532.44   4
  -5  -2 -16 10.0249 1070.51   4
   5  -2  16 914.500 1172.38   5
  -5  -2 -17-2034.17 1334.71   4
   5  -2  17-2366.05 1513.90   5
   5  -2  18-541.757 1052.20   5
   5  -2  19 80119.1 5901.90   5
  -5   3  18 78141.6 5584.47   1
  -5  -3  18 71628.3 5065.03   1
  -5   3  17 15337.5 2607.12   1
  -5  -3  17 8581.16 2019.64   1
  -5   3  16 32311.0 3372.14   1
  -5  -3  16 29945.9 3230.29   1
  -5   3  15 3476.31 1533.05   1
  -5  -3  15 2047.23 1278.22   1
  -5   3  14 128334. 6400.68   1
  -5  -3  14 116305. 6042.89   1
  -5  -3  13 13167.8 1968.85   1
  -5   3  13 12122.4 1993.57   1
   5  -3 -12 62956.7 2748.59   4
  -5   3  12 64202.5 4160.18   1
  -5  -3  12 61547.5 4059.68   1
   5  -3 -12 61329.6 2815.97   3
  -5  -3  11 4469.84 1483.91   1
   5  -3 -11 2437.46 570.401   4
  -5   3  11 4001.20 1165.94   1
   5  -3 -11 2762.29 716.668   3
  -5   3  10 127206. 5551.32   1
   5  -3 -10 125123. 3691.25   4
   5  -3 -10 126303. 5770.34   5
   5  -3 -10 116812. 4149.26   3
  -5  -3  10 110497. 5349.10   1
  -5   3   9 29977.0 2564.95   1
   5  -3  -9 30630.3 1577.96   4
   5   3  -9 33433.4 2312.29   2
   5  -3  -9 34309.7 2902.24   5
  -5  -3   9 32009.2 2658.80   1
  -5   3   8 135306. 5421.40   1
   5  -3  -8 131862. 3444.01   4
   5   3  -8 126356. 4680.19   2
   5  -3  -8 123396. 5444.86   5
  -5  -3   8 124531. 5490.48   1
  -5  -3   7 604.503 478.629   4
   5   3  -7 1251.51 664.045   2
   5  -3  -7 206.016 240.439   4
   5  -3  -7 194.228 759.646   5
  -5   3   7-257.464 722.776   1
  -5  -3   7 115.944 768.985   1
  -5  -3   6 102550. 4149.39   4
  -5   3   6 114885. 4706.94   1
   5   3  -6 113907. 4406.00   2
   5  -3  -6 116955. 2883.50   4
   5  -3  -6 119472. 5073.47   5
  -5  -3   6 113879. 5104.77   1
  -5   3   5 87152.1 3844.89   1
   5   3  -5 81465.9 3729.15   2
  -5  -3   5 84445.2 4292.65   1
   5  -3  -5 76116.7 3984.56   5
  -5  -3   5 82076.5 3865.62   4
  -5   3   4 338043. 8674.03   1
   5   3  -4 342463. 8876.37   2
   5  -3  -4 362949. 9587.44   5
  -5  -3   4 338415. 9708.32   1
  -5  -3   4 347637. 9868.70   4
   5  -3  -4 356525. 8031.20   4
   5  -3  -3 809.787 309.782   4
  -5   3   3 1706.35 716.392   1
   5   3  -3 520.143 573.490   2
  -5  -3   3 1039.14 659.767   1
   5  -3  -3 1816.25 850.916   5
   5  -3  -2 36038.7 1661.29   4
  -5   3   2 35610.2 2173.36   1
   5   3  -2 39079.4 2515.27   2
  -5  -3   2 32141.9 2566.07   1
  -5  -3   2 36395.1 2256.28   5
   5  -3  -2 38130.1 2593.00   5
  -5   3   1 39916.3 2202.83   1
   5  -3  -1 43784.7 1859.60   4
   5   3  -1 41971.6 2619.31   2
   5  -3  -1 41649.7 2691.64   5
  -5  -3   1 39651.7 2149.88   5
  -5   3   0 434841. 9343.94   1
   5  -3   0 443231. 8832.25   4
   5   3   0 446100. 10447.3   2
   5  -3   0 438463. 10826.4   5
  -5  -3   0 422650. 8229.78   5
  -5   3   0 439527. 11931.8   5
   5  -3   0 453965. 9669.97   1
  -5   3  -1 47982.6 2214.31   1
   5  -3   1 45505.7 2115.72   4
   5   3   1 51583.4 2908.49   2
   5  -3   1 47110.5 2872.83   5
  -5   3  -1 54768.3 3828.06   5
   5  -3   1 50844.5 2382.28   1
  -5   3  -1 53564.6 3360.81   4
  -5   3  -2 11262.3 996.044   1
   5  -3   2 11921.7 1150.29   4
  -5   3  -2 11510.5 1392.56   4
   5   3   2 12697.5 1463.51   2
   5  -3   2 12359.4 1126.47   1
   5  -3   2 10939.1 1402.74   5
  -5   3  -2 8881.78 1464.92   5
   5  -3   3 27192.6 1826.84   4
   5   3   3 26536.9 2063.27   2
  -5   3  -3 25384.0 1438.63   1
   5  -3   3 27635.3 1610.73   1
   5  -3   3 26818.3 2345.46   5
  -5   3  -3 27449.0 2060.27   4
  -5   3  -4 507004. 11456.1   4
   5   3   4 485378. 11236.2   2
  -5   3  -4 491024. 9464.38   1
   5  -3   4 510082. 9943.06   1
   5  -3   4 509979. 12558.6   5
  -5   3  -5 34568.4 2334.60   4
   5   3   5 36350.4 2318.11   2
  -5   3  -5 33714.4 1514.94   1
   5   3   5 34706.2 1470.80   5
   5  -3   5 34200.3 2660.68   5
  -5   3  -6 10664.5 1386.78   4
   5   3   6 11274.0 1382.07   2
   5   3   6 10138.9 882.598   5
  -5  -3  -6 7954.59 1123.87   4
   5  -3   6 9328.76 1537.75   5
  -5   3  -7 2498.09 1077.66   4
   5   3   7 2202.47 777.622   2
  -5  -3  -7 305.334 727.499   4
   5   3   7 2404.47 498.359   5
   5  -3   7 2245.74 1100.41   5
  -5   3  -8 225835. 7142.60   4
   5   3   8 212277. 6251.58   2
  -5  -3  -8 222567. 7530.55   4
   5  -3   8 236444. 8342.56   5
   5   3   8 214931. 5514.38   5
  -5   3  -9 19851.3 2116.94   4
  -5  -3  -9 18662.1 2137.38   4
   5   3   9 17368.8 1630.68   2
   5   3   9 18406.2 1458.78   5
   5  -3   9 17127.5 1633.91   3
   5  -3   9 20078.1 2368.41   5
  -5   3 -10 22579.3 2334.65   4
  -5  -3 -10 26512.4 2641.05   4
   5  -3  10 26271.6 2013.31   3
   5  -3  10 27315.0 2766.66   5
  -5   3 -11 4346.49 1365.88   4
  -5  -3 -11 3354.84 1381.09   4
   5  -3  11 4098.88 923.059   3
   5  -3  11 2207.60 1166.25   5
  -5   3 -12 134940. 5949.36   4
  -5  -3 -12 136823. 6429.09   4
   5  -3  12 131698. 4746.95   3
   5  -3  12 136741. 6664.52   5
  -5   3 -13 26661.4 2711.77   4
  -5  -3 -13 35016.8 3357.64   4
   5  -3  13 26816.9 3001.92   5
  -5   3 -14 42414.3 3467.65   4
   5  -3  14 38759.4 3676.04   5
  -5   3 -15 3061.54 1559.72   4
  -5  -3 -15 1349.77 1492.01   4
   5  -3  15 1082.95 1174.45   5
  -5   3 -16 72898.5 4815.20   4
  -5  -3 -16 76238.5 5279.39   4
   5  -3  16 68318.7 5121.06   5
   5  -3  17 22870.4 2993.72   5
   5  -3  18 36708.6 3913.19   5
  -5  -4  17 6537.23 1677.42   1
  -5   4  17 10098.9 2120.65   1
  -5  -4  16 25982.8 3046.48   1
  -5   4  16 30403.9 3418.70   1
  -5   4  15 79944.2 5336.22   1
  -5  -4  15 70675.7 4803.07   1
  -5  -4  14 7083.48 1783.70   1
  -5   4  14 8116.74 1930.99   1
  -5  -4  13 9065.63 1647.46   1
  -5   4  13 10528.9 2050.65   1
   5  -4 -12 33132.3 2090.17   4
  -5   4  12 29187.7 2958.50   1
   5  -4 -12 28511.9 1994.56   3
  -5  -4  12 29380.3 2973.19   1
   5  -4 -11 174380. 5062.17   4
   5   4 -11 166473. 5924.21   2
  -5   4  11 177579. 7187.37   1
   5  -4 -11 169913. 7431.56   5
  -5  -4  11 163753. 7052.90   1
   5   4 -10 27343.9 2252.60   2
   5  -4 -10 29594.2 1784.53   4
  -5   4  10 26993.9 2653.91   1
   5  -4 -10 26077.0 2813.48   5
  -5  -4  10 25231.6 2596.73   1
  -5   4   9 4674.83 1259.26   1
   5   4  -9 4881.82 1121.93   2
   5  -4  -9 3957.60 668.832   4
   5  -4  -9 3586.65 1174.98   5
  -5  -4   9 1445.23 1053.67   1
   5   4  -8 33927.8 2501.86   2
  -5   4   8 36894.7 2915.50   1
   5  -4  -8 34535.6 1769.28   4
  -5  -4   8 36187.0 3109.28   1
   5  -4  -8 35350.5 3116.25   5
   5   4  -7 331329. 9102.54   2
  -5   4   7 333868. 9406.01   1
   5  -4  -7 334785. 10278.4   5
  -5  -4   7 324822. 10132.7   1
   5   4  -6 65892.3 3641.48   2
  -5   4   6 73057.2 3850.71   1
   5  -4  -6 78478.0 4325.12   5
  -5  -4   6 69671.3 4234.50   1
  -5   4   5 18407.5 1837.27   1
   5   4  -5 12989.0 1572.44   2
  -5  -4   5 14921.3 1784.28   5
  -5  -4   5 11225.1 1677.35   1
   5  -4  -5 12365.6 1785.84   5
   5   4  -4 23784.5 2237.66   2
  -5   4   4 28165.4 2184.53   1
  -5  -4   4 26239.8 2161.44   5
  -5  -4   4 26736.5 2565.11   1
   5  -4  -4 31235.6 2642.81   5
   5  -4  -4 28308.1 2105.13   4
   5   4  -3 269687. 8253.04   2
  -5   4   3 284596. 7757.34   1
   5  -4  -3 295547. 8967.12   5
  -5  -4   3 293269. 8276.58   5
   5  -4  -3 299988. 8036.01   4
   5  -4  -2 66453.9 3148.81   4
   5   4  -2 67959.1 3649.63   2
  -5   4   2 71315.7 3266.20   1
   5  -4  -2 70859.5 3934.89   5
  -5  -4   2 70042.2 3449.10   5
   5  -4  -1 99957.1 3846.89   4
   5   4  -1 107554. 4619.81   2
  -5   4   1 107541. 3972.83   1
  -5  -4   1 98753.0 3838.30   5
  -5   4   0 5652.15 942.245   1
   5  -4   0 5625.36 954.789   4
   5   4   0 3609.25 1027.62   2
   5  -4   0 5135.92 1157.99   5
  -5  -4   0 5568.54 845.241   5
   5   4   1 226553. 7089.89   2
   5  -4   1 214504. 6157.90   4
  -5   4  -1 222145. 5898.34   1
   5  -4   1 208199. 7183.36   5
  -5  -4  -1 213558. 5418.25   5
   5  -4   1 229103. 6018.34   1
   5   4   2 79221.6 3960.82   2
  -5   4  -2 83508.7 3147.40   1
   5  -4   2 80068.1 4258.20   5
  -5  -4  -2 75386.9 2517.85   5
   5  -4   2 80524.3 3123.50   1
   5   4   3 185336. 6429.70   2
  -5   4  -3 195502. 5216.63   1
   5  -4   3 200175. 7354.74   5
   5   4   3 209789. 5068.96   5
   5  -4   3 204306. 5327.08   1
  -5  -4  -3 186621. 4382.91   5
  -5   4  -3 198878. 7315.73   4
   5  -4   4 4829.36 681.306   1
  -5   4  -4 3926.22 741.585   4
   5   4   4 4220.91 1046.84   2
  -5   4  -4 4642.51 713.411   1
   5  -4   4 3830.12 1081.11   5
   5   4   4 4815.73 632.019   5
   5   4   5 105157. 4526.12   2
   5  -4   5 111130. 3277.53   1
   5   4   5 99716.4 3145.58   5
   5  -4   5 92021.8 4807.12   5
  -5   4  -5 97874.5 4668.61   4
   5   4   6 62659.1 3425.85   2
   5  -4   6 69906.5 2297.98   1
   5   4   6 64577.7 2619.48   5
   5  -4   6 56210.2 3767.50   5
  -5   4  -6 61302.2 3631.26   4
  -5   4  -7 163061. 6232.10   4
   5   4   7 162206. 5756.50   2
   5   4   7 171555. 4780.98   5
  -5   4  -8 3898.88 1105.19   4
   5   4   8 3129.07 924.693   2
  -5  -4  -8 2728.86 908.239   4
   5  -4   8 4469.40 1282.67   5
  -5   4  -9 10591.8 1648.41   4
   5   4   9 13981.7 1526.37   2
  -5  -4  -9 13738.2 2031.46   4
   5  -4   9 15250.2 2197.95   5
  -5   4 -10 61619.8 3948.33   4
   5   4  10 54003.7 3060.32   2
   5  -4  10 65354.2 4381.61   5
  -5  -4 -10 64433.3 4368.00   4
  -5   4 -11 157841. 6588.76   4
  -5  -4 -11 153757. 7118.40   4
   5   4  11 140361. 5099.25   2
   5  -4  11 163637. 7153.10   5
  -5   4 -12 11652.6 1938.92   4
  -5  -4 -12 15846.4 2417.69   4
   5  -4  12 13017.8 1519.74   3
   5  -4  12 15853.9 2307.19   5
  -5   4 -13 6528.72 1671.72   4
  -5  -4 -13 8417.01 1878.01   4
   5  -4  13 7753.17 1845.16   5
  -5   4 -14 33369.9 3241.44   4
  -5  -4 -14 32938.3 3584.12   4
   5  -4  14 27999.6 3012.39   5
  -5   4 -15 104943. 5887.96   4
  -5  -4 -15 122725. 6942.74   4
   5  -4  15 105189. 6206.19   5
  -5   4 -16 20358.8 2746.75   4
  -5  -4 -16 21468.1 3221.99   4
   5  -4  16 16922.5 2738.13   5
   5  -4  17 205.556 1095.08   5
   5  -4  18 11780.3 2274.73   5
  -5   5  16 7894.68 2039.45   1
  -5  -5  16 5912.49 1534.16   1
  -5   5  15 641.348 1126.92   1
  -5  -5  15 417.526 914.039   1
  -5   5  14 63084.2 4674.24   1
  -5  -5  14 60158.4 4342.46   1
  -5   5  13 62722.4 4574.66   1
  -5  -5  13 56442.5 4233.49   1
   5   5 -12 31758.2 2631.68   2
   5  -5 -12 31755.1 3395.49   5
  -5   5  12 35890.0 3367.80   1
  -5  -5  12 28603.9 2936.69   1
  -5  -5  11-1006.19 1038.88   1
   5   5 -11 790.189 834.188   2
   5  -5 -11 556.350 544.416   4
  -5   5  11 363.844 1045.38   1
   5  -5 -11 1841.77 1368.64   5
   5   5 -10 56848.2 3622.59   2
   5  -5 -10 61608.6 2936.41   4
  -5   5  10 64971.5 4231.88   1
   5  -5 -10 62755.4 4527.63   5
  -5  -5  10 52512.7 3981.71   1
   5   5  -9 106886. 5043.11   2
  -5   5   9 99843.7 5193.28   1
   5  -5  -9 106501. 5884.75   5
  -5  -5   9 89770.2 5198.95   1
   5   5  -8 93637.3 4653.87   2
  -5   5   8 93604.4 4814.08   1
   5  -5  -8 96788.9 5415.74   5
  -5  -5   8 86423.6 5085.66   1
  -5  -5   8 91751.0 4877.40   5
   5   5  -7 9724.98 1437.92   2
  -5   5   7 11137.9 1740.46   1
   5  -5  -7 10156.6 1766.38   5
  -5  -5   7 7711.99 1568.41   1
  -5  -5   7 9780.80 1585.00   5
   5   5  -6 128783. 5510.31   2
  -5   5   6 135112. 5529.52   1
   5  -5  -6 133487. 6133.88   5
  -5  -5   6 118232. 5983.62   1
  -5  -5   6 117721. 5376.83   5
   5   5  -5 61726.7 3820.01   2
  -5   5   5 69614.6 3773.89   1
  -5  -5   5 58085.4 4150.42   1
   5  -5  -5 66844.9 4235.43   5
  -5  -5   5 66451.6 3833.10   5
   5   5  -4 169707. 6483.38   2
  -5   5   4 169059. 6053.08   1
   5  -5  -4 163179. 6865.33   5
  -5  -5   4 184804. 6598.62   5
   5   5  -3 31019.3 2620.60   2
  -5   5   3 40404.7 2702.15   1
  -5  -5   3 37687.6 2787.37   5
   5  -5  -3 36380.7 3037.12   5
   5  -5  -3 33718.2 2637.52   4
   5   5  -2 18313.3 2059.11   2
  -5   5   2 20472.9 1840.83   1
  -5  -5   2 16808.9 1791.71   5
   5  -5  -2 20062.9 2232.81   5
   5  -5  -2 23138.8 2122.11   4
   5  -5  -1 72915.4 3842.85   4
   5   5  -1 75845.0 4151.85   2
  -5   5   1 72989.0 3472.49   1
   5  -5  -1 68906.0 4168.52   5
  -5  -5   1 70889.1 3450.43   5
   5   5   0 242308. 7985.91   2
  -5   5   0 238788. 6776.38   1
   5  -5   0 228813. 8048.34   5
  -5  -5   0 237184. 6929.97   5
   5   5   1 48708.0 3336.85   2
  -5   5  -1 42784.4 2500.88   1
   5  -5   1 46663.6 3338.95   5
  -5  -5  -1 47271.8 2590.55   5
  -5   5  -2 1019.91 534.428   1
   5   5   2-401.082 865.570   2
  -5  -5  -2 660.206 433.150   5
   5  -5   2-356.280 1013.99   5
   5   5   3 44031.0 3094.76   2
  -5  -5  -3 44032.4 2389.54   5
   5  -5   3 53990.3 3829.60   5
   5   5   3 51391.8 2718.73   5
   5  -5   3 50872.5 2477.40   1
   5   5   4 205861. 7207.89   2
  -5  -5  -4 211166. 5903.55   5
   5  -5   4 207275. 7909.73   5
   5   5   4 190733. 5290.74   5
   5   5   5 57395.6 3527.10   2
  -5  -5  -5 52835.1 2663.56   5
   5  -5   5 48413.4 3577.18   5
   5  -5   5 58859.9 2405.67   1
   5   5   5 59664.3 2703.33   5
  -5   5  -5 52646.6 3751.08   4
  -5   5  -6 15593.4 1953.12   4
   5   5   6 17073.5 1879.08   2
   5   5   6 16915.9 1442.23   5
   5  -5   6 17522.3 1169.58   1
   5  -5   6 17581.6 2227.93   5
   5   5   7 28767.4 2479.52   2
  -5   5  -7 22791.9 2370.22   4
   5  -5   7 26415.2 2619.04   5
   5   5   8 90076.5 4335.27   2
   5  -5   8 81783.9 4845.73   5
  -5   5  -8 83847.8 4750.59   4
   5   5   9 93978.6 4463.39   2
  -5  -5  -9 95695.1 5651.88   4
   5  -5   9 103753. 5531.99   5
  -5   5  -9 93563.3 5137.44   4
  -5   5 -10 16945.9 2306.99   4
   5   5  10 16601.1 1838.79   2
  -5  -5 -10 21204.5 2564.16   4
   5  -5  10 23759.2 2707.37   5
  -5   5 -11 5215.73 1318.36   4
   5   5  11 6113.77 1250.59   2
  -5  -5 -11 5187.20 1525.69   4
   5  -5  11 6619.30 1622.95   5
   5   5  12 93579.5 4340.36   2
  -5  -5 -12 116517. 6640.66   4
   5  -5  12 108695. 5802.76   5
  -5   5 -12 104898. 5827.39   4
  -5   5 -13 49134.1 3960.79   4
  -5  -5 -13 49745.1 4434.10   4
   5  -5  13 50694.1 4046.23   5
  -5   5 -14 20703.1 2780.80   4
  -5  -5 -14 26081.3 3446.97   4
   5  -5  14 25090.5 2970.15   5
  -5   5 -15-1141.02 1751.15   4
  -5  -5 -15-105.074 1111.36   4
   5  -5  15 791.577 1128.02   5
   5  -5  16 42755.9 3938.31   5
   5  -5  17 21103.3 2858.87   5
  -5  -6  16 45355.7 3848.28   1
  -5   6  15 54275.2 4549.92   1
  -5  -6  15 51749.1 4410.04   5
  -5  -6  15 52983.0 4177.27   1
  -5  -6  14 28430.0 3095.88   1
  -5   6  14 31269.4 3405.44   1
  -5  -6  14 29928.5 3251.58   5
  -5  -6  13 5980.67 1641.12   1
   5  -6 -13 7042.86 2010.12   5
  -5   6  13 5164.20 1836.67   1
  -5  -6  13 5860.89 1517.16   5
   5   6 -12 53649.5 3767.01   2
  -5   6  12 54126.6 4134.76   1
   5  -6 -12 55626.9 4746.44   5
  -5  -6  12 47137.2 3915.15   1
  -5  -6  12 46596.2 3974.39   5
   5   6 -11 117179. 5755.15   2
  -5   6  11 118615. 6093.96   1
   5  -6 -11 116901. 6657.27   5
  -5  -6  11 101228. 5738.57   1
  -5  -6  11 109339. 6022.64   5
   5   6 -10 46662.5 3606.92   2
  -5   6  10 52260.2 3883.23   1
   5  -6 -10 42813.5 3903.70   5
  -5  -6  10 39546.8 3581.47   1
  -5  -6  10 46185.9 3763.89   5
  -5   6   9-394.353 839.419   1
   5   6  -9 476.324 809.816   2
   5  -6  -9-1347.15 1358.08   5
  -5  -6   9 494.717 1026.52   1
  -5  -6   9-1207.53 1231.66   5
   5   6  -8 26691.1 2679.17   2
  -5   6   8 30671.7 2838.40   1
   5  -6  -8 27994.2 3045.41   5
  -5  -6   8 27494.7 2926.08   1
  -5  -6   8 27373.2 2782.17   5
   5   6  -7 126510. 5909.27   2
  -5   6   7 130212. 5766.52   1
   5  -6  -7 122033. 6325.81   5
  -5  -6   7 110162. 5879.84   1
  -5  -6   7 125937. 5751.08   5
   5   6  -6 75203.9 4538.24   2
  -5   6   6 80054.6 4358.79   1
  -5  -6   6 81542.1 4442.44   5
   5  -6  -6 82042.7 4992.54   5
  -5  -6   6 69768.5 4656.95   1
  -5   6   5 9219.49 1570.07   1
   5   6  -5 5224.76 1388.65   2
   5  -6  -5 5262.95 1351.23   5
  -5  -6   5 9282.49 1538.39   5
   5   6  -4 17368.2 2331.37   2
  -5   6   4 16560.3 1954.23   1
   5  -6  -4 17677.9 2361.38   5
  -5  -6   4 18240.9 2082.94   5
   5   6  -3 171392. 7125.73   2
  -5   6   3 175053. 6280.80   1
   5  -6  -3 171554. 7167.13   5
  -5  -6   3 162085. 6220.48   5
   5   6  -2 148438. 6440.62   2
  -5   6   2 147703. 5576.45   1
   5  -6  -2 142313. 6503.58   5
  -5  -6   2 130593. 5359.06   5
   5   6  -1 58382.2 3965.07   2
  -5   6   1 60660.9 3392.37   1
  -5  -6   1 59659.9 3486.60   5
   5  -6  -1 61383.2 4137.52   5
  -5   6   0 7964.32 1310.32   1
   5   6   0 7780.90 1419.89   2
   5  -6   0 8498.62 1675.98   5
  -5  -6   0 12253.9 1588.65   5
   5   6   1 93840.0 5056.55   2
  -5  -6  -1 86669.7 4056.34   5
   5  -6   1 86162.8 4993.01   5
   5   6   2 134467. 6075.58   2
   5  -6   2 138017. 6632.22   5
  -5  -6  -2 122865. 5052.21   5
   5   6   3 52279.2 3712.18   2
  -5  -6  -3 45159.0 2855.82   5
   5  -6   3 60559.3 4275.50   5
   5   6   3 53722.4 3036.17   5
   5   6   4 47.2263 841.207   2
   5  -6   4 1108.27 609.175   1
  -5  -6  -4 51.8961 569.410   5
   5  -6   4-700.093 1124.69   5
   5   6   5 95050.4 4983.80   2
  -5  -6  -5 89003.8 4156.61   5
   5  -6   5 86859.2 5077.19   5
  -5  -6  -6 125285. 5164.65   5
   5  -6   6 119551. 5977.45   5
   5   6   7 128959. 5837.50   2
  -5  -6  -7 119413. 5066.89   5
   5  -6   7 108553. 5750.39   5
  -5   6  -7 124655. 6348.66   4
  -5   6  -8 1007.52 1157.44   4
   5   6   8 412.584 905.648   2
   5  -6   8 3105.58 1219.70   5
   5   6   9 23292.5 2376.22   2
  -5   6  -9 18677.1 2438.81   4
   5  -6   9 23640.9 2620.79   5
   5   6  10 88225.3 4590.96   2
  -5  -6 -10 89515.8 6128.16   4
   5  -6  10 88510.6 5186.25   5
  -5   6 -10 80606.9 5256.13   4
   5   6  11 66758.3 3922.20   2
  -5  -6 -11 66785.0 5234.60   4
   5  -6  11 64858.1 4549.77   5
  -5   6 -11 66902.0 4733.45   4
  -5   6 -12 10072.3 1782.72   4
   5   6  12 13495.2 1786.10   2
  -5  -6 -12 11819.0 2253.38   4
   5  -6  12 14618.8 2257.51   5
  -5   6 -13 12997.1 1964.47   4
  -5  -6 -13 12193.7 2371.87   4
   5  -6  13 14424.9 2272.58   5
  -5   6 -14 31327.0 3465.94   4
  -5  -6 -14 43140.6 4516.00   4
   5  -6  14 40813.7 3704.11   5
   5  -6  15 52484.0 4247.62   5
   5  -6  16 19724.3 2695.55   5
  -5  -7  15 7687.42 1923.37   1
  -5  -7  15 4377.60 1509.13   5
  -5  -7  14 35043.4 3397.24   1
  -5  -7  14 33601.3 3423.34   5
   5  -7 -13 91483.8 6319.92   5
  -5   7  13 87953.8 5728.13   1
  -5  -7  13 90405.6 5462.72   1
  -5  -7  13 96227.1 5847.28   5
   5   7 -12 28760.9 2933.94   2
  -5  -7  12 30763.6 3199.14   1
  -5  -7  12 28211.4 3224.01   5
  -5   7  12 29397.4 3209.25   1
   5  -7 -12 26538.0 3320.54   5
   5   7 -11 1046.37 925.004   2
  -5   7  11-978.733 1023.98   1
   5  -7 -11-32.1748 1238.06   5
  -5  -7  11 1211.85 1015.41   1
  -5  -7  11-402.894 1105.67   5
   5   7 -10 29601.0 3075.26   2
  -5   7  10 30942.6 3139.64   1
  -5  -7  10 30494.0 3040.24   1
  -5  -7  10 31214.3 3049.12   5
   5  -7 -10 29457.4 3430.05   5
   5   7  -9 80610.7 4980.01   2
   5  -7  -9 84749.1 5604.10   5
  -5  -7   9 83236.9 5111.30   1
  -5   7   9 98702.6 5476.04   1
  -5  -7   9 90271.0 5083.37   5
   5   7  -8 48727.5 3920.48   2
   5  -7  -8 41445.4 4000.37   5
  -5  -7   8 41125.9 3566.56   1
  -5   7   8 50647.6 3772.68   1
  -5  -7   8 51568.9 3716.77   5
  -5   7   7 5601.68 1349.90   1
   5   7  -7 4986.86 1324.75   2
  -5  -7   7 6309.20 1528.98   1
   5  -7  -7 6580.84 1633.59   5
  -5  -7   7 9317.52 1655.49   5
   5   7  -6 23815.5 2787.38   2
  -5  -7   6 20846.6 2263.69   5
  -5   7   6 23341.5 2448.31   1
   5  -7  -6 18814.8 2479.16   5
  -5   7   5 118112. 5479.05   1
   5  -7  -5 113250. 6091.55   5
  -5  -7   5 130571. 5838.71   5
   5   7  -5 108899. 5902.71   2
   5  -7  -4 86761.8 5164.57   5
  -5   7   4 90919.9 4733.20   1
  -5  -7   4 95690.9 4791.08   5
   5   7  -4 86983.5 5205.25   2
  -5  -7   3 21656.4 2189.72   5
  -5   7   3 25188.9 2342.09   1
   5  -7  -3 19347.1 2346.29   5
   5   7  -3 25482.8 2793.74   2
   5   7  -2 2586.22 1137.93   2
   5  -7  -2 3818.45 1354.46   5
  -5  -7   2 2679.81 835.418   5
   5  -7  -1 115806. 5980.27   5
  -5  -7   1 108206. 5140.47   5
   5   7  -1 101601. 5579.65   2
   5  -7   0 87688.9 5275.72   5
  -5  -7   0 92022.1 4724.56   5
   5   7   0 86833.9 5094.05   2
  -5  -7  -1 39881.9 2960.71   5
   5  -7   1 47026.3 3946.53   5
   5   7   1 38963.4 3346.99   2
   5   7   2 799.281 1092.72   2
  -5  -7  -2 2165.14 818.794   5
   5  -7   2 1629.87 1027.94   5
  -5  -7  -3 41338.2 2952.55   5
   5  -7   3 44225.2 3814.34   5
   5   7   3 41443.4 3440.80   2
  -5  -7  -4 87154.1 4348.08   5
   5  -7   4 91521.0 5505.85   5
   5   7   4 93717.4 5281.94   2
  -5  -7  -5 83764.5 4371.73   5
   5  -7   5 83721.8 5242.79   5
   5   7   5 94824.0 5244.84   2
   5   7   6 5163.71 1326.88   2
  -5  -7  -6 3200.98 1123.09   5
   5  -7   6 3456.20 1153.82   5
   5   7   7 39062.7 3457.80   2
   5  -7   7 33240.6 3120.30   5
  -5  -7  -7 36592.1 3019.32   5
   5   7   8 63969.8 4184.96   2
   5  -7   8 62744.1 4379.91   5
   5   7   9 70989.3 4383.04   2
   5  -7   9 72013.9 4664.74   5
  -5   7 -10 9041.28 1716.94   4
   5   7  10 9210.67 1698.07   2
   5  -7  10 9094.10 1806.18   5
  -5   7 -11 3286.22 1332.85   4
   5   7  11 5250.42 1374.59   2
  -5  -7 -11 2484.39 1756.62   4
   5  -7  11 4110.53 1358.91   5
   5   7  12 33628.7 2933.25   2
  -5   7 -12 36208.2 3805.06   4
  -5  -7 -12 35884.6 4052.92   4
   5  -7  12 31348.0 3130.59   5
  -5  -7 -13 84726.1 6527.27   4
   5  -7  13 68352.8 4702.59   5
  -5   7 -13 79387.9 5701.55   4
   5  -7  14 12957.3 2264.25   5
  -5  -8  14 24245.5 2860.64   1
  -5  -8  14 22396.7 2855.43   5
  -5  -8  13 2374.32 1129.99   5
  -5  -8  13 3209.65 1417.81   1
   5  -8 -12 46820.5 4579.16   5
  -5  -8  12 45508.8 3810.11   5
  -5  -8  12 40263.0 3535.19   1
   5   8 -11 39456.2 3644.58   2
   5  -8 -11 38934.3 4097.98   5
  -5  -8  11 36516.7 3392.63   1
  -5  -8  11 46980.4 3810.63   5
   5   8 -10 42696.3 3864.21   2
   5  -8 -10 44537.2 4204.81   5
  -5  -8  10 46146.2 3751.97   1
  -5  -8  10 47993.2 3784.23   5
   5   8  -9 444.116 883.512   2
  -5  -8   9 1522.04 1084.62   1
   5  -8  -9 1842.05 1354.32   5
  -5  -8   9 3186.56 1357.32   5
   5   8  -8 48585.1 4068.32   2
   5  -8  -8 44649.1 4047.94   5
  -5  -8   8 45147.3 3759.85   1
  -5  -8   8 53152.6 3690.10   5
   5  -8  -7 39098.4 3792.63   5
  -5  -8   7 46214.1 3401.14   5
   5   8  -7 42546.2 3875.32   2
   5  -8  -6 91510.9 5603.24   5
  -5  -8   6 95453.9 4925.93   5
   5   8  -6 89268.2 5545.63   2
   5   8  -5 2306.10 1306.64   2
   5  -8  -5 297.347 839.990   5
  -5  -8   5 2451.51 1103.49   5
   5   8  -4 23493.9 2880.26   2
   5  -8  -4 26397.5 3010.76   5
  -5  -8   4 25329.2 2454.78   5
   5  -8  -3 60960.6 4443.15   5
  -5  -8   3 57328.9 3754.79   5
   5   8  -3 66367.4 4769.88   2
  -5  -8   2 131259. 5997.36   5
   5  -8  -2 150419. 7226.23   5
   5   8  -2 136572. 7045.61   2
   5   8  -1 11756.9 2220.41   2
   5  -8  -1 12290.9 2036.49   5
  -5  -8   1 16391.8 2071.47   5
   5   8   0 2391.67 1149.17   2
   5  -8   0 5398.79 1291.13   5
  -5  -8   0 5277.07 1273.46   5
   5   8   1 28321.1 3114.87   2
  -5  -8  -1 37530.1 3078.60   5
   5  -8   1 36230.4 3625.74   5
  -5  -8  -2 156447. 6561.47   5
   5  -8   2 171125. 7956.04   5
   5   8   2 150551. 7342.70   2
   5   8   3 30799.7 3179.16   2
  -5  -8  -3 34101.0 2868.96   5
   5  -8   3 34314.0 3527.66   5
   5   8   4 5486.84 1606.41   2
  -5  -8  -4 4831.77 1157.91   5
   5  -8   4 4613.32 1395.44   5
   5   8   5 14826.9 2282.77   2
  -5  -8  -5 8392.55 1530.54   5
   5  -8   5 11810.1 2034.71   5
   5  -8   6 81303.0 5290.06   5
   5   8   6 79651.4 5065.78   2
   5   8   7 23944.3 2741.19   2
   5  -8   7 19449.0 2534.11   5
   5   8   8 9291.45 1805.80   2
   5  -8   8 6020.72 1486.64   5
   5   8   9 13398.5 2117.98   2
   5  -8   9 10934.8 1866.14   5
   5   8  10 70175.7 4696.14   2
   5  -8  10 71666.6 4710.53   5
   5   8  11 21615.9 2522.19   2
   5  -8  11 21567.6 2612.54   5
  -5  -8 -12 30475.3 3985.84   4
   5  -8  12 21961.0 2656.58   5
   5  -8  13 3862.10 1371.43   5
  -5  -9  13 53648.5 4055.29   1
  -5  -9  12 3871.69 1305.07   1
  -5  -9  12 9181.24 1829.34   5
   5   9 -11 1090.50 914.081   2
  -5  -9  11 1446.85 1067.12   1
   5   9 -10 11913.8 2061.59   2
   5  -9 -10 13025.4 2370.67   5
  -5  -9  10 15147.7 2219.33   1
  -5  -9  10 12685.3 1980.30   5
   5   9  -9 113458. 6610.55   2
   5  -9  -9 102411. 6400.21   5
  -5  -9   9 106146. 5675.38   1
  -5  -9   9 111418. 5512.97   5
   5   9  -8 6822.88 1825.14   2
  -5  -9   8 6952.07 1701.35   1
   5  -9  -8 4244.76 1508.22   5
  -5  -9   8 7824.32 1465.47   5
   5   9  -7 3175.37 1387.06   2
   5  -9  -7 2947.34 1219.39   5
  -5  -9   7 3974.87 1213.10   5
   5   9  -6 5739.95 1565.41   2
   5  -9  -6 8995.14 1846.23   5
  -5  -9   6 9322.74 1549.05   5
   5  -9  -5 112774. 6356.73   5
  -5  -9   5 115568. 5589.31   5
   5   9  -5 111347. 6560.75   2
   5  -9  -4 37297.6 3629.45   5
  -5  -9   4 41571.4 3231.23   5
   5   9  -4 37306.5 3785.48   2
   5   9  -3 20332.0 2834.34   2
   5  -9  -3 23190.0 2901.93   5
  -5  -9   3 20304.6 2357.02   5
   5   9  -2 3723.42 1350.21   2
   5  -9  -2 8082.33 1923.03   5
  -5  -9   2 5963.40 1406.15   5
   5  -9  -1 125777. 6965.15   5
  -5  -9   1 117726. 5978.53   5
   5   9  -1 115125. 6707.21   2
   5   9   0 22620.3 2716.10   2
  -5  -9   0 25084.3 2694.15   5
   5  -9   0 26626.0 3200.92   5
  -5  -9  -1 55410.9 3970.02   5
   5  -9   1 55654.1 4550.27   5
   5   9   1 59281.6 4710.63   2
   5   9   2 92.2349 1309.99   2
  -5  -9  -2-669.912 824.477   5
   5  -9   2 394.994 1193.64   5
  -5  -9  -3 84600.3 4769.79   5
   5  -9   3 97478.8 6040.45   5
   5   9   3 80538.4 5538.35   2
   5   9   4 22761.0 2873.33   2
   5  -9   4 20436.8 2879.60   5
   5  -9   5 68609.6 5109.31   5
   5   9   5 69720.6 4950.82   2
   5   9   6 1542.20 1259.42   2
   5  -9   6-80.3509 1226.22   5
   5  -9   7 37062.4 3673.36   5
   5   9   7 36970.8 3610.25   2
   5   9   8 15833.5 2509.94   2
   5  -9   8 15730.4 2405.34   5
   5   9   9 90390.0 5601.79   2
   5  -9   9 93341.3 5593.02   5
   5   9  10 1782.04 1409.85   2
   5  -9  10 1951.66 1169.35   5
   5   9  11 9043.25 1893.71   2
   5  -9  11 9867.51 2005.40   5
   5  10 -11 16625.2 2746.82   2
  -5 -10  11 10902.6 1827.59   1
  -5 -10  11 11052.9 1808.01   5
   5  10 -10 36988.0 3919.34   2
  -5 -10  10 33865.2 3218.88   1
  -5 -10  10 37440.5 3132.48   5
   5  10  -9 641.370 1074.58   2
  -5 -10   9 750.548 1095.31   1
  -5 -10   9-366.164 780.076   5
   5 -10  -8 33898.0 3685.69   5
  -5 -10   8 33688.8 2895.01   5
   5  10  -8 37128.5 3918.22   2
   5  10  -7 11343.1 2368.83   2
   5 -10  -7 6293.45 1726.55   5
  -5 -10   7 8889.41 1612.79   5
   5 -10  -6 74928.8 5280.69   5
  -5 -10   6 80571.5 4613.83   5
   5  10  -6 80968.8 5855.03   2
   5  10  -5 337.937 1142.37   2
   5 -10  -5-54.0074 1266.29   5
  -5 -10   5-442.975 876.934   5
   5  10  -4 10760.9 2107.38   2
   5 -10  -4 15240.5 2489.39   5
  -5 -10   4 10186.5 1712.54   5
   5  10  -3 27919.1 3392.33   2
  -5 -10   3 25368.2 2782.16   5
   5 -10  -3 23954.8 3049.06   5
   5 -10  -2 89577.5 6088.74   5
  -5 -10   2 87540.4 5189.03   5
   5  10  -2 76696.3 5639.87   2
   5  10  -1 10871.2 2147.59   2
   5 -10  -1 10066.6 2304.76   5
  -5 -10   1 10330.8 1780.39   5
   5  10   0 3122.72 1287.40   2
   5 -10   0 5002.93 1669.79   5
  -5 -10   0 4191.08 1490.45   5
   5  10   1 14512.8 2541.53   2
   5 -10   1 7821.60 1814.59   5
   5 -10   2 106323. 6524.76   5
   5  10   2 114045. 6906.07   2
   5  10   3 2052.96 1356.57   2
   5 -10   3 2129.60 1388.89   5
   5  10   4 155.176 1042.40   2
   5 -10   4-222.843 1359.76   5
   5  10   5 8465.92 1926.47   2
   5 -10   5 8282.29 2009.08   5
   5 -10   6 139034. 7504.71   5
   5  10   6 127613. 7138.28   2
   5  10   7 12972.2 2358.05   2
   5 -10   7 13002.7 2296.85   5
   5  10   8 16395.5 2692.32   2
   5 -10   8 18009.8 2629.58   5
   5  10   9 1791.46 1303.83   2
   5  10  10 81936.4 5535.22   2
   5  10  11 2267.23 1301.22   2
  -5 -11   9 81344.1 4644.05   5
  -5 -11   8 238.607 845.428   5
  -5 -11   7 2177.59 1033.68   5
  -5 -11   6 1484.99 821.595   5
  -5 -11   5 96954.6 5450.39   5
   5  11  -4 1668.02 1293.35   2
   5  11  -3 11785.5 2472.39   2
   5 -11  -3 10896.8 2287.31   5
   5  11  -2-503.851 1315.81   2
   5 -11  -2 581.596 1046.70   5
   5 -11  -1 70307.1 5414.16   5
   5  11  -1 60275.5 5138.82   2
   5  11   0-847.109 1211.79   2
   5 -11   0 1170.85 971.565   5
   5 -11   1 47030.1 4491.64   5
   5  11   1 48189.9 4563.96   2
   5  11   2 418.724 1006.80   2
   5 -11   2-364.966 1367.56   5
   5 -11   3 64932.2 5140.10   5
   5  11   3 60832.9 5111.50   2
   5  11   4 7108.43 2104.96   2
   5  11   5 69534.1 5439.69   2
  -6   0  18 83243.2 5856.94   1
  -6   0  17 756.606 1277.62   1
  -6   0  16 24053.3 2940.18   1
  -6   0  15-1041.04 1097.55   1
  -6   0  14 136843. 6513.86   1
  -6   0  13 33.1061 990.404   1
   6   0 -12 98640.4 3976.43   3
  -6   0  12 90029.3 4910.95   1
   6   0 -11-509.525 709.932   3
  -6   0  11 778.508 848.562   1
   6   0 -10 155100. 5080.27   3
  -6   0  10 144361. 5938.85   1
  -6   0   9 1633.84 1020.98   1
   6   0  -9 1136.92 747.683   3
   6   0  -8 170192. 5233.84   3
  -6   0   8 154253. 5863.56   1
  -6   0   7 242.168 819.722   1
   6   0  -7 981.779 645.904   3
   6   0  -6 101719. 3869.50   3
  -6   0   6 98796.4 4260.14   1
  -6   0   5 822.327 672.113   1
   6   0  -5 214.259 502.404   3
  -6   0   4 421116. 10180.7   5
   6   0  -4 393794. 9232.17   3
  -6   0   4 392506. 9682.77   1
  -6   0   3 625.421 593.912   1
  -6   0   3-223.292 517.513   5
   6   0  -3 342.553 548.056   3
  -6   0   2 40747.6 2630.84   5
   6   0  -2 36328.3 2229.18   3
  -6   0   2 38008.2 2349.68   1
  -6   0   1-20.8579 490.858   1
  -6   0   1 20.8344 160.432   4
   6   0  -1 146.456 243.840   5
  -6   0   1 544.498 440.542   5
  -6   0   0 330009. 6441.97   4
   6   0   0 338697. 6476.31   5
  -6   0   0 330694. 7662.68   5
   6   0   0 321236. 8062.77   3
  -6   0   0 329329. 8036.50   1
  -6   0  -1-636.990 607.195   1
  -6   0  -1 269.538 260.431   4
   6   0   1-188.918 243.646   5
   6   0   1 147.702 532.298   3
  -6   0  -1 201.290 418.811   5
  -6   0  -2 3320.28 631.904   4
   6   0   2 3315.03 411.916   5
   6   0   2 2731.07 745.289   3
  -6   0  -2 2483.85 606.420   1
  -6   0  -3-90.5963 391.030   4
   6   0   3 367.015 266.900   5
   6   0   3 392.604 664.417   3
  -6   0  -3-270.298 446.623   1
  -6   0  -4 355143. 8149.34   4
   6   0   4 363721. 7340.56   5
   6   0   4 358875. 8725.64   3
  -6   0  -4 352864. 7918.85   1
  -6   0  -5 792.244 633.570   4
   6   0   5-421.380 734.001   3
   6   0   5 603.425 456.448   5
  -6   0  -5 577.472 507.342   1
  -6   0  -6 1868.95 716.077   4
   6   0   6 1094.86 673.121   3
  -6   0  -6 2354.61 523.661   1
   6   0   6 1191.54 514.103   5
  -6   0  -7-403.821 648.589   4
   6   0   7-132.320 522.944   3
  -6   0  -7 206.643 376.632   1
   6   0   7 315.909 627.515   5
  -6   0  -8 310545. 8348.43   4
  -6   0  -8 298442. 6439.90   1
   6   0   8 307983. 7965.37   3
   6   0   8 299277. 8722.83   5
  -6   0  -9 200.463 766.604   4
   6   0   9-803.656 671.679   3
  -6   0  -9 26.3507 299.795   1
   6   0   9 450.846 785.865   5
  -6   0 -10 11102.0 1588.22   4
   6   0  10 9293.76 1283.83   3
   6   0  10 10649.6 1564.08   5
  -6   0 -11-542.665 963.869   4
   6   0  11 87.2050 548.999   3
   6   0  11 6.63735 734.973   5
  -6   0 -12 166936. 6643.95   4
   6   0  12 160354. 5525.48   3
   6   0  12 171046. 7154.23   5
  -6   0 -13-230.240 1039.12   4
   6   0  13-542.577 907.254   5
  -6   0 -14 50376.2 3874.39   4
   6   0  14 50327.4 3972.59   5
  -6   0 -15 594.055 1095.81   4
  -6   0 -16 113193. 6206.73   4
  -6  -1  18-113.882 1177.04   1
  -6   1  18-514.932 1030.70   1
  -6  -1  17 18100.3 2820.44   1
  -6   1  17 17755.4 2700.29   1
  -6  -1  16 2416.36 1250.45   1
  -6   1  16 4178.98 1603.75   1
  -6   1  15 127288. 6558.19   1
  -6  -1  15 126223. 6498.97   1
  -6   1  14 426.395 994.757   1
  -6  -1  14 1182.47 1194.52   1
  -6   1  13 14126.9 2210.94   1
  -6  -1  13 14824.0 2129.67   1
  -6   1  12 6083.30 1596.02   1
  -6  -1  12 4610.61 1437.68   1
   6  -1 -12 6132.49 1002.42   3
   6  -1 -11 221468. 6249.63   3
  -6  -1  11 204472. 7557.52   1
  -6   1  11 212365. 7642.72   1
  -6  -1  10 5856.46 1444.87   1
   6   1 -10 2679.40 709.079   3
   6  -1 -10 3251.03 741.018   3
  -6   1  10 3355.34 1213.64   1
   6  -1  -9-59.8784 443.524   4
  -6  -1   9 804.941 696.197   1
   6   1  -9-196.211 700.289   3
   6  -1  -9 337.411 638.933   3
  -6   1   9 247.694 807.439   1
  -6  -1   8 1405.58 1022.18   1
  -6  -1   8 604.907 276.948   4
   6   1  -8-524.889 771.921   3
  -6   1   8 313.117 763.613   1
   6  -1  -8-831.978 648.132   3
  -6  -1   7 264854. 4988.74   4
   6   1  -7 267712. 7143.40   3
   6  -1  -7 267368. 6970.90   3
  -6  -1   7 255878. 7907.80   1
  -6   1   7 249990. 7694.93   1
  -6  -1   6 1201.91 716.452   1
  -6  -1   6 2143.72 260.540   4
  -6   1   6 595.693 664.032   1
   6   1  -6 2075.70 728.090   3
   6  -1  -6 1252.89 590.229   3
  -6  -1   5 25816.1 2020.40   5
   6   1  -5 21935.6 1815.71   3
   6  -1  -5 25003.2 1833.63   3
  -6  -1   5 20432.9 1986.64   1
  -6   1   5 21947.6 1978.03   1
   6  -1  -5 24257.1 1837.72   5
  -6  -1   4 1292.67 790.458   1
  -6   1   4 1940.86 629.802   1
   6  -1  -4 1460.14 529.090   5
  -6  -1   4 2535.55 686.448   5
   6   1  -4 2334.72 742.877   3
   6  -1  -4 624.760 599.651   3
  -6  -1   3 387728. 6564.74   4
   6  -1  -3 401289. 8725.28   5
  -6  -1   3 384016. 9042.69   5
  -6   1   3 406253. 10867.9   5
   6   1  -3 393350. 9140.36   3
   6  -1  -3 387026. 8991.25   3
  -6  -1   3 376768. 9573.58   1
  -6   1   3 377825. 9154.04   1
  -6  -1   3 362064. 7236.41   4
  -6   1   2 3249.10 832.653   1
  -6  -1   2 3262.59 368.300   4
   6  -1  -2 4271.42 710.816   5
   6   1  -2 4224.37 983.084   3
  -6  -1   2 3276.97 621.050   5
  -6   1   2 3832.71 1011.70   5
   6  -1  -2 4405.52 925.618   3
  -6  -1   2 3262.52 798.227   1
  -6  -1   1 113264. 2941.82   4
   6  -1  -1 118120. 3662.36   5
  -6  -1   1 122984. 3956.17   5
   6   1  -1 122550. 4331.34   3
  -6   1   1 120109. 4988.93   5
  -6  -1   1 116181. 4439.93   1
   6  -1  -1 119999. 4252.71   3
  -6   1   1 122583. 4151.60   1
  -6   1   1 116714. 3344.45   4
  -6   1   0 3689.54 559.120   4
  -6   1   0 3854.39 769.467   1
  -6  -1   0 3492.83 524.202   4
   6  -1   0 3782.01 630.300   5
   6   1   0 4708.86 901.814   3
   6  -1   0 3411.11 764.558   3
  -6   1   0 3250.15 740.629   5
  -6  -1   0 4346.08 487.574   5
  -6  -1   0 5046.89 1020.43   1
  -6   1  -1 167811. 4217.05   4
  -6  -1  -1 162936. 4238.01   4
   6  -1   1 172411. 4587.89   5
  -6  -1  -1 163195. 5271.40   1
   6   1   1 166639. 5275.26   3
   6  -1   1 171019. 5265.15   3
  -6   1  -1 167195. 4787.09   1
  -6   1  -2 3188.11 669.135   1
  -6   1  -2 3688.50 643.884   4
  -6  -1  -2 2938.31 607.775   4
   6   1   2 3020.70 936.485   3
  -6  -1  -2 4144.14 865.127   1
   6  -1   2 4659.60 735.875   5
   6  -1   2 2801.93 884.130   3
  -6   1  -2 2425.89 833.617   5
  -6   1  -3 144113. 4252.28   4
  -6  -1  -3 140177. 4273.67   4
  -6  -1  -3 141039. 4664.29   1
   6  -1   3 144368. 4381.11   5
   6   1   3 142352. 4863.87   3
   6  -1   3 146113. 4853.82   3
  -6   1  -3 140238. 4079.40   1
  -6   1  -4 1190.05 438.099   1
  -6   1  -4 369.463 418.505   4
  -6  -1  -4 1258.19 615.502   4
  -6  -1  -4 1137.66 524.601   1
   6   1   4 212.366 589.671   3
   6  -1   4-94.4017 429.331   5
   6  -1   4 529.455 586.619   3
  -6   1  -5 161295. 5004.48   4
  -6  -1  -5 157172. 5019.08   4
  -6  -1  -5 156296. 4873.11   1
   6   1   5 156712. 5206.57   3
   6   1   5 158585. 3433.20   5
   6  -1   5 169612. 5255.96   5
   6  -1   5 156151. 5134.32   3
   6   1   5 159143. 3134.99   5
  -6   1  -5 151068. 4028.38   1
   6   1   6 7981.93 1212.75   3
  -6   1  -6 8421.40 1195.44   4
   6   1   6 6633.37 594.961   5
  -6  -1  -6 5652.58 1056.72   4
  -6   1  -6 7025.80 722.752   1
  -6  -1  -6 6609.49 896.008   1
   6  -1   6 7238.64 1095.86   3
   6  -1   6 7157.03 1138.80   5
   6   1   6 7621.69 903.633   5
  -6   1  -7 211327. 6386.38   4
  -6  -1  -7 205625. 6428.81   4
   6   1   7 206546. 4743.00   5
   6   1   7 197520. 6125.48   3
   6  -1   7 210409. 6159.66   3
   6  -1   7 220739. 7128.38   5
   6   1   7 197447. 5954.08   5
  -6   1  -7 197981. 4420.34   1
  -6   1  -8 8728.01 1305.32   4
   6   1   8 11320.8 992.240   5
  -6  -1  -8 10757.4 1453.08   4
   6   1   8 8483.32 1257.16   3
  -6   1  -8 11503.2 704.953   1
   6  -1   8 11350.1 1308.52   3
   6  -1   8 10235.4 1640.66   5
   6   1   8 11599.6 1486.36   5
  -6   1  -9 53301.3 3190.64   4
  -6  -1  -9 45012.2 3007.11   4
   6   1   9 48850.1 2761.05   3
   6  -1   9 45644.8 2676.98   3
   6  -1   9 51814.9 3528.97   5
   6   1   9 51343.1 3178.81   5
  -6   1 -10 526.129 812.863   4
  -6  -1 -10 1377.35 884.408   4
   6   1  10 549.277 626.286   3
   6  -1  10 1549.85 741.050   3
   6  -1  10 591.534 920.314   5
   6   1  10 2781.03 1108.92   5
  -6   1 -11 165836. 6410.47   4
  -6  -1 -11 169117. 6574.97   4
   6  -1  11 163827. 5531.93   3
   6  -1  11 179839. 7266.79   5
  -6   1 -12 35.8999 854.506   4
  -6  -1 -12 1037.60 1014.59   4
   6  -1  12-333.058 609.066   3
   6  -1  12 185.548 880.335   5
  -6   1 -13 18289.1 2251.60   4
  -6  -1 -13 16807.8 2235.89   4
   6  -1  13 16085.1 2167.76   5
  -6   1 -14 1281.81 1371.48   4
  -6  -1 -14-1254.89 1098.54   4
   6  -1  14-547.282 1210.60   5
  -6   1 -15 187881. 7769.61   4
  -6  -1 -15 197686. 8230.14   4
   6  -1  15 176765. 8115.48   5
  -6   1 -16 735.458 1235.87   4
  -6  -1 -16 1734.77 1309.04   4
  -6  -2  18 101543. 6423.02   1
  -6  -2  17 7619.12 2083.45   1
  -6   2  17 8809.34 2020.79   1
  -6   2  16 20175.5 2834.37   1
  -6  -2  16 19884.6 2808.89   1
  -6   2  15 4792.41 1458.31   1
  -6  -2  15 3330.23 1383.86   1
  -6   2  14 127995. 6487.72   1
  -6  -2  14 134745. 6637.32   1
  -6   2  13 9600.86 1787.35   1
  -6  -2  13 9383.72 1949.58   1
  -6   2  12 53969.3 3861.05   1
   6  -2 -12 51566.4 2726.73   3
  -6  -2  12 57733.4 4006.01   1
  -6   2  11-548.351 804.896   1
  -6  -2  11 1034.83 1039.15   1
   6  -2 -11 788.372 562.244   3
  -6   2  10 158923. 6431.74   1
   6  -2 -10 158085. 5105.64   3
  -6  -2  10 159008. 6500.62   1
   6  -2  -9 28526.3 1214.11   4
   6  -2  -9 26182.0 1933.01   3
  -6  -2   9 27440.9 2571.91   1
  -6   2   9 26523.6 2478.00   1
   6  -2  -8 206799. 5944.19   3
  -6  -2   8 200900. 7151.19   1
  -6   2   8 201870. 6977.70   1
   6  -2  -8 203242. 3868.53   4
  -6   2   7-431.294 626.229   1
  -6  -2   7-883.487 947.565   1
  -6  -2   7 438.979 308.423   4
   6   2  -7-1474.08 841.222   3
   6  -2  -7 1097.82 947.680   5
   6  -2  -7-244.453 601.905   3
  -6  -2   6 58823.2 2133.78   4
   6  -2  -6 57517.7 3221.09   5
   6   2  -6 55993.5 2983.08   3
  -6  -2   6 58145.6 3500.08   1
   6  -2  -6 54588.4 2818.72   3
  -6   2   6 55364.1 3222.66   1
  -6  -2   5 31221.7 1616.11   4
   6  -2  -5 33713.3 2389.76   5
  -6  -2   5 30013.9 2192.56   5
   6   2  -5 31324.4 2190.29   3
  -6  -2   5 31180.4 2455.37   1
   6  -2  -5 32803.9 2134.82   3
  -6   2   5 33620.7 2421.58   1
   6  -2  -4 280520. 7488.88   5
  -6  -2   4 273231. 6969.14   5
   6   2  -4 272818. 7395.33   3
  -6  -2   4 262925. 7994.17   1
   6  -2  -4 261059. 7070.11   3
  -6   2   4 263360. 7439.91   1
  -6  -2   4 257604. 6615.60   4
   6   2  -3 2070.26 777.115   3
   6  -2  -3 1236.97 610.193   5
  -6  -2   3 1924.69 487.923   5
  -6   2   3 2881.50 838.772   1
  -6  -2   3 2746.94 1058.20   1
   6  -2  -3 3686.86 832.758   3
   6  -2  -2 50317.5 2673.80   5
  -6  -2   2 45879.6 2105.03   5
   6   2  -2 47875.6 2691.96   3
  -6  -2   2 50551.8 3062.80   1
  -6   2   2 47224.4 3534.00   5
   6  -2  -2 43245.8 2537.48   3
  -6   2   2 49833.0 2634.07   1
   6  -2  -1 22306.7 931.839   4
  -6  -2   1 20757.5 1204.00   5
   6  -2  -1 21809.4 1730.70   5
  -6  -2   1 21059.7 1974.63   1
   6   2  -1 20721.3 1802.55   3
  -6   2   1 23507.2 2307.52   5
   6  -2  -1 20829.6 1733.24   3
  -6   2   1 22646.8 1746.03   1
   6  -2   0 330787. 6371.19   4
  -6  -2   0 321545. 8767.19   1
   6  -2   0 335809. 8224.55   5
   6   2   0 307723. 8180.14   3
  -6   2   0 307928. 9276.95   5
   6  -2   0 317085. 8165.83   3
  -6   2   0 327433. 7713.76   1
  -6   2   0 340337. 8432.15   4
   6  -2   1 42704.9 1819.66   4
   6  -2   1 51684.2 2732.56   5
   6   2   1 43757.4 2634.68   3
  -6   2  -1 46179.6 3194.90   5
   6  -2   1 44093.9 2561.57   3
  -6  -2  -1 40524.2 2663.61   1
  -6   2  -1 44249.8 2228.24   1
  -6   2  -1 45810.1 2408.89   4
  -6   2  -2 13490.0 1259.81   4
   6  -2   2 13156.8 1050.23   4
   6  -2   2 13833.8 1296.11   1
  -6  -2  -2 11352.8 1115.08   4
  -6  -2  -2 12991.8 1435.02   1
   6   2   2 13282.2 1507.81   3
   6  -2   2 13194.7 1357.08   5
  -6   2  -2 11707.1 1095.52   1
   6  -2   2 11493.9 1357.28   3
  -6   2  -2 12505.7 1725.14   5
  -6   2  -3 16139.2 1408.44   4
   6  -2   3 16109.0 1267.80   4
  -6  -2  -3 16177.5 1421.49   4
   6  -2   3 16691.5 1545.78   5
   6   2   3 15021.4 1586.13   3
  -6   2  -3 15916.4 1203.89   1
   6  -2   3 17252.8 1605.64   3
  -6   2  -3 15037.9 2097.41   5
  -6   2  -4 334433. 8044.09   4
  -6  -2  -4 320748. 8144.08   4
   6   2   4 317556. 8475.46   3
   6  -2   4 330329. 8572.56   5
   6  -2   4 337200. 8426.62   3
  -6   2  -4 326494. 6933.40   1
  -6   2  -5 8445.98 1292.42   4
  -6  -2  -5 7179.42 1109.31   4
   6   2   5 7130.32 1110.57   3
   6  -2   5 9470.30 1324.48   5
   6  -2   5 7224.17 1150.08   3
  -6   2  -5 7824.32 748.298   1
  -6   2  -6 3977.87 494.662   1
  -6   2  -6 4367.36 1046.58   4
  -6  -2  -6 2339.45 744.001   4
   6   2   6 4154.09 412.837   5
   6   2   6 4155.69 882.972   3
   6  -2   6 4005.50 1063.37   5
   6  -2   6 4126.41 1015.14   3
   6   2   6 4587.37 592.753   5
  -6   2  -7 4707.54 1129.52   4
  -6  -2  -7 4166.01 1182.86   4
   6   2   7 2911.49 417.250   5
  -6   2  -7 2842.77 379.310   1
   6  -2   7 3078.31 760.807   3
   6  -2   7 2938.39 928.104   5
   6   2   7 2732.91 630.041   5
  -6   2  -8 254596. 7564.53   4
  -6  -2  -8 246628. 7746.92   4
   6  -2   8 237931. 8318.19   5
   6  -2   8 247785. 7083.91   3
  -6   2  -9 10612.6 1587.96   4
  -6  -2  -9 13170.5 1830.51   4
   6  -2   9 11552.2 1399.37   3
   6  -2   9 13083.9 1829.59   5
  -6   2 -10 31320.4 2614.74   4
  -6  -2 -10 33851.8 2910.17   4
   6  -2  10 31812.1 2290.49   3
   6  -2  10 29108.7 2829.41   5
  -6   2 -11 5496.31 1349.59   4
  -6  -2 -11 4500.31 1344.91   4
   6  -2  11 4275.16 910.661   3
   6  -2  11 5566.82 1364.12   5
  -6   2 -12 131996. 5905.52   4
  -6  -2 -12 134072. 6222.42   4
   6  -2  12 137995. 5042.75   3
   6  -2  12 138602. 6614.96   5
  -6   2 -13 11452.9 1954.62   4
  -6  -2 -13 10313.6 1743.48   4
   6  -2  13 11535.0 1885.67   5
  -6   2 -14 35320.0 3199.77   4
  -6  -2 -14 34057.5 3251.98   4
   6  -2  14 30292.1 3175.29   5
  -6   2 -15 1709.79 1424.21   4
  -6  -2 -15-1406.01 1410.51   4
   6  -2  15 390.722 901.067   5
  -6   2 -16 85499.0 5301.82   4
  -6  -2 -16 87268.9 5650.58   4
   6  -2  16 73693.8 5192.36   5
  -6  -3  18 2470.19 1434.87   1
  -6  -3  17 12210.5 2333.54   1
  -6   3  16 18583.1 2770.16   1
  -6  -3  16 20366.9 2795.73   1
  -6   3  15 97126.8 5909.80   1
  -6  -3  15 91350.2 5520.89   1
  -6  -3  14 5949.01 1736.46   1
  -6   3  14 6312.01 1795.63   1
  -6  -3  13 8800.01 1739.34   1
  -6   3  13 8392.83 1817.00   1
  -6  -3  12 16488.9 2377.61   1
  -6   3  12 14803.5 2069.06   1
   6  -3 -12 13190.2 1419.26   3
  -6   3  11 244637. 8620.74   1
   6  -3 -11 231821. 6641.16   3
  -6  -3  11 233396. 8538.05   1
  -6   3  10 33512.3 2919.77   1
   6  -3 -10 29132.7 2060.28   3
  -6  -3  10 29464.3 2798.55   1
  -6  -3   9 4488.68 1053.63   1
  -6   3   9 3327.65 956.157   1
   6  -3  -9 5588.46 1430.99   5
   6  -3  -9 5410.94 986.704   3
  -6   3   8 27835.1 2475.81   1
   6  -3  -8 31378.7 1208.46   4
  -6  -3   8 28568.1 2708.71   1
   6  -3  -8 29443.2 2085.72   3
   6  -3  -8 31103.3 2746.79   5
  -6   3   7 225089. 7471.22   1
  -6  -3   7 211629. 6024.68   4
   6  -3  -7 238388. 4327.20   4
   6   3  -7 216097. 6901.23   2
   6  -3  -7 224168. 7616.50   5
  -6  -3   7 211452. 7757.05   1
   6  -3  -7 216273. 6454.35   3
  -6  -3   6 27784.4 1954.91   4
  -6   3   6 33094.6 2552.28   1
   6  -3  -6 32852.3 959.693   4
   6   3  -6 31399.3 2402.96   2
  -6  -3   6 34099.7 2854.96   1
   6  -3  -6 35685.5 2718.47   5
   6  -3  -6 32109.6 1201.05   4
  -6  -3   5 19730.6 1759.50   4
  -6   3   5 24650.2 2111.19   1
   6  -3  -5 21101.2 772.763   4
   6  -3  -5 20505.6 682.657   4
   6   3  -5 20403.4 1963.91   2
  -6  -3   5 20717.7 1781.12   5
   6  -3  -5 21850.2 2127.25   5
  -6  -3   5 22399.6 2380.24   1
  -6   3   4 14766.8 1645.67   1
   6  -3  -4 15522.1 661.993   4
   6   3  -4 15086.7 1702.87   2
  -6  -3   4 13432.1 1590.45   4
  -6  -3   4 15765.4 1400.04   5
   6  -3  -4 15330.3 1795.42   5
  -6  -3   4 16492.2 1962.31   1
  -6   3   3 269124. 7431.65   1
   6  -3  -3 270348. 4995.55   4
   6   3  -3 257969. 7649.89   2
  -6  -3   3 245255. 6366.72   5
   6  -3  -3 272255. 8044.00   5
  -6  -3   3 252275. 8312.30   1
  -6   3   2 40053.5 2428.03   1
   6  -3  -2 42571.2 1498.92   4
   6   3  -2 40946.5 2788.42   2
  -6  -3   2 38538.5 1874.67   5
   6  -3  -2 44385.7 2887.96   5
  -6  -3   2 34120.8 2678.83   1
  -6  -3   2 41056.1 2385.26   5
  -6   3   1 110264. 4083.81   1
   6  -3  -1 110824. 3023.88   4
   6   3  -1 107883. 4559.07   2
  -6  -3   1 107837. 2905.33   5
  -6  -3   1 110517. 5061.62   1
   6  -3  -1 119020. 4774.58   5
  -6  -3   1 116313. 3607.48   5
  -6   3   0 299.516 522.351   1
   6  -3   0 656.760 348.951   4
   6   3   0 1758.20 763.163   2
   6  -3   0-145.800 732.363   5
  -6   3  -1 168609. 4885.82   1
   6  -3   1 159617. 4402.60   4
   6   3   1 161890. 5684.19   2
   6  -3   1 163900. 5862.14   5
  -6   3  -2 82005.7 3078.17   1
   6  -3   2 80740.3 3010.82   4
   6   3   2 79556.9 3801.68   2
   6  -3   2 82302.8 3960.22   5
   6  -3   2 85691.4 3378.90   1
  -6   3  -2 79495.2 3911.77   4
  -6   3  -3 101340. 3392.76   1
   6   3   3 100319. 4292.87   2
   6  -3   3 111164. 3914.87   1
   6  -3   3 108121. 4636.81   5
  -6   3  -3 111239. 4483.96   4
  -6   3  -4 1654.29 665.901   4
   6   3   4 1347.38 783.498   2
  -6   3  -4 778.311 321.427   1
   6  -3   4 1433.97 500.504   1
   6  -3   4 2733.01 1014.03   5
  -6   3  -5 124682. 4842.82   4
  -6   3  -5 118573. 3419.37   1
   6   3   5 119914. 4705.35   2
  -6  -3  -5 128162. 5077.93   4
   6  -3   5 129787. 5504.10   5
  -6   3  -6 20564.6 1957.16   4
   6   3   6 18117.9 1791.18   2
  -6   3  -6 19564.6 1159.90   1
  -6  -3  -6 19249.5 1975.24   4
   6   3   6 19557.4 820.989   5
   6  -3   6 20816.9 2178.35   5
   6   3   6 20149.6 1027.16   5
  -6   3  -7 178554. 6186.13   4
  -6  -3  -7 183510. 6576.21   4
   6   3   7 164321. 5595.80   2
   6  -3   7 172434. 5812.48   3
  -6   3  -8 1161.10 937.844   4
  -6  -3  -8-148.221 761.084   4
   6  -3   8 908.073 857.517   5
   6  -3   8-448.701 637.919   3
  -6   3  -9 47590.8 3247.91   4
  -6  -3  -9 51722.4 3594.79   4
   6  -3   9 44109.9 3482.70   5
   6  -3   9 45574.3 2838.87   3
  -6   3 -10 45373.6 3307.75   4
  -6  -3 -10 42678.0 3370.85   4
   6  -3  10 46793.5 3686.07   5
   6  -3  10 46352.7 2890.03   3
  -6   3 -11 109638. 5276.95   4
  -6  -3 -11 107054. 5644.75   4
   6  -3  11 105534. 4499.71   3
   6  -3  11 111980. 5701.06   5
  -6   3 -12 8063.32 1867.13   4
   6  -3  12 5259.58 1070.89   3
  -6  -3 -12 7387.33 1694.28   4
   6  -3  12 7047.57 1576.74   5
  -6   3 -13 17745.3 2446.96   4
  -6  -3 -13 20689.0 2789.48   4
   6  -3  13 14706.8 2183.87   5
  -6   3 -14 17000.4 2449.47   4
  -6  -3 -14 16384.7 2533.92   4
   6  -3  14 14935.8 2320.57   5
  -6   3 -15 92031.3 5444.04   4
  -6  -3 -15 98473.7 6030.30   4
   6  -3  15 90394.1 5611.98   5
  -6   3 -16 5420.53 1810.69   4
   6  -3  16 3188.08 1354.74   5
   6  -3  17 11.0345 911.634   5
  -6  -4  18 65877.3 5068.76   1
  -6  -4  17 22054.3 3000.03   1
  -6   4  16 9371.22 2118.39   1
  -6  -4  16 5652.69 1672.94   1
  -6   4  15 3886.03 1639.06   1
  -6  -4  15 3666.55 1426.53   1
  -6   4  14 108604. 6155.13   1
  -6  -4  14 94010.6 5614.77   1
  -6   4  13 32013.7 3305.08   1
  -6  -4  13 29442.5 3109.49   1
  -6   4  12 64326.7 4407.36   1
   6  -4 -12 56355.2 3044.32   3
  -6  -4  12 54079.6 4134.48   1
  -6   4  11 1376.07 1378.72   1
  -6  -4  11 99.2868 997.769   1
   6  -4 -11 1014.54 1281.16   5
   6  -4 -11-20.1790 632.568   3
  -6   4  10 87465.8 4890.49   1
   6   4 -10 90693.9 4397.54   2
   6  -4 -10 93854.1 5286.79   5
  -6  -4  10 88298.9 5157.68   1
   6  -4 -10 90153.5 3971.24   3
  -6   4   9 36889.9 3103.40   1
   6   4  -9 34475.2 2709.30   2
  -6  -4   9 30675.7 3001.12   1
   6  -4  -9 33543.7 3100.12   5
  -6   4   8 115493. 5369.15   1
   6   4  -8 112096. 5056.74   2
   6  -4  -8 127194. 3369.42   4
   6  -4  -8 126032. 6006.60   5
  -6  -4   8 120110. 5980.16   1
   6   4  -7 1079.31 1008.57   2
   6  -4  -7 398.476 303.475   4
   6  -4  -7-405.075 824.274   5
  -6   4   7 1615.96 967.446   1
  -6  -4   7 1061.03 1104.44   1
  -6   4   6 150306. 5777.44   1
   6   4  -6 141348. 5667.45   2
   6  -4  -6 156837. 6469.31   5
  -6  -4   6 140849. 6446.75   1
  -6   4   5 51172.9 3180.53   1
   6   4  -5 49423.0 3211.19   2
   6  -4  -5 54495.5 3567.80   5
  -6  -4   5 47607.6 3588.43   1
  -6  -4   5 53562.1 3159.00   5
   6  -4  -5 45217.3 2292.85   4
   6  -4  -4 174354. 4777.73   4
   6   4  -4 182844. 6517.14   2
  -6   4   4 193868. 6335.88   1
   6  -4  -4 189224. 6942.23   5
  -6  -4   4 179946. 7314.78   1
  -6  -4   4 181459. 6162.65   5
   6  -4  -3 15329.3 1183.81   4
   6   4  -3 15795.5 1876.60   2
  -6  -4   3 17629.6 1757.25   5
  -6  -4   3 16374.7 2112.34   1
  -6   4   3 16247.8 1666.86   1
   6  -4  -3 18011.1 2063.33   5
   6  -4  -2 12441.0 1089.42   4
   6   4  -2 12607.1 1661.61   2
  -6  -4   2 10594.0 1702.75   1
  -6   4   2 15249.4 1556.92   1
   6  -4  -2 13108.8 1717.01   5
  -6  -4   2 12449.8 1404.90   5
   6  -4  -1 46281.0 2156.15   4
   6   4  -1 50384.1 3270.78   2
  -6   4   1 45411.7 2612.09   1
   6  -4  -1 49657.1 3310.73   5
  -6  -4   1 40153.9 2217.99   5
   6  -4   0 329812. 7446.64   4
   6   4   0 318091. 9163.36   2
  -6   4   0 307359. 7862.77   1
   6  -4   0 326640. 9486.09   5
  -6  -4   0 301857. 6506.80   5
   6  -4   1 25601.8 1771.17   4
   6   4   1 26993.4 2416.89   2
  -6   4  -1 29906.0 1961.31   1
   6  -4   1 26538.6 2393.41   5
  -6   4  -2 7415.56 1028.51   1
   6   4   2 6974.63 1407.10   2
   6  -4   2 7500.48 1399.01   5
  -6   4  -3 21235.2 2210.98   4
  -6   4  -3 18073.9 1437.40   1
   6   4   3 17329.1 1910.65   2
   6  -4   3 18272.1 1513.70   1
   6  -4   3 17612.1 2063.46   5
   6   4   4 178366. 6459.66   2
  -6   4  -4 188232. 5160.80   1
   6  -4   4 196229. 5410.66   1
   6  -4   4 198474. 7385.89   5
  -6   4  -4 182050. 6869.66   4
   6   4   5 31262.3 2510.06   2
  -6   4  -5 32853.0 1810.58   1
   6  -4   5 38377.1 2062.01   1
   6  -4   5 34433.0 2972.10   5
  -6   4  -5 27912.3 2482.03   4
  -6   4  -6 696.659 975.082   4
   6   4   6 1670.12 634.074   2
   6  -4   6 2017.82 1042.90   5
  -6   4  -7 5051.01 1123.02   4
   6   4   7 7536.11 1335.81   2
  -6  -4  -7 4313.46 963.154   4
   6  -4   7 5436.58 1221.39   5
  -6   4  -8 136686. 5836.17   4
   6   4   8 131183. 5175.64   2
  -6  -4  -8 143176. 6340.67   4
  -6   4  -9 44898.9 3288.01   4
   6   4   9 38850.3 2690.91   2
  -6  -4  -9 37573.4 3349.30   4
   6  -4   9 33394.4 2990.30   5
  -6   4 -10 6106.44 1519.49   4
   6   4  10 8294.83 1331.09   2
  -6  -4 -10 3855.55 1238.68   4
   6  -4  10 7312.28 1709.37   5
   6  -4  10 7363.68 1348.14   3
  -6   4 -11 5473.19 1339.78   4
  -6  -4 -11 4988.67 1496.25   4
   6  -4  11 4838.45 1164.06   3
   6  -4  11 6264.64 1658.41   5
  -6   4 -12 156763. 6892.65   4
  -6  -4 -12 160266. 7689.07   4
   6  -4  12 155441. 7037.02   5
   6  -4  12 150931. 5781.72   3
  -6   4 -13 43806.8 3705.73   4
  -6  -4 -13 44539.6 4161.38   4
   6  -4  13 38776.7 3477.38   5
  -6   4 -14 30169.6 3193.20   4
  -6  -4 -14 28833.1 3489.34   4
   6  -4  14 28996.4 3152.07   5
  -6   4 -15 1491.91 1341.00   4
  -6  -4 -15 712.480 1755.05   4
   6  -4  15 1051.41 1136.56   5
   6  -4  16 53208.5 4433.64   5
   6  -4  17 28205.6 3261.50   5
  -6  -5  17 14069.4 2247.57   1
  -6  -5  16 34234.4 3507.40   1
  -6   5  15 58119.7 4695.45   1
  -6  -5  15 56069.1 4451.65   1
  -6  -5  14 10036.5 1919.60   1
  -6   5  14 14392.6 2399.87   1
  -6  -5  13 16518.8 2452.51   1
  -6   5  13 15399.9 2508.55   1
   6   5 -12 39308.0 3134.21   2
  -6   5  12 46148.4 3887.51   1
   6  -5 -12 41201.8 3977.26   5
  -6  -5  12 37469.9 3495.33   1
   6  -5 -12 38370.8 2682.62   3
   6   5 -11 136214. 5910.74   2
  -6   5  11 136135. 6575.00   1
   6  -5 -11 140201. 7147.14   5
  -6  -5  11 134810. 6819.11   1
   6   5 -10 23854.9 2483.00   2
  -6   5  10 27271.8 2929.65   1
   6  -5 -10 24589.4 2840.58   5
  -6  -5  10 24471.2 2801.84   1
  -6   5   9 1024.23 1036.48   1
   6   5  -9 2932.69 1233.01   2
   6  -5  -9 2470.09 1162.88   5
  -6  -5   9 2309.85 1481.96   1
   6   5  -8 25088.6 2479.08   2
  -6   5   8 25671.3 2592.09   1
   6  -5  -8 27516.1 2988.10   5
  -6  -5   8 26436.4 2859.29   1
  -6  -5   8 23233.8 2512.85   5
   6   5  -7 173016. 6760.97   2
  -6   5   7 173812. 6709.12   1
   6  -5  -7 168044. 7261.31   5
  -6  -5   7 163545. 7401.53   1
  -6  -5   7 167050. 6649.83   5
   6   5  -6 83724.6 4557.64   2
  -6   5   6 87033.1 4504.36   1
   6  -5  -6 87870.5 5017.23   5
  -6  -5   6 76323.4 4928.79   1
  -6  -5   6 81140.8 4329.95   5
  -6   5   5 3691.64 1206.36   1
   6   5  -5 2104.26 892.702   2
  -6  -5   5 1268.93 949.384   1
   6  -5  -5 4688.27 1346.86   5
  -6  -5   5 2358.35 777.880   5
  -6   5   4 14376.4 1729.67   1
   6   5  -4 14740.1 1918.43   2
  -6  -5   4 17811.6 1934.93   5
  -6  -5   4 12208.8 1888.79   1
   6  -5  -4 14147.2 2047.12   5
   6   5  -3 154846. 6289.39   2
  -6   5   3 162857. 5793.59   1
   6  -5  -3 165027. 6732.98   5
  -6  -5   3 159851. 5908.33   5
   6  -5  -2 91388.4 3778.14   4
   6   5  -2 101522. 5036.26   2
  -6   5   2 103939. 4426.72   1
   6  -5  -2 108310. 5296.60   5
  -6  -5   2 88079.9 3929.81   5
   6  -5  -1 73310.1 3364.31   4
   6   5  -1 71437.8 4376.26   2
  -6   5   1 81965.7 3760.87   1
   6  -5  -1 80456.7 4577.19   5
  -6  -5   1 74994.4 3354.19   5
  -6   5   0 21091.7 1883.96   1
   6   5   0 17513.6 2173.19   2
   6  -5   0 18865.2 2258.92   5
  -6  -5   0 19894.5 1556.89   5
   6   5   1 83443.4 4554.74   2
  -6   5  -1 90359.8 3801.40   1
  -6  -5  -1 81060.8 2979.14   5
   6  -5   1 79768.8 4490.02   5
   6   5   2 102425. 5038.36   2
  -6   5  -2 104540. 4065.53   1
  -6  -5  -2 98157.5 2941.45   5
   6  -5   2 111092. 5380.33   5
   6   5   3 67883.0 4012.86   2
  -6   5  -3 67916.9 3064.68   1
   6  -5   3 65784.1 4238.12   5
   6  -5   4 6496.23 934.220   1
   6   5   4 3159.09 1069.30   2
   6  -5   4 3474.96 1104.87   5
  -6   5  -4 4352.66 817.323   1
   6   5   5 62405.6 3815.76   2
   6  -5   5 65776.0 4291.05   5
  -6   5  -5 60131.7 4101.40   4
   6   5   6 120788. 5420.44   2
   6  -5   6 111759. 5652.51   5
  -6   5  -6 112398. 5732.42   4
   6   5   7 74048.2 4119.25   2
   6  -5   7 69880.1 4378.58   5
  -6   5  -7 71659.5 4428.66   4
  -6   5  -8 8877.82 1469.65   4
   6   5   8 9967.06 1505.82   2
  -6  -5  -8 12189.2 1826.15   4
   6  -5   8 10987.4 1763.45   5
   6   5   9 21535.3 2125.37   2
  -6   5  -9 18988.9 2230.32   4
  -6  -5  -9 23055.2 2752.04   4
   6  -5   9 19367.1 2336.38   5
   6   5  10 54307.4 3418.10   2
  -6  -5 -10 59898.0 4638.70   4
   6  -5  10 56024.7 3998.98   5
  -6   5 -10 57997.3 4155.21   4
   6   5  11 96369.6 4542.59   2
  -6  -5 -11 94235.1 6091.70   4
   6  -5  11 98710.7 5477.96   5
  -6   5 -11 102070. 5725.90   4
  -6   5 -12 12277.9 2152.65   4
   6   5  12 13894.5 1752.74   2
  -6  -5 -12 16052.8 2772.24   4
   6  -5  12 15430.9 2232.30   5
   6  -5  12 10619.3 1579.98   3
  -6   5 -13 16729.4 2471.49   4
  -6  -5 -13 16293.7 2770.49   4
   6  -5  13 19489.8 2546.05   5
  -6  -5 -14 51962.7 4947.02   4
   6  -5  14 47272.4 3929.05   5
  -6   5 -14 42633.7 3936.77   4
   6  -5  15 73832.9 4988.79   5
   6  -5  16 16878.3 2568.26   5
  -6  -6  16 10061.0 2025.98   1
  -6  -6  15 346.395 1250.21   1
  -6  -6  15 1421.04 1095.29   5
  -6  -6  14 40292.5 3742.79   5
  -6  -6  14 33588.4 3468.87   1
   6  -6 -13 57166.6 4873.95   5
  -6   6  13 65659.7 4818.74   1
  -6  -6  13 52556.9 4332.24   1
  -6  -6  13 59381.5 4523.84   5
  -6  -6  12 15544.3 2382.76   1
   6  -6 -12 16354.9 2605.84   5
   6   6 -12 19396.8 2382.08   2
  -6  -6  12 14958.9 2296.04   5
  -6   6  12 19185.8 2610.91   1
   6   6 -11 1109.08 1049.57   2
   6  -6 -11 3262.69 1712.36   5
  -6   6  11 1820.64 1449.93   1
  -6  -6  11-426.473 948.061   5
  -6  -6  11-1024.72 1181.85   1
   6   6 -10 51811.2 3834.88   2
  -6   6  10 49818.9 3883.29   1
   6  -6 -10 50635.2 4309.66   5
  -6  -6  10 42209.4 3836.35   1
  -6  -6  10 49703.3 3866.34   5
   6   6  -9 75159.0 4591.27   2
  -6   6   9 73437.9 4622.03   1
  -6  -6   9 61337.4 4481.94   1
  -6  -6   9 65137.3 4358.62   5
   6  -6  -9 70565.7 4971.66   5
   6   6  -8 62948.2 4264.80   2
  -6   6   8 67644.7 4346.11   1
   6  -6  -8 73747.9 4986.35   5
  -6  -6   8 59785.6 4516.29   1
  -6  -6   8 66924.5 4213.52   5
   6   6  -7 11999.2 1869.48   2
  -6   6   7 14203.0 2015.22   1
   6  -6  -7 17498.0 2518.80   5
  -6  -6   7 8442.75 1902.94   1
  -6  -6   7 13690.8 1868.02   5
   6   6  -6 13672.9 2057.24   2
  -6  -6   6 11692.8 1881.11   1
  -6   6   6 12941.5 1839.49   1
   6  -6  -6 15842.8 2200.66   5
  -6  -6   6 15387.1 1915.17   5
   6   6  -5 75557.7 4662.85   2
  -6   6   5 83876.7 4457.64   1
   6  -6  -5 79434.7 4864.67   5
  -6  -6   5 85441.2 4395.57   5
   6   6  -4 111565. 5717.09   2
  -6   6   4 120902. 5359.64   1
   6  -6  -4 116412. 5945.21   5
  -6  -6   4 133920. 5661.74   5
   6   6  -3 18027.5 2192.90   2
   6  -6  -3 19568.3 2403.35   5
  -6  -6   3 14332.0 1691.13   5
  -6   6   3 18896.3 1980.70   1
  -6   6   2 13573.6 1743.36   1
   6   6  -2 16128.4 2129.08   2
  -6  -6   2 14730.6 1659.12   5
   6  -6  -2 14940.9 1956.06   5
   6   6  -1 87900.6 4946.36   2
  -6   6   1 88711.4 4189.87   1
   6  -6  -1 84340.3 4935.30   5
  -6  -6   1 86052.4 4033.36   5
   6   6   0 124792. 5983.96   2
  -6   6   0 136892. 5276.58   1
   6  -6   0 128395. 6144.88   5
  -6  -6   0 135514. 5006.90   5
  -6   6  -1 14925.6 1652.95   1
   6   6   1 15946.5 2109.59   2
  -6  -6  -1 12951.0 1372.76   5
   6  -6   1 15572.2 2140.52   5
  -6   6  -2 5428.48 969.317   1
   6   6   2 7475.38 1414.66   2
  -6  -6  -2 6078.41 942.797   5
   6  -6   2 4821.25 1325.27   5
   6   6   3 83267.3 4692.30   2
  -6  -6  -3 71928.2 3088.14   5
   6   6   4 76601.4 4570.66   2
   6  -6   4 79635.6 5055.69   5
   6   6   5 80234.2 4626.54   2
   6  -6   5 82754.8 5031.39   5
   6   6   6-196.306 857.554   2
   6  -6   6 1832.29 1059.81   5
   6   6   7 39109.6 3190.99   2
   6  -6   7 33719.6 3167.45   5
  -6   6  -7 40495.5 3542.91   4
   6   6   8 90226.5 4799.09   2
   6  -6   8 75779.9 4742.56   5
  -6   6  -8 86903.0 5339.88   4
   6   6   9 66329.3 4164.77   2
   6  -6   9 60615.2 4246.80   5
  -6   6  -9 63851.5 4658.81   4
  -6   6 -10 6285.83 1592.27   4
   6   6  10 10169.6 1774.28   2
  -6  -6 -10 5251.37 1281.99   4
   6  -6  10 8187.20 1739.32   5
  -6   6 -11 471.578 1482.47   4
   6   6  11 3942.91 1195.50   2
   6  -6  11 3425.96 1208.39   5
   6   6  12 49370.1 3421.84   2
  -6  -6 -12 55978.1 5195.20   4
   6  -6  12 48793.7 3813.66   5
  -6   6 -12 49423.0 4309.32   4
  -6  -6 -13 47673.9 4814.94   4
   6  -6  13 43818.4 3706.30   5
  -6   6 -13 41399.8 3971.27   4
  -6   6 -14 9061.74 1605.21   4
   6  -6  14 9239.87 1769.41   5
   6  -6  15 505.770 922.228   5
  -6  -7  15 35065.6 3566.86   1
  -6  -7  14 20475.8 2727.97   1
  -6  -7  14 22636.0 2911.47   5
  -6  -7  13 5965.37 1827.20   1
  -6  -7  13 5237.78 1594.74   5
   6   7 -12 48833.6 3893.87   2
   6  -7 -12 44876.0 4393.46   5
  -6   7  12 43544.4 4054.90   1
  -6  -7  12 38613.9 3691.96   1
  -6  -7  12 44368.8 3866.11   5
   6   7 -11 67762.8 4677.17   2
   6  -7 -11 68501.5 5310.46   5
  -6   7  11 68165.0 4783.08   1
  -6  -7  11 60116.0 4528.20   1
  -6  -7  11 66070.3 4555.07   5
   6   7 -10 27347.5 3028.36   2
  -6   7  10 32478.8 3240.55   1
  -6  -7  10 28089.8 2878.32   5
   6  -7 -10 27649.5 3281.25   5
  -6  -7  10 23518.4 2910.90   1
   6   7  -9 2116.77 1312.51   2
  -6   7   9 1062.21 932.368   1
   6  -7  -9 614.642 1061.83   5
  -6  -7   9-773.876 1151.41   1
  -6  -7   9 2052.92 956.903   5
   6   7  -8 50138.0 3989.97   2
   6  -7  -8 48543.4 4159.81   5
  -6   7   8 53750.0 3993.95   1
  -6  -7   8 51083.7 4147.62   1
  -6  -7   8 58852.6 3887.64   5
   6   7  -7 77160.2 4936.65   2
   6  -7  -7 73169.0 4988.66   5
  -6  -7   7 59478.5 4580.61   1
  -6   7   7 75694.7 4639.70   1
  -6  -7   7 73213.4 4256.87   5
   6   7  -6 66098.6 4589.88   2
  -6  -7   6 56389.0 4466.42   1
   6  -7  -6 65295.0 4670.86   5
  -6   7   6 65948.8 4214.31   1
  -6  -7   6 71087.2 4172.18   5
   6   7  -5 8407.39 1789.24   2
  -6   7   5 10628.6 1822.66   1
   6  -7  -5 8824.29 1875.49   5
  -6  -7   5 10301.9 1687.91   5
   6   7  -4 25869.7 2763.55   2
   6  -7  -4 27290.0 2985.20   5
  -6   7   4 26790.3 2575.84   1
  -6  -7   4 26811.1 2430.76   5
   6   7  -3 90410.5 5357.32   2
   6  -7  -3 95693.2 5338.11   5
  -6   7   3 93506.2 4737.72   1
   6   7  -2 92976.7 5484.22   2
   6  -7  -2 99784.4 5584.68   5
  -6   7   2 103970. 4895.19   1
  -6  -7   2 89610.6 4450.53   5
   6   7  -1 15569.9 2230.64   2
  -6   7   1 16706.0 1949.70   1
  -6  -7   1 18621.7 2056.68   5
   6  -7  -1 20143.1 2609.71   5
   6   7   0 3642.86 1242.13   2
   6  -7   0 3157.06 1229.87   5
  -6  -7   0 4896.59 1129.09   5
   6   7   1 65747.1 4502.76   2
  -6  -7  -1 65803.6 3557.99   5
   6  -7   1 64726.3 4550.45   5
   6   7   2 121965. 6192.18   2
   6  -7   2 120759. 6397.31   5
   6   7   3 15111.9 2108.93   2
   6  -7   3 19841.8 2567.44   5
   6   7   4 2320.96 1203.15   2
   6  -7   4 8413.30 1788.21   5
   6   7   5 65138.4 4568.08   2
   6  -7   5 66975.6 4675.05   5
   6   7   6 107220. 5662.31   2
   6  -7   6 93651.4 5731.27   5
   6   7   7 54639.0 3935.70   2
   6  -7   7 50488.6 3983.27   5
   6   7   8 376.099 950.928   2
   6  -7   8-493.040 1056.58   5
   6   7   9 12427.6 1887.93   2
   6  -7   9 11442.6 1913.81   5
   6   7  10 80799.5 4818.74   2
   6  -7  10 77005.1 4875.36   5
  -6   7 -10 79727.6 5584.78   4
   6   7  11 38369.6 3229.24   2
  -6  -7 -11 39016.4 4256.72   4
   6  -7  11 36928.7 3332.08   5
  -6   7 -11 39764.4 4035.93   4
  -6   7 -12 16670.6 2493.22   4
  -6  -7 -12 19005.9 3196.88   4
   6  -7  12 18079.5 2377.48   5
  -6   7 -13 8365.91 1848.10   4
   6  -7  13 12248.2 2011.08   5
   6  -7  14 34687.5 3248.65   5
  -6  -8  13 70789.9 4935.36   1
  -6  -8  13 79504.5 5152.53   5
  -6  -8  12 13928.2 2222.73   5
  -6  -8  12 10629.1 2014.26   1
  -6   8  11-366.904 1447.04   1
   6   8 -11 417.540 1217.53   2
   6  -8 -11 781.067 1059.47   5
  -6  -8  11-0.69330 904.258   1
  -6  -8  11 1634.18 1202.55   5
   6   8 -10 16057.5 2605.89   2
   6  -8 -10 15148.9 2587.13   5
  -6   8  10 18284.0 2642.21   1
  -6  -8  10 14888.4 2200.73   1
  -6  -8  10 17946.5 2343.46   5
   6   8  -9 99070.4 6036.76   2
   6  -8  -9 100143. 6199.36   5
  -6  -8   9 92850.2 5583.56   1
  -6   8   9 108425. 6096.59   1
  -6  -8   9 103721. 5291.46   5
   6   8  -8 14509.4 2334.64   2
  -6  -8   8 14628.1 2259.84   1
   6  -8  -8 18093.6 2732.83   5
  -6   8   8 14262.9 2182.32   1
  -6  -8   8 19520.3 2224.77   5
  -6   8   7-1928.45 1506.46   1
   6   8  -7-1755.09 1526.81   2
  -6  -8   7 1883.39 1116.47   1
   6  -8  -7 949.763 1217.91   5
  -6  -8   7 1383.75 903.123   5
   6   8  -6 11279.9 2010.84   2
   6  -8  -6 13116.6 2168.64   5
  -6  -8   6 15528.2 1930.24   5
  -6   8   6 13611.6 1934.24   1
   6   8  -5 126295. 6863.10   2
   6  -8  -5 121106. 6447.45   5
  -6  -8   5 123430. 5502.44   5
  -6   8   5 129414. 6179.60   1
   6   8  -4 25728.7 3031.88   2
   6  -8  -4 32429.2 3256.52   5
  -6  -8   4 24185.7 2360.03   5
   6   8  -3 16250.1 2672.43   2
   6  -8  -3 18075.3 2435.55   5
  -6  -8   3 15068.6 1840.25   5
   6   8  -2 5294.71 1588.02   2
   6  -8  -2 1616.28 990.764   5
  -6  -8   2 3122.09 1042.24   5
   6   8  -1 80442.2 5413.71   2
   6  -8  -1 83004.3 5358.54   5
   6   8   0 20327.0 2863.46   2
   6  -8   0 23504.7 2829.54   5
   6   8   1 52151.2 4313.85   2
   6  -8   1 63257.5 4673.46   5
   6   8   2 1792.93 1310.12   2
   6  -8   2 1163.96 1069.21   5
   6   8   3 58835.6 4550.94   2
   6  -8   3 64456.9 4846.69   5
   6   8   4 47414.5 3883.96   2
   6  -8   4 49610.8 4228.36   5
   6   8   5 69545.4 4863.62   2
   6  -8   5 75844.4 5206.58   5
   6   8   6-673.511 1341.19   2
   6  -8   6-151.590 866.750   5
   6   8   7 35620.1 3553.90   2
   6  -8   7 33087.5 3370.76   5
   6   8   8 28398.7 2955.80   2
   6  -8   8 32241.6 3330.80   5
   6   8   9 67554.0 4633.83   2
   6  -8   9 59055.2 4398.99   5
   6   8  10 3706.10 1332.89   2
   6  -8  10 1586.02 1168.30   5
   6   8  11 14428.1 2182.64   2
  -6  -8 -11 10582.0 2572.89   4
   6  -8  11 11673.4 2033.65   5
   6  -8  12 19656.3 2498.24   5
  -6  -9  12 45638.9 3680.87   5
   6   9 -11 22291.3 2949.13   2
  -6  -9  11 24055.0 2665.90   5
  -6  -9  11 21882.8 2667.88   1
   6   9 -10 37722.4 3890.36   2
  -6  -9  10 34355.1 3361.07   1
  -6  -9  10 40694.0 3345.62   5
   6   9  -9-170.659 1159.97   2
   6  -9  -9 525.950 1189.30   5
  -6  -9   9 3373.56 1314.52   1
  -6  -9   9 1381.93 789.266   5
   6   9  -8 25759.7 3434.79   2
   6  -9  -8 32639.9 3561.53   5
  -6  -9   8 26926.2 3012.90   1
  -6  -9   8 31319.6 2709.13   5
   6   9  -7 17216.7 2559.81   2
  -6  -9   7 23370.6 2333.29   5
  -6  -9   7 21512.7 2828.84   1
   6  -9  -7 22939.1 2955.04   5
   6   9  -6 79675.7 5575.76   2
   6  -9  -6 77813.1 5282.04   5
  -6  -9   6 78276.6 4391.49   5
   6   9  -5-938.828 1279.97   2
   6  -9  -5-887.323 1128.07   5
  -6  -9   5 558.270 655.541   5
   6   9  -4 19088.5 3032.66   2
   6  -9  -4 17324.1 2486.54   5
   6   9  -3 38004.7 3925.54   2
   6  -9  -3 37770.8 3613.37   5
   6   9  -2 109287. 6656.64   2
   6  -9  -2 115168. 6546.88   5
   6   9  -1 9661.84 2162.20   2
   6  -9  -1 11858.1 2353.83   5
   6   9   0 8060.46 2062.41   2
   6  -9   0 4818.40 1367.11   5
   6   9   1 7574.38 2004.19   2
   6  -9   1 8756.56 2034.82   5
   6   9   2 112888. 6614.92   2
   6  -9   2 111668. 6559.55   5
   6   9   3 11545.8 2272.65   2
   6  -9   3 12462.3 2328.97   5
   6   9   4 349.947 1284.84   2
   6  -9   4-1708.14 1308.20   5
   6   9   5 10304.6 2240.33   2
   6  -9   5 12337.9 2377.98   5
   6   9   6 87198.3 5677.84   2
   6  -9   6 85217.0 5727.05   5
   6   9   7 9473.36 1913.86   2
   6  -9   7 10772.9 2131.44   5
   6   9   8 6780.46 1742.33   2
   6  -9   8 6054.92 1617.11   5
   6   9   9 14795.0 2273.27   2
   6  -9   9 13964.4 2212.38   5
   6   9  10 62773.6 4633.73   2
   6  -9  10 59157.6 4489.31   5
   6   9  11 5284.87 1599.08   2
   6  10  -9 81652.2 5817.63   2
   6  10  -8 5046.57 1613.97   2
   6  10  -7 3207.37 1455.48   2
  -6 -10   7 1103.12 1014.46   1
   6  10  -6 3210.80 1489.56   2
   6 -10  -6 2087.92 1293.25   5
   6  10  -5 86383.6 6121.77   2
   6 -10  -5 84602.0 5638.70   5
   6  10  -4 15311.9 2701.76   2
   6 -10  -4 11756.3 2208.34   5
   6  10  -3 16055.6 2693.57   2
   6 -10  -3 18087.3 2646.14   5
   6  10  -2-410.799 1343.35   2
   6 -10  -2 3648.12 1487.94   5
   6 -10  -1 117680. 7012.25   5
   6  10  -1 94604.5 6481.34   2
   6  10   0 10832.2 2293.63   2
   6 -10   0 10546.7 2185.37   5
   6  10   1 28890.0 3629.09   2
   6 -10   1 32139.3 3678.63   5
   6  10   2 525.770 1076.50   2
   6 -10   2-440.033 1382.35   5
   6  10   3 67586.8 5240.50   2
   6 -10   3 60884.6 4958.39   5
   6  10   4 9575.19 2330.01   2
   6 -10   4 6714.09 1791.52   5
   6  10   5 49186.4 4669.46   2
   6 -10   5 54286.6 4738.15   5
   6  10   6-3222.22 1809.21   2
   6 -10   6-657.397 1226.10   5
   6  10   7 18918.8 2849.70   2
   6 -10   7 22599.4 3200.14   5
   6  10   8 11589.5 2213.74   2
   6  10   9 72230.6 5248.89   2
  -7   0  16 603.278 1161.06   1
  -7   0  15 101863. 5911.94   1
  -7   0  14 18.7235 979.165   1
  -7   0  13 7407.67 1714.40   1
   7   0 -12-135.359 732.589   3
  -7   0  12-1247.57 1125.22   1
   7   0 -11 222080. 6701.16   3
  -7   0  11 209286. 7843.37   1
  -7   0  10-558.853 874.188   1
   7   0 -10 340.659 598.860   3
  -7   0   9 1591.69 847.512   1
   7   0  -9 1767.26 832.239   3
  -7   0   8-5.93385 774.469   1
   7   0  -8-1110.73 652.078   3
   7   0  -7 220827. 6522.32   3
  -7   0   7 206294. 7070.17   1
  -7   0   6 1061.43 691.203   1
   7   0  -6 335.140 637.009   3
   7   0  -5 18803.5 1743.39   3
  -7   0   5 19858.4 1970.03   1
  -7   0   4-196.582 740.796   1
   7   0  -4 743.936 701.483   3
  -7   0   4 1362.35 797.950   5
  -7   0   3 288496. 8856.50   5
   7   0  -3 300723. 7953.35   3
  -7   0   3 296495. 8148.58   1
  -7   0   2-196.874 615.005   1
   7   0  -2 1328.94 813.691   3
  -7   0   2 335.303 543.355   5
  -7   0   1 134369. 3041.86   4
  -7   0   1 136905. 4768.76   5
   7   0  -1 136895. 4884.11   3
  -7   0   1 134316. 4839.41   1
  -7   0   0-120.898 514.476   1
  -7   0   0 191.807 238.327   4
   7   0   0-113.374 724.109   3
  -7   0   0 219.612 469.747   5
  -7   0  -1 184349. 4490.79   4
   7   0   1 185403. 3817.71   5
   7   0   1 181207. 5811.19   3
  -7   0  -1 182261. 5566.27   1
  -7   0  -2-26.3226 494.044   1
  -7   0  -2 30.1538 323.152   4
   7   0   2 277.161 202.773   5
   7   0   2 365.285 652.147   3
  -7   0  -3 151709. 4525.72   4
   7   0   3 153118. 3198.13   5
   7   0   3 150560. 5330.40   3
  -7   0  -3 146717. 4784.74   1
  -7   0  -4-208.236 496.382   1
  -7   0  -4 163.137 480.052   4
   7   0   4-66.5148 309.269   5
   7   0   4-961.588 777.572   3
  -7   0  -5 168437. 5258.66   4
   7   0   5 167358. 4157.08   5
   7   0   5 163358. 5645.34   3
  -7   0  -5 158303. 4788.56   1
  -7   0  -6 487.958 691.070   4
   7   0   6 664.751 695.536   3
   7   0   6 673.952 424.728   5
  -7   0  -6-149.498 463.799   1
  -7   0  -7 121847. 4722.27   4
   7   0   7 115374. 4697.87   3
   7   0   7 122652. 4158.59   5
  -7   0  -7 110516. 3654.29   1
  -7   0  -8-915.986 847.704   4
   7   0   8-332.864 786.481   3
   7   0   8-585.607 596.356   5
  -7   0  -8 356.958 376.471   1
  -7   0  -9 93644.8 4425.82   4
   7   0   9 88389.9 4112.39   3
   7   0   9 97990.9 4422.12   5
  -7   0 -10-247.302 811.377   4
   7   0  10-311.670 820.455   3
  -7   0 -11 155889. 6347.35   4
   7   0  11 149428. 5590.53   3
  -7   0 -12 1050.21 973.003   4
   7   0  12 176.524 795.728   3
  -7   0 -13 5734.66 1617.24   4
  -7   0 -14 1326.78 1295.07   4
  -7   0 -15 138187. 6816.80   4
  -7  -1  16 13823.9 2399.22   1
  -7   1  16 12775.4 2380.61   1
  -7   1  15 1259.99 1169.90   1
  -7  -1  15-1106.42 1360.84   1
  -7   1  14 130691. 6548.03   1
  -7  -1  14 129627. 6665.14   1
  -7   1  13 2354.75 1290.86   1
  -7  -1  13-398.955 985.808   1
   7  -1 -12 49680.6 2875.30   3
  -7  -1  12 49474.7 3796.39   1
  -7   1  12 48600.0 3734.65   1
  -7  -1  11 933.767 1092.66   1
   7   1 -11-1285.51 834.574   3
   7  -1 -11 589.032 726.233   3
  -7   1  11 695.454 940.229   1
   7   1 -10 130216. 5077.70   3
   7  -1 -10 130195. 4834.69   3
  -7  -1  10 126567. 5798.81   1
  -7   1  10 128160. 5811.00   1
  -7  -1   9 10424.0 1670.49   1
   7   1  -9 6536.12 1180.13   3
   7  -1  -9 6801.82 1083.29   3
  -7   1   9 7213.95 1483.29   1
   7   1  -8 140839. 5136.26   3
   7  -1  -8 139773. 4972.89   3
  -7  -1   8 136678. 5754.20   1
  -7   1   8 135595. 5647.09   1
  -7  -1   7 3462.96 1140.66   1
  -7   1   7 2792.02 868.449   1
   7   1  -7 1557.67 621.880   3
   7  -1  -7 2623.38 821.182   3
   7   1  -6 63195.6 3253.46   3
   7  -1  -6 63100.7 3129.94   3
  -7  -1   6 60038.0 3587.40   1
  -7   1   6 58573.3 3411.97   1
  -7  -1   5 694.829 841.700   1
  -7   1   5 1809.18 927.481   1
   7   1  -5 623.204 815.014   3
   7  -1  -5 566.856 636.690   3
   7  -1  -4 191414. 5634.15   5
  -7  -1   4 192404. 6207.05   5
   7   1  -4 193388. 6097.43   3
   7  -1  -4 199163. 6036.92   3
  -7  -1   4 182195. 6440.98   1
  -7   1   4 192457. 6302.21   1
  -7  -1   3-762.434 905.644   1
  -7   1   3-69.2862 601.437   1
   7  -1  -3 736.863 552.800   5
   7   1  -3 228.712 572.731   3
  -7  -1   3 784.378 478.775   5
  -7   1   3 1078.90 822.713   5
   7  -1  -3-571.887 682.501   3
  -7  -1   2 77195.7 1994.41   4
   7  -1  -2 77743.3 3036.56   5
  -7  -1   2 78589.4 3566.32   5
   7   1  -2 75501.4 3582.25   3
  -7   1   2 85085.7 4495.06   5
   7  -1  -2 75479.4 3542.69   3
  -7  -1   2 78896.5 3803.58   1
  -7   1   2 74405.6 3489.18   1
  -7   1   1 4160.78 953.735   1
  -7  -1   1 4620.45 560.845   4
   7  -1  -1 5110.08 767.598   5
   7   1  -1 5005.04 1198.90   3
  -7  -1   1 5286.19 746.396   5
   7  -1  -1 3472.16 897.511   3
  -7   1   1 3628.79 1080.74   5
  -7  -1   1 4478.03 913.723   1
  -7   1   0 285294. 6291.29   4
   7  -1   0 283578. 6500.18   5
  -7  -1   0 276153. 6031.13   4
   7   1   0 286045. 7833.66   3
  -7  -1   0 276902. 7790.95   1
   7  -1   0 282014. 7724.44   3
  -7   1   0 285352. 8263.62   5
  -7   1   0 282060. 7319.27   1
  -7   1  -1 336.277 409.023   4
  -7   1  -1 900.458 592.463   1
   7  -1   1 480.551 382.463   5
   7   1   1 418.952 667.867   3
   7  -1   1 496.731 672.096   3
  -7  -1  -1 283.890 391.229   4
  -7   1  -1 221.171 545.644   5
  -7  -1  -1 789.912 706.525   1
  -7   1  -2 5601.14 872.571   4
  -7   1  -2 3626.24 723.339   1
  -7  -1  -2 6621.93 908.240   4
   7   1   2 5750.63 1177.47   3
   7  -1   2 4075.21 665.965   5
   7  -1   2 3676.88 940.474   3
  -7  -1  -2 5004.03 1017.62   1
  -7   1  -2 3521.63 931.602   5
  -7   1  -3 51.8460 437.763   1
  -7   1  -3 382.540 390.233   4
  -7  -1  -3 708.343 590.713   4
   7   1   3-244.958 664.269   3
   7  -1   3 992.646 467.915   5
   7  -1   3 232.140 584.922   3
  -7  -1  -3 287.310 566.893   1
  -7   1  -4 314361. 7607.46   4
  -7  -1  -4 306941. 7618.61   4
   7  -1   4 306799. 7267.29   5
  -7  -1  -4 293541. 7770.76   1
   7   1   4 302673. 8289.42   3
   7  -1   4 301879. 8195.74   3
  -7   1  -4 291582. 6969.55   1
  -7   1  -5 3238.12 660.199   1
  -7   1  -5 1919.68 605.823   4
  -7  -1  -5 3389.74 961.057   4
   7   1   5 1836.51 625.833   3
  -7  -1  -5 2029.72 691.878   1
   7  -1   5 2956.88 984.522   3
   7  -1   5 1623.21 531.406   5
  -7   1  -6 2040.11 536.945   1
  -7   1  -6 1026.88 616.558   4
  -7  -1  -6 1100.92 713.348   4
   7   1   6 2074.21 725.174   3
  -7  -1  -6 1096.20 685.865   1
   7  -1   6 2185.55 848.969   3
   7  -1   6 1864.65 721.825   5
  -7   1  -7 1815.84 785.340   4
  -7   1  -7 1593.30 449.969   1
  -7  -1  -7 1032.07 735.834   4
   7   1   7 2142.47 629.371   3
  -7  -1  -7 1705.06 539.271   1
   7  -1   7 1871.53 817.261   3
   7   1   7 2563.96 525.232   5
   7  -1   7 2422.08 762.193   5
  -7   1  -8 263227. 7723.76   4
  -7  -1  -8 259084. 7745.64   4
  -7  -1  -8 237917. 6489.82   1
   7   1   8 244412. 7451.91   3
   7  -1   8 244786. 7331.24   3
   7  -1   8 246418. 7571.18   5
  -7   1  -9 17940.1 1926.20   4
  -7  -1  -9 17947.5 2016.01   4
  -7  -1  -9 17276.2 1452.98   1
   7  -1   9 17933.6 1871.11   3
   7   1   9 18157.8 1843.88   3
   7  -1   9 17283.7 1951.29   5
  -7   1 -10 18490.7 2042.54   4
  -7  -1 -10 12759.5 1797.58   4
   7   1  10 12949.1 1639.14   3
   7  -1  10 15798.8 1794.02   3
   7  -1  10 13300.9 1777.52   5
  -7   1 -11 1006.83 1040.66   4
  -7  -1 -11 15.0927 1064.83   4
   7  -1  11-6.61716 661.057   3
   7  -1  11 646.945 675.002   5
  -7   1 -12 134255. 6025.13   4
  -7  -1 -12 138367. 6252.87   4
   7  -1  12 133895. 5322.92   3
  -7   1 -13 673.597 952.378   4
  -7  -1 -13 1986.23 1095.41   4
  -7   1 -14 44498.6 3663.41   4
  -7  -1 -14 44909.5 3728.76   4
  -7   1 -15 511.504 1231.15   4
  -7  -1 -15 1099.71 1068.37   4
  -7   2  16 12846.4 2353.59   1
  -7  -2  16 13321.0 2376.57   1
  -7   2  15 104736. 6156.71   1
  -7  -2  15 111545. 6350.83   1
  -7   2  14 459.189 1099.78   1
  -7  -2  14-474.639 1008.06   1
  -7   2  13 16101.5 2366.36   1
  -7  -2  13 15897.2 2497.04   1
  -7   2  12 3415.38 1245.41   1
   7  -2 -12 2038.26 780.532   3
  -7   2  11 166489. 7059.83   1
   7  -2 -11 166988. 5630.00   3
  -7  -2  11 174000. 7227.12   1
  -7   2  10 15074.2 2110.98   1
  -7  -2  10 17634.0 2273.89   1
   7  -2 -10 13626.1 1507.80   3
  -7   2   9 4074.44 1154.22   1
  -7  -2   9 5481.60 1349.07   1
   7  -2  -9 2084.75 667.576   3
  -7   2   8 7037.52 1424.89   1
  -7  -2   8 4777.87 1227.73   1
   7  -2  -8 4792.74 961.352   3
   7  -2  -7 186374. 6391.17   5
   7   2  -7 177659. 6118.85   3
   7  -2  -7 179070. 5834.34   3
  -7  -2   7 173997. 6753.77   1
  -7   2   7 185148. 6624.52   1
  -7  -2   6 13369.1 1802.36   1
   7  -2  -6 18151.8 1816.52   5
   7  -2  -6 17276.4 1722.79   3
   7   2  -6 16557.8 1722.23   3
  -7   2   6 15461.5 1873.11   1
  -7  -2   5 8426.68 1496.39   1
   7   2  -5 12179.5 1448.89   3
   7  -2  -5 15109.1 1624.29   5
  -7   2   5 12953.6 1617.80   1
   7  -2  -5 12324.9 1531.56   3
  -7  -2   4 4149.69 616.527   4
   7   2  -4 4860.27 991.174   3
   7  -2  -4 5314.88 977.516   5
  -7  -2   4 5440.60 905.783   5
  -7   2   4 4989.98 1085.84   1
   7  -2  -4 5639.47 1059.06   3
  -7  -2   4 3398.47 1042.70   1
   7  -2  -3 235573. 6627.44   5
  -7  -2   3 230298. 6291.81   5
   7   2  -3 220621. 6867.04   3
  -7  -2   3 223093. 7452.08   1
   7  -2  -3 222125. 6716.55   3
  -7   2   3 227592. 6880.77   1
  -7  -2   3 217378. 6250.50   4
   7   2  -2 6116.47 1197.02   3
   7  -2  -2 7195.87 1070.38   5
  -7   2   2 6799.25 1147.50   1
  -7  -2   2 7319.97 938.381   5
   7  -2  -2 6593.36 1144.22   3
  -7  -2   2 8075.56 1423.30   1
   7  -2  -1 24105.8 1806.22   5
   7   2  -1 17970.6 1775.32   3
  -7  -2   1 19911.7 1020.62   5
   7  -2  -1 22954.8 1951.47   3
  -7  -2   1 18816.9 1047.54   5
  -7  -2   1 17974.2 1921.19   1
  -7   2   1 21895.4 1789.64   1
  -7  -2   0 7425.09 838.944   4
  -7   2   0 7245.82 1076.31   1
   7   2   0 5979.36 1047.90   3
   7  -2   0 8606.56 1149.36   5
  -7  -2   0 5299.91 1099.73   1
   7  -2   0 4606.01 1069.48   3
  -7   2   0 6468.13 1290.27   5
  -7  -2  -1 159897. 4601.13   4
  -7  -2  -1 155116. 5714.87   1
   7   2   1 148711. 5439.14   3
   7  -2   1 161175. 5495.44   3
  -7   2  -1 159269. 4915.80   1
  -7   2  -1 151434. 4995.14   4
  -7   2  -2 16840.5 1490.76   4
  -7  -2  -2 15018.9 1341.40   4
   7  -2   2 15147.4 1161.91   4
   7  -2   2 18433.9 1621.81   5
   7  -2   2 16817.1 1810.28   3
   7   2   2 14660.3 1634.20   3
  -7  -2  -2 15346.5 1682.35   1
  -7   2  -2 16396.9 1393.46   1
  -7   2  -2 12804.6 1769.01   5
  -7   2  -3 76050.0 3261.04   4
  -7  -2  -3 72832.3 3203.37   4
   7  -2   3 71217.3 2832.33   4
  -7  -2  -3 67819.1 3581.01   1
   7  -2   3 77406.4 3454.36   5
   7   2   3 68813.1 3616.80   3
   7  -2   3 73908.8 3612.80   3
  -7   2  -3 70889.2 4660.60   5
  -7   2  -3 73073.0 2910.10   1
  -7   2  -4 9145.36 1199.37   4
  -7  -2  -4 7350.35 1088.28   4
  -7  -2  -4 5008.49 1001.23   1
   7   2   4 6489.94 1138.85   3
  -7   2  -4 7695.26 901.837   1
   7  -2   4 8235.36 1161.96   5
   7  -2   4 7578.71 1243.28   3
  -7   2  -5 120388. 4511.88   4
  -7  -2  -5 116156. 4556.70   4
  -7  -2  -5 114773. 4709.73   1
   7   2   5 113488. 4780.41   3
   7  -2   5 120098. 4645.28   5
   7  -2   5 122652. 4805.08   3
  -7   2  -5 118437. 3607.61   1
  -7   2  -6 21848.6 1983.44   4
  -7  -2  -6 19628.8 1907.23   4
   7   2   6 19418.8 2010.39   3
   7  -2   6 19695.1 1972.35   5
   7  -2   6 20396.9 1960.10   3
  -7   2  -6 18020.2 1195.77   1
  -7   2  -7 180589. 4265.32   1
  -7   2  -7 192450. 6330.97   4
  -7  -2  -7 183772. 6407.90   4
   7   2   7 170678. 6184.86   3
   7  -2   7 185382. 6561.21   5
   7  -2   7 180747. 6149.69   3
  -7  -2  -8 2877.04 975.002   4
   7  -2   8 902.596 793.538   3
   7  -2   8 1335.06 690.335   5
  -7   2  -9 39287.0 2953.19   4
  -7  -2  -9 43564.9 3244.70   4
   7  -2   9 38435.5 2692.15   3
   7  -2   9 33099.1 2750.12   5
  -7   2 -10 16738.6 2092.21   4
  -7  -2 -10 15324.3 2104.21   4
   7  -2  10 14759.7 1831.51   3
   7  -2  10 15320.0 1965.78   5
  -7   2 -11 138081. 6057.47   4
  -7  -2 -11 138700. 6280.84   4
   7  -2  11 136232. 5390.19   3
   7  -2  11 137026. 6262.59   5
  -7   2 -12 2139.11 1412.01   4
  -7  -2 -12 462.506 1020.60   4
   7  -2  12 167.669 727.586   3
   7  -2  12 548.705 911.259   5
  -7   2 -13 23988.0 2703.61   4
  -7  -2 -13 19661.1 2450.42   4
  -7   2 -14 11351.3 2130.17   4
  -7  -2 -14 5926.16 1579.18   4
  -7   2 -15 141309. 6813.79   4
  -7  -2 -15 138605. 7161.35   4
  -7  -3  16 16648.4 2719.99   1
  -7  -3  15 1732.38 1463.16   1
  -7   3  15 1865.48 1538.97   1
  -7   3  14 77363.1 5208.02   1
  -7  -3  14 75031.1 5106.23   1
  -7  -3  13 13314.2 2292.98   1
  -7   3  13 14961.2 2419.02   1
  -7   3  12 59156.6 4268.52   1
   7  -3 -12 65385.9 3352.24   3
  -7  -3  12 58340.2 4324.47   1
  -7  -3  11 1045.77 1218.09   1
  -7   3  11-683.489 1197.29   1
   7  -3 -11 532.291 606.773   3
  -7   3  10 98284.3 5206.34   1
   7  -3 -10 94522.3 4099.60   3
  -7  -3  10 90182.9 5205.02   1
  -7   3   9 27052.3 2726.33   1
  -7  -3   9 22805.1 2606.34   1
   7  -3  -9 28628.1 2730.93   5
   7  -3  -9 25008.3 2091.70   3
  -7   3   8 156485. 6418.26   1
   7  -3  -8 162535. 6429.90   5
   7  -3  -8 156136. 5497.76   3
  -7  -3   8 149786. 6651.44   1
  -7  -3   7 451.106 913.032   1
  -7   3   7 1531.91 885.173   1
   7  -3  -7 2251.50 1060.73   5
   7  -3  -7 280.939 694.549   3
  -7   3   6 51033.6 3356.68   1
   7  -3  -6 57098.2 3453.39   5
  -7  -3   6 48016.4 3410.93   1
   7  -3  -6 52073.6 3035.24   3
  -7   3   5 46592.6 3070.59   1
   7  -3  -5 50090.8 3238.60   5
  -7  -3   5 42915.3 3373.95   1
   7  -3  -5 44846.5 2821.28   3
  -7   3   4 178544. 6090.54   1
  -7  -3   4 161969. 5178.05   5
   7  -3  -4 174389. 6188.36   5
  -7  -3   4 156923. 6554.47   1
   7  -3  -4 167167. 5796.91   3
   7   3  -3 30212.5 2495.44   2
  -7  -3   3 29210.8 1820.89   5
   7  -3  -3 33751.2 2545.47   5
  -7  -3   3 29352.9 2706.48   1
   7  -3  -3 27741.6 2261.83   3
  -7  -3   3 28868.3 1992.97   5
  -7   3   3 31608.0 2350.15   1
   7  -3  -2 36661.5 1197.84   4
   7   3  -2 35858.8 2731.31   2
  -7  -3   2 36648.5 1805.16   5
   7  -3  -2 40884.2 2789.59   5
  -7  -3   2 34912.6 2899.44   1
  -7  -3   2 36060.4 2035.45   5
   7  -3  -2 36517.3 2515.78   3
  -7   3   2 34606.3 2424.08   1
  -7   3   1 8884.07 1267.55   1
   7  -3  -1 9285.60 723.056   4
   7   3  -1 12159.8 1802.17   2
  -7  -3   1 7504.55 1428.67   1
   7  -3  -1 10101.4 1395.10   5
   7  -3  -1 7715.99 1237.27   3
   7  -3   0 235659. 5284.18   4
   7   3   0 232415. 7438.42   2
  -7  -3   0 232295. 7993.42   1
   7  -3   0 240997. 7346.09   5
   7  -3   0 239273. 7233.25   3
  -7   3   0 241481. 6659.26   1
  -7   3  -1 25424.0 1838.99   1
   7  -3   1 24138.6 1468.51   4
   7   3   1 26554.3 2326.16   2
   7  -3   1 26535.6 2241.10   5
  -7  -3  -1 23168.9 2206.17   1
   7  -3   1 25953.2 2183.94   3
  -7   3  -2 13789.0 1345.07   1
   7  -3   2 14612.5 1220.75   4
   7   3   2 14162.9 1763.84   2
  -7   3  -2 14696.9 1694.12   4
  -7  -3  -2 10960.6 1553.65   1
   7  -3   2 15551.9 1678.41   5
   7  -3   2 12521.4 1537.68   3
  -7   3  -3 24060.5 1679.48   1
   7   3   3 26562.5 2314.55   2
  -7  -3  -3 23818.3 1963.26   4
   7  -3   3 22372.1 2027.95   5
   7  -3   3 26086.3 2197.64   3
  -7   3  -3 24467.8 2088.70   4
  -7   3  -4 168541. 4804.31   1
  -7  -3  -4 172408. 5974.14   4
   7  -3   4 176484. 6237.16   5
   7  -3   4 171182. 5990.83   3
  -7   3  -4 170987. 5961.06   4
  -7   3  -5 7845.05 1338.06   4
  -7  -3  -5 7967.25 1251.45   4
  -7   3  -5 7617.87 879.323   1
   7  -3   5 10164.4 1505.80   5
   7  -3   5 8960.88 1335.36   3
  -7   3  -6 2416.70 927.298   4
  -7  -3  -6 484.499 921.385   4
   7  -3   6 521.498 783.754   5
   7  -3   6 1064.74 747.046   3
  -7   3  -6 570.500 432.142   1
  -7   3  -7 9225.28 1517.56   4
  -7  -3  -7 8237.27 1463.98   4
   7  -3   7 8870.67 1615.52   5
   7  -3   7 9281.58 1319.25   3
  -7   3  -8 234716. 7647.40   4
  -7  -3  -8 241235. 8232.95   4
   7  -3   8 225697. 7263.15   3
  -7   3  -9 20451.9 2222.33   4
  -7  -3  -9 16862.2 2295.07   4
   7  -3   9 17158.2 1872.72   3
   7  -3   9 14459.3 1852.39   5
  -7   3 -10 19452.2 2340.10   4
  -7  -3 -10 18211.7 2415.70   4
   7  -3  10 15722.9 1832.73   3
   7  -3  10 15106.2 2038.42   5
  -7   3 -11 5388.62 1439.12   4
  -7  -3 -11 5042.68 1645.00   4
   7  -3  11 6763.74 1386.25   3
   7  -3  11 7164.37 1639.55   5
  -7   3 -12 135477. 6250.17   4
  -7  -3 -12 146422. 7090.05   4
   7  -3  12 135376. 5559.64   3
   7  -3  12 134909. 6354.63   5
  -7   3 -13 25014.2 2776.16   4
  -7  -3 -13 27083.8 3177.29   4
   7  -3  13 23877.1 2702.45   5
  -7   3 -14 17920.0 2539.13   4
  -7  -3 -14 17154.5 2612.07   4
  -7   3 -15 2165.89 1353.86   4
  -7  -4  16 21347.1 2953.25   1
  -7  -4  15 60469.1 4792.96   1
  -7   4  14 8346.84 1998.92   1
  -7  -4  14 6331.81 1762.71   1
  -7   4  13 7237.47 1871.84   1
  -7  -4  13 8370.50 2005.81   1
  -7   4  12 30075.0 3169.05   1
  -7  -4  12 29524.3 3192.96   1
   7  -4 -12 28915.3 2305.27   3
  -7   4  11 125320. 6324.90   1
   7  -4 -11 129675. 5087.50   3
  -7  -4  11 123415. 6486.80   1
  -7  -4  10 11454.3 1888.02   1
   7  -4 -10 15290.5 2257.88   5
  -7   4  10 15034.7 2214.00   1
   7  -4 -10 13491.9 1600.07   3
  -7  -4   9-182.155 1314.70   1
  -7   4   9 331.604 727.437   1
   7  -4  -9 1874.17 702.555   3
  -7   4   8 34575.0 2988.80   1
   7   4  -8 33424.0 2802.29   2
   7  -4  -8 31520.6 3019.08   5
   7  -4  -8 31202.7 2396.82   3
  -7  -4   8 31437.0 3135.12   1
  -7   4   7 174084. 6735.00   1
   7   4  -7 151969. 6181.42   2
   7  -4  -7 171670. 7026.64   5
  -7  -4   7 165959. 7326.89   1
  -7   4   6 25688.7 2485.96   1
   7   4  -6 27546.5 2528.70   2
  -7  -4   6 26118.9 2889.99   1
   7  -4  -6 23681.0 2469.71   5
   7   4  -5 4625.08 1323.29   2
  -7   4   5 4604.13 1220.94   1
   7  -4  -5 4008.41 1128.31   5
  -7  -4   5 4051.57 1285.86   1
  -7  -4   5 4231.51 1021.01   5
   7   4  -4 3577.62 1072.28   2
  -7   4   4 7251.85 1264.46   1
   7  -4  -4 7363.22 1442.26   5
  -7  -4   4 5391.62 1418.79   1
  -7  -4   4 6425.85 1115.18   5
  -7   4   3 133370. 5183.41   1
   7   4  -3 121021. 5358.57   2
   7  -4  -3 135346. 5735.05   5
  -7  -4   3 128492. 6196.51   1
  -7  -4   3 127884. 4820.97   5
  -7   4   2 77913.6 3736.85   1
   7   4  -2 68339.8 3947.87   2
  -7  -4   2 71620.8 4472.26   1
   7  -4  -2 72542.6 4083.70   5
  -7  -4   2 64988.0 2921.86   5
  -7   4   1 57873.3 3127.00   1
   7   4  -1 55941.8 3548.90   2
  -7  -4   1 58154.8 3993.60   1
   7  -4  -1 58643.3 3643.71   5
  -7  -4   1 55623.6 1989.33   5
   7   4   0 1917.62 924.833   2
  -7   4   0 553.787 544.430   1
   7  -4   0 283.314 1008.66   5
   7  -4   1 125057. 3976.78   4
  -7   4  -1 119943. 4392.53   1
   7   4   1 113815. 5177.72   2
   7  -4   1 118056. 5315.00   5
  -7   4  -2 69847.0 3149.71   1
   7   4   2 70540.4 3971.26   2
   7  -4   2 70396.4 3952.26   5
   7   4   3 34025.1 2758.61   2
  -7   4  -3 37516.0 2205.19   1
   7  -4   3 36441.1 2863.83   5
  -7   4  -3 38610.9 3032.42   4
  -7   4  -4-181.588 880.702   4
  -7   4  -4 917.255 593.425   1
   7   4   4 1042.07 866.119   2
   7  -4   4-525.424 729.242   5
   7   4   5 124935. 5336.18   2
  -7  -4  -5 130694. 5764.00   4
  -7   4  -5 127567. 4060.02   1
   7  -4   5 132093. 5981.06   5
  -7   4  -5 120651. 5457.01   4
   7   4   6 45418.4 3127.83   2
  -7  -4  -6 51635.2 3581.35   4
   7  -4   6 56230.8 3909.82   5
  -7   4  -6 48837.5 3390.01   4
  -7  -4  -7 78466.7 4640.99   4
   7   4   7 74206.7 4001.65   2
   7  -4   7 72504.2 4400.86   5
   7  -4   7 74201.4 3972.09   3
  -7   4  -7 80399.0 4397.90   4
  -7   4  -8 2758.93 887.718   4
  -7  -4  -8 2906.39 1020.26   4
   7  -4   8 1939.72 965.978   5
   7  -4   8 1885.09 784.887   3
  -7   4  -9 51395.4 3630.23   4
  -7  -4  -9 50802.5 4014.17   4
   7  -4   9 44266.8 3093.59   3
  -7   4 -10 41408.3 3429.33   4
  -7  -4 -10 42227.7 3740.81   4
   7  -4  10 33744.1 2995.77   5
   7  -4  10 44204.2 3051.12   3
  -7   4 -11 112144. 5804.65   4
   7  -4  11 99141.7 5318.05   5
   7  -4  11 113736. 5171.11   3
  -7   4 -12 6533.78 1652.46   4
  -7  -4 -12 11145.2 2416.57   4
   7  -4  12 8096.11 1537.71   3
   7  -4  12 9025.75 1836.79   5
  -7   4 -13 20211.0 2585.08   4
  -7  -4 -13 18155.9 2979.59   4
   7  -4  13 18248.0 2475.34   5
  -7   4 -14 16373.4 2576.33   4
  -7  -4 -14 22383.7 3407.78   4
   7  -4  14 15572.5 2343.79   5
  -7  -5  15 4498.69 1648.60   1
  -7  -5  14 39908.2 3828.24   1
  -7   5  13 42594.1 3997.29   1
  -7  -5  13 34646.5 3595.95   1
  -7  -5  12 16922.4 2522.14   1
  -7   5  12 21154.9 2818.66   1
   7  -5 -12 17247.1 2527.90   5
   7  -5 -12 16948.2 1937.97   3
  -7  -5  11 3300.90 1604.61   1
  -7   5  11 3562.48 1479.15   1
   7  -5 -11 2857.74 1566.74   5
   7  -5 -11 1437.86 736.386   3
   7   5 -10 63981.4 4154.99   2
  -7   5  10 69791.5 4632.18   1
   7  -5 -10 64012.5 4737.22   5
  -7  -5  10 67859.6 4926.46   1
   7  -5 -10 63670.0 3694.54   3
   7   5  -9 51048.2 3686.58   2
  -7   5   9 59940.8 4190.70   1
   7  -5  -9 51821.4 4201.61   5
  -7  -5   9 47855.0 3996.89   1
  -7  -5   9 52396.4 3759.78   5
   7   5  -8 62412.1 4037.44   2
  -7   5   8 63163.2 4203.96   1
   7  -5  -8 63749.0 4565.12   5
  -7  -5   8 61888.5 4635.26   1
  -7  -5   8 56323.6 3850.41   5
  -7   5   7 5215.76 1384.92   1
   7   5  -7 5852.10 1396.40   2
   7  -5  -7 3359.84 1067.80   5
  -7  -5   7 5099.23 1724.18   1
  -7  -5   7 3877.10 938.884   5
   7   5  -6 46918.5 3488.35   2
  -7   5   6 47345.1 3409.60   1
   7  -5  -6 44572.4 3704.59   5
  -7  -5   6 46216.6 3983.36   1
  -7  -5   6 41163.6 3077.09   5
   7   5  -5 51265.1 3619.55   2
  -7   5   5 58078.5 3670.15   1
   7  -5  -5 56612.3 3963.47   5
  -7  -5   5 50435.4 4119.66   1
  -7  -5   5 55346.1 3361.81   5
   7   5  -4 91730.5 4923.23   2
  -7   5   4 100962. 4697.48   1
   7  -5  -4 93387.1 5069.09   5
  -7  -5   4 102914. 4511.34   5
  -7   5   3 1085.48 864.718   1
   7   5  -3 1056.96 798.277   2
  -7  -5   3-596.241 1432.74   1
   7  -5  -3 1208.48 990.564   5
  -7  -5   3 1780.09 688.252   5
  -7   5   2 7291.26 1222.48   1
   7   5  -2 5213.90 1458.75   2
  -7  -5   2 5844.28 1353.47   1
   7  -5  -2 4461.24 1286.47   5
  -7  -5   2 5057.68 835.727   5
   7   5  -1 77048.8 4581.62   2
  -7   5   1 84376.4 3952.33   1
   7  -5  -1 76350.4 4507.13   5
   7   5   0 133304. 6098.68   2
  -7   5   0 135171. 5102.36   1
   7  -5   0 134429. 6084.77   5
   7   5   1 25292.1 2541.47   2
  -7   5  -1 20116.4 1848.04   1
   7  -5   1 22072.9 2476.71   5
   7   5   2 2702.02 1141.52   2
  -7   5  -2 2540.02 859.932   1
   7  -5   2 2027.06 953.467   5
   7   5   3 45358.0 3439.42   2
  -7   5  -3 42418.7 2520.91   1
   7  -5   3 42435.0 3325.50   5
   7   5   4 98869.2 5075.23   2
  -7   5  -4 101528. 3915.74   1
   7  -5   4 102197. 5394.59   5
   7   5   5 57912.5 3800.03   2
   7  -5   5 60287.2 4180.60   5
  -7   5  -5 55472.9 3955.45   4
   7   5   6 3216.42 1190.04   2
   7  -5   6 4961.46 1440.24   5
  -7   5  -7 16279.9 2199.79   4
   7   5   7 18798.1 2215.14   2
  -7  -5  -7 17266.7 2342.33   4
   7  -5   7 24845.0 2661.95   5
   7   5   8 108713. 5175.57   2
  -7  -5  -8 118017. 6443.53   4
   7  -5   8 102430. 5487.70   5
  -7   5  -8 107552. 5733.95   4
   7   5   9 38583.4 3006.46   2
  -7  -5  -9 39022.6 3661.57   4
   7  -5   9 31287.0 2983.10   5
  -7   5  -9 35577.0 3272.81   4
  -7   5 -10 5969.80 1295.99   4
   7   5  10 8935.57 1589.62   2
  -7  -5 -10 7296.23 1766.12   4
   7  -5  10 8131.77 1562.88   5
   7  -5  10 9195.88 1593.22   3
  -7   5 -11 1775.37 1202.72   4
  -7  -5 -11 2966.36 1484.98   4
   7  -5  11 4034.32 1327.62   5
   7  -5  11 2382.33 1028.70   3
  -7  -5 -12 87812.8 6195.02   4
   7  -5  12 77317.1 4739.88   5
   7  -5  12 85446.6 4656.32   3
  -7   5 -12 85471.9 5415.10   4
  -7  -5 -13 46336.8 4615.96   4
   7  -5  13 36563.3 3266.62   5
  -7   5 -13 36735.9 3684.32   4
  -7   5 -14 19289.9 2691.37   4
   7  -5  14 20013.0 2492.03   5
  -7  -6  15 50804.2 4380.52   5
  -7  -6  14 12456.5 2208.57   1
  -7  -6  14 13538.7 2286.33   5
  -7  -6  13 3148.40 1478.73   1
   7  -6 -13 4405.40 1727.59   5
  -7  -6  13 2908.94 1337.27   5
   7   6 -12 43466.9 3608.38   2
  -7   6  12 50678.0 4294.88   1
   7  -6 -12 45988.4 4298.25   5
  -7  -6  12 37133.8 3662.66   1
   7  -6 -12 43926.6 3199.00   3
  -7  -6  12 42943.3 3874.32   5
   7   6 -11 105377. 5686.23   2
  -7   6  11 109193. 6108.96   1
   7  -6 -11 101301. 6341.60   5
  -7  -6  11 90809.0 5871.71   1
  -7  -6  11 94716.1 5617.33   5
   7   6 -10 35817.3 3276.68   2
  -7   6  10 34662.2 3428.16   1
   7  -6 -10 35974.6 3820.64   5
  -7  -6  10 35341.6 3238.66   5
  -7  -6  10 28445.6 3227.90   1
   7   6  -9 1995.70 1233.63   2
  -7   6   9 799.386 1201.49   1
   7  -6  -9 3040.62 1582.28   5
  -7  -6   9 795.110 1191.59   1
  -7  -6   9 1000.82 804.866   5
   7   6  -8 28550.9 3010.85   2
  -7   6   8 23624.5 2690.29   1
   7  -6  -8 32390.8 3297.58   5
  -7  -6   8 29345.3 2698.92   5
  -7  -6   8 23475.9 2981.24   1
   7   6  -7 76641.8 4778.27   2
  -7   6   7 83253.1 4851.77   1
   7  -6  -7 80036.1 5154.21   5
  -7  -6   7 69714.4 5018.96   1
  -7  -6   7 73095.7 4197.19   5
   7   6  -6 71337.6 4654.54   2
  -7   6   6 74926.7 4495.40   1
   7  -6  -6 76924.8 4963.37   5
  -7  -6   6 66039.2 4901.13   1
  -7  -6   6 81309.2 4271.08   5
   7   6  -5 8821.42 1699.82   2
  -7   6   5 5716.19 1409.92   1
  -7  -6   5 5397.93 1588.46   1
   7  -6  -5 5949.39 1532.24   5
  -7  -6   5 7791.46 1478.05   5
   7   6  -4 31390.3 3103.09   2
  -7   6   4 33377.0 2846.38   1
   7  -6  -4 35757.3 3288.48   5
  -7  -6   4 35021.6 2672.70   5
  -7  -6   4 26496.6 3076.28   1
   7   6  -3 89178.2 5235.39   2
  -7   6   3 102125. 4861.18   1
   7  -6  -3 98946.2 5389.87   5
   7   6  -2 92968.6 5308.07   2
  -7   6   2 91328.2 4504.56   1
   7  -6  -2 95636.2 5228.02   5
   7   6  -1 16424.5 2233.52   2
  -7   6   1 20086.7 2099.01   1
   7  -6  -1 15698.1 2036.00   5
  -7   6   0 14978.9 1731.53   1
   7   6   0 13870.1 2144.22   2
   7  -6   0 15904.8 2254.71   5
   7   6   1 96470.8 5332.18   2
  -7   6  -1 102302. 4497.75   1
   7  -6   1 89467.3 5114.68   5
   7   6   2 120812. 6020.95   2
   7  -6   2 105730. 5616.72   5
  -7   6  -2 109148. 4644.07   1
   7   6   3 23812.5 2630.52   2
  -7   6  -3 22434.1 1942.85   1
   7  -6   3 24015.3 2716.21   5
   7   6   4 2939.37 1424.99   2
   7  -6   4 1808.78 1214.28   5
   7   6   5 58664.3 4157.75   2
   7  -6   5 64240.3 4635.45   5
   7   6   6 100125. 5367.79   2
   7  -6   6 89793.0 5474.59   5
   7   6   7 83961.5 4764.97   2
   7  -6   7 76648.2 4946.23   5
  -7   6  -7 76837.3 5094.19   4
  -7   6  -8 1162.60 1121.34   4
  -7  -6  -8-2024.28 2278.96   4
   7  -6   8 1113.15 961.050   5
   7   6   9 26371.8 2647.63   2
  -7   6  -9 20097.9 2643.14   4
  -7  -6  -9 19534.6 2762.32   4
   7  -6   9 21732.3 2559.82   5
   7   6  10 44322.4 3378.49   2
  -7  -6 -10 56464.1 4953.35   4
   7  -6  10 45715.1 3687.69   5
  -7   6 -10 51562.0 4351.64   4
   7   6  11 44664.8 3389.22   2
  -7  -6 -11 49754.1 4921.16   4
   7  -6  11 43643.5 3676.26   5
  -7   6 -11 40437.2 3779.32   4
  -7   6 -12 11313.5 2235.29   4
  -7  -6 -12 11405.0 2481.96   4
   7  -6  12 11584.2 1934.97   5
  -7   6 -13 10108.3 1708.99   4
   7  -6  13 11182.6 1864.82   5
   7  -6  14 29342.8 2938.99   5
   7  -6  15 39147.7 3506.86   5
  -7  -7  14 25388.9 3083.89   5
  -7  -7  13 70265.7 4967.88   5
  -7  -7  12 11988.2 2135.52   1
  -7  -7  12 11374.4 1920.33   5
  -7   7  11 1399.21 1207.54   1
   7   7 -11 2502.17 1404.09   2
   7  -7 -11 3261.83 1723.99   5
  -7  -7  11-169.958 813.758   5
  -7  -7  11 335.400 1070.74   1
   7   7 -10 30847.0 3228.93   2
  -7   7  10 32024.7 3368.17   1
  -7  -7  10 29435.7 2856.08   5
   7  -7 -10 27142.6 3375.62   5
  -7  -7  10 25407.5 3097.07   1
   7   7  -9 61870.8 4550.66   2
  -7   7   9 64297.2 4508.63   1
   7  -7  -9 62166.1 4872.18   5
  -7  -7   9 53250.4 4523.37   1
  -7  -7   9 64998.4 4185.60   5
   7   7  -8 40807.0 3764.64   2
  -7   7   8 38623.6 3437.49   1
   7  -7  -8 39998.7 3844.72   5
  -7  -7   8 33204.1 3581.78   1
  -7  -7   8 40733.7 3157.73   5
  -7   7   7-434.312 1100.67   1
   7   7  -7 42.5156 991.115   2
   7  -7  -7-852.638 1195.95   5
  -7  -7   7 314.126 991.692   1
  -7  -7   7 823.564 875.992   5
  -7   7   6 10570.6 1747.68   1
   7   7  -6 8389.37 1786.16   2
  -7  -7   6 9914.01 2203.18   1
   7  -7  -6 10698.8 2129.19   5
   7   7  -5 87521.5 5497.04   2
  -7   7   5 94191.6 5027.42   1
  -7  -7   5 79948.1 5522.93   1
   7  -7  -5 89369.8 5450.30   5
   7   7  -4 31627.5 3229.28   2
  -7   7   4 28834.4 2711.02   1
  -7  -7   4 21841.0 2968.78   1
   7  -7  -4 25785.7 2946.63   5
   7   7  -3 16143.7 2423.51   2
  -7   7   3 16254.5 2075.46   1
   7  -7  -3 14857.7 2195.36   5
   7   7  -2 24081.9 2826.35   2
  -7   7   2 24218.2 2376.37   1
   7  -7  -2 24135.9 2727.45   5
   7   7  -1 74922.7 4973.76   2
   7  -7  -1 68517.4 4666.91   5
  -7   7   1 77846.2 4214.90   1
   7   7   0 62898.7 4517.06   2
   7  -7   0 54935.3 4227.11   5
  -7   7   0 64263.9 3753.24   1
   7   7   1 26518.7 2961.12   2
   7  -7   1 30683.8 3160.70   5
   7   7   2 3286.08 1188.25   2
   7  -7   2 2152.49 1144.56   5
   7   7   3 58671.9 4326.79   2
   7  -7   3 53859.0 4323.28   5
   7   7   4 60134.3 4378.79   2
   7  -7   4 70960.7 5040.77   5
   7   7   5 67558.2 4680.70   2
   7  -7   5 73490.4 5079.49   5
   7   7   6-137.278 1036.04   2
   7  -7   6-281.314 969.855   5
   7   7   7 21977.3 2744.25   2
   7  -7   7 17362.9 2436.96   5
   7   7   8 53087.8 4036.38   2
   7  -7   8 52132.7 4157.55   5
   7   7   9 53008.5 4028.88   2
  -7  -7  -9 57108.1 5212.08   4
   7  -7   9 47933.2 3968.49   5
  -7   7 -10 2037.51 1306.14   4
   7   7  10 4698.60 1437.33   2
  -7  -7 -10 1473.93 1501.70   4
   7  -7  10 1325.08 1089.34   5
  -7   7 -11 5439.58 1426.93   4
  -7  -7 -11 3480.07 1693.68   4
   7  -7  11 5639.47 1582.61   5
  -7   7 -12 30872.4 3572.10   4
   7  -7  12 29304.7 3017.78   5
   7  -7  13 51847.1 4048.64   5
   7   8 -11 36126.1 3623.78   2
   7   8 -10 20913.8 2866.30   2
   7  -8 -10 18775.9 2849.34   5
  -7  -8  10 17724.0 2562.14   1
   7   8  -9 1335.52 1426.10   2
  -7   8   9-898.621 948.471   1
   7  -8  -9-431.436 1068.35   5
  -7  -8   9 1892.89 1132.75   1
   7   8  -8 39587.1 3864.26   2
   7  -8  -8 37012.8 3811.85   5
  -7  -8   8 33017.1 3526.65   1
  -7   8   8 40073.5 3665.85   1
   7   8  -7 32820.3 3517.36   2
   7  -8  -7 30978.3 3376.74   5
  -7  -8   7 29088.0 3310.12   1
  -7   8   7 32947.0 3236.00   1
   7   8  -6 69255.6 5212.67   2
   7  -8  -6 64960.8 4777.50   5
  -7  -8   6 61425.2 4814.73   1
  -7   8   6 73024.1 4746.75   1
  -7   8   5-226.319 994.275   1
   7   8  -5 160.239 1175.47   2
  -7  -8   5 815.934 978.133   1
   7  -8  -5-103.605 989.107   5
   7   8  -4 21771.3 2860.72   2
  -7   8   4 26060.1 2721.45   1
   7  -8  -4 25494.9 2913.19   5
   7   8  -3 48919.7 4153.45   2
   7  -8  -3 38067.8 3610.77   5
  -7   8   3 40918.5 3299.72   1
   7   8  -2 96312.9 5970.14   2
   7  -8  -2 89514.0 5544.22   5
   7   8  -1 8515.89 1887.21   2
   7  -8  -1 7335.34 1720.31   5
   7   8   0 2671.20 1107.99   2
   7  -8   0 1125.10 887.319   5
   7   8   1 23856.4 2839.45   2
   7  -8   1 24899.9 2960.57   5
   7   8   2 84847.0 5532.78   2
   7  -8   2 90577.7 5730.49   5
   7   8   3 18168.6 2516.86   2
   7  -8   3 20906.6 2876.03   5
   7   8   4-517.643 963.319   2
   7  -8   4-50.3049 1193.48   5
   7   8   5 23754.5 2884.32   2
   7  -8   5 24472.3 3102.38   5
   7   8   6 79629.3 5237.39   2
   7  -8   6 83232.0 5545.19   5
   7   8   7 10992.1 2062.57   2
   7  -8   7 8678.10 1954.89   5
   7   8   8 295.044 1053.36   2
   7  -8   8-2.33672 944.868   5
   7   8   9 15009.7 2274.27   2
   7  -8   9 10380.0 2007.50   5
   7   8  10 67999.5 4661.49   2
   7  -8  10 61393.7 4614.92   5
   7   8  11 24193.7 2866.52   2
   7  -8  11 25692.1 2893.23   5
   7   9 -11 3231.08 1519.31   2
   7   9 -10 10706.4 2247.02   2
   7   9  -9 85227.3 5905.82   2
   7   9  -8 7520.63 1926.47   2
   7   9  -7 5727.01 1784.21   2
  -7  -9   7 8329.66 1880.38   1
   7  -9  -7 5223.99 1660.95   5
   7   9  -6 3333.10 1420.54   2
  -7  -9   6 4074.22 1409.55   1
   7  -9  -6 2929.14 1325.88   5
   7   9  -5 91760.2 6097.33   2
   7  -9  -5 90709.5 5725.11   5
   7   9  -4 15755.1 2457.54   2
   7  -9  -4 15786.6 2361.44   5
   7   9  -3 12147.8 2237.34   2
   7  -9  -3 12980.1 2243.60   5
   7   9  -2 4043.19 1517.45   2
   7  -9  -2 1379.99 1154.41   5
   7   9  -1 91714.7 6081.00   2
   7  -9  -1 91796.9 5833.08   5
   7   9   0 15403.2 2460.59   2
   7  -9   0 16905.2 2627.69   5
   7   9   1 24720.0 3050.06   2
   7  -9   1 24846.2 3085.77   5
   7   9   2-779.960 1353.00   2
   7  -9   2 1628.37 1410.66   5
   7   9   3 49183.6 4330.96   2
   7  -9   3 59303.5 4758.38   5
   7   9   4 12328.1 2401.07   2
   7  -9   4 15333.8 2474.22   5
   7   9   5 49686.6 4367.72   2
   7  -9   5 49584.6 4457.28   5
   7   9   6 28.5517 1034.50   2
   7  -9   6 216.650 1174.05   5
   7   9   7 33014.8 3462.73   2
   7  -9   7 25027.6 3126.01   5
   7   9   8 18808.6 2655.91   2
   7  -9   8 22237.4 3120.27   5
   7   9   9 53635.1 4437.90   2
   7  -9   9 56505.2 4608.95   5
   7   9  10-754.250 1116.05   2
   7 -10  -3 10643.6 2019.63   5
   7 -10  -2 55353.3 4631.87   5
   7 -10  -1 69.4440 983.146   5
   7 -10   0 10092.4 2216.76   5
   7 -10   1 3793.06 1469.48   5
   7 -10   2 75843.3 5560.06   5
   7 -10   3 1931.42 1384.34   5
   7 -10   4 1719.14 1026.02   5
   7 -10   5 10977.8 2313.74   5
  -8   0  14 78115.2 5135.27   1
  -8   0  13 88.7463 1029.91   1
   8   0 -12 45052.9 2950.74   3
  -8   0  12 43718.4 3689.42   1
   8   0 -11 407.768 615.974   3
  -8   0  11-673.824 1014.40   1
   8   0 -10 125056. 5051.92   3
  -8   0  10 124375. 5879.36   1
  -8   0   9 423.086 1029.08   1
   8   0  -9 1126.78 771.092   3
   8   0  -8 115616. 4772.58   3
  -8   0   8 112019. 5335.77   1
  -8   0   7 1139.16 981.312   1
   8   0  -7-171.436 728.712   3
   8   0  -6 106555. 4527.36   3
  -8   0   6 107114. 4947.09   1
  -8   0   5-79.6619 871.346   1
   8   0  -5 450.513 658.555   3
   8   0  -4 210270. 6674.39   3
  -8   0   4 201061. 6884.01   1
  -8   0   3-303.387 797.010   1
   8   0  -3-365.722 752.327   3
   8   0  -2 56149.6 3210.60   3
  -8   0   2 54052.0 3198.25   1
  -8   0   1 519.310 655.512   1
  -8   0   1 434.122 252.731   4
   8   0  -1 466.896 871.469   3
  -8   0   0 250270. 5413.72   4
   8   0   0 243932. 7470.58   3
  -8   0   0 246354. 7286.82   1
  -8   0  -1-576.948 635.888   1
  -8   0  -1-39.6508 321.609   4
   8   0   1-209.890 860.312   3
  -8   0  -2 23360.5 1517.04   4
   8   0   2 20175.3 1998.25   3
  -8   0  -2 20617.3 1794.25   1
  -8   0  -3 383.883 509.498   1
  -8   0  -3 309.692 436.695   4
   8   0   3 1688.43 976.817   3
  -8   0  -4 277913. 7191.05   4
   8   0   4 274087. 8097.30   3
  -8   0  -4 260139. 7140.09   1
  -8   0  -5-201.586 511.947   1
  -8   0  -5-207.165 590.009   4
   8   0   5 405.281 737.127   3
  -8   0  -6 1539.96 537.184   1
  -8   0  -6 4609.31 970.607   4
   8   0   6 3761.01 1133.47   3
  -8   0  -7 232.603 408.728   1
  -8   0  -7-82.1051 679.932   4
   8   0   7-5.87132 783.530   3
  -8   0  -8 214821. 7095.88   4
   8   0   8 207322. 7020.91   3
  -8   0  -9 703.800 842.800   4
   8   0   9 149.562 806.739   3
  -8   0 -10 17566.1 2149.16   4
   8   0  10 18620.8 2009.46   3
  -8   0 -11 785.419 965.646   4
   8   0  11-104.729 902.679   3
  -8   0 -12 122935. 5911.15   4
   8   0  12 113093. 5227.34   3
  -8   0 -13 718.132 1190.56   4
  -8   0 -14 13321.8 2126.54   4
  -8   1  14 1419.95 1220.51   1
  -8  -1  14 1154.40 1271.37   1
  -8   1  13 7408.95 1671.81   1
  -8  -1  13 7203.08 1728.63   1
  -8   1  12 2038.17 1209.41   1
  -8  -1  12 4688.29 1527.27   1
   8  -1 -12 2475.54 954.497   3
   8   1 -11 116548. 5038.08   3
   8  -1 -11 110252. 4705.78   3
  -8  -1  11 118425. 5931.56   1
  -8   1  11 118055. 5904.06   1
   8   1 -10 1115.35 722.889   3
   8  -1 -10 1340.64 642.458   3
  -8   1  10 549.286 934.070   1
  -8  -1   9 1208.05 1211.30   1
   8   1  -9-543.708 782.687   3
   8  -1  -9 1511.09 694.683   3
  -8   1   9 1580.98 974.309   1
  -8  -1   8 965.268 1014.23   1
   8   1  -8 89.1217 821.406   3
  -8   1   8 1314.37 987.094   1
   8  -1  -8 542.356 768.873   3
   8   1  -7 190759. 6377.25   3
   8  -1  -7 192296. 6277.37   3
  -8  -1   7 171289. 6812.10   1
  -8   1   7 183630. 6869.19   1
  -8  -1   6 2440.66 1124.07   1
  -8   1   6 521.133 937.292   1
   8   1  -6 790.411 769.966   3
   8  -1  -6 925.623 719.338   3
  -8  -1   5 11228.0 1657.88   1
  -8   1   5 12442.4 1724.39   1
   8   1  -5 9667.63 1389.28   3
   8  -1  -5 11837.6 1525.22   3
  -8  -1   4 326.110 716.071   1
  -8   1   4 1890.91 865.556   1
   8   1  -4 431.364 651.764   3
   8  -1  -4 900.341 844.244   3
   8  -1  -3 214281. 5812.35   5
   8   1  -3 204351. 6688.52   3
   8  -1  -3 207208. 6625.53   3
  -8  -1   3 197903. 6932.40   1
  -8   1   3 208066. 6738.85   1
  -8  -1   2-28.6356 821.129   1
  -8  -1   2 906.458 199.840   4
  -8   1   2 2213.78 886.568   1
   8  -1  -2 479.837 377.467   5
   8   1  -2 203.316 707.088   3
   8  -1  -2 641.737 805.893   3
  -8  -1   1 32474.3 1384.04   4
   8  -1  -1 34201.5 1850.03   5
   8   1  -1 32134.2 2499.41   3
   8  -1  -1 28814.5 2316.78   3
  -8  -1   1 28884.3 2401.03   1
  -8   1   1 31945.5 2312.62   1
  -8  -1   0 4581.71 990.028   1
  -8   1   0 4423.37 555.479   4
  -8  -1   0 4941.31 635.161   4
  -8   1   0 6003.08 1084.26   1
   8  -1   0 5537.86 750.608   5
   8   1   0 4229.04 1066.76   3
   8  -1   0 4502.21 1062.13   3
  -8   1  -1 123628. 3847.60   4
  -8  -1  -1 126433. 3766.97   4
   8  -1   1 123161. 3637.93   5
   8   1   1 125174. 5032.91   3
   8  -1   1 119308. 4936.09   3
  -8  -1  -1 120430. 4892.38   1
  -8   1  -1 124594. 4537.60   1
  -8   1  -2 13869.2 1263.58   4
  -8  -1  -2 15072.4 1306.36   4
   8  -1   2 14359.3 1072.52   5
   8   1   2 12615.2 1646.93   3
  -8   1  -2 12892.8 1428.09   1
   8  -1   2 13958.8 1717.45   3
  -8  -1  -2 12223.1 1507.10   1
  -8   1  -3 91528.2 3505.95   4
  -8  -1  -3 90634.7 3460.81   4
   8  -1   3 92529.8 2988.18   5
   8   1   3 81023.9 4078.88   3
   8  -1   3 87202.2 4170.85   3
  -8  -1  -3 86498.7 3959.90   1
  -8   1  -3 82629.1 3433.94   1
  -8   1  -4 725.889 587.590   4
  -8   1  -4 1458.52 609.575   1
  -8  -1  -4 286.902 580.240   4
   8   1   4-196.762 777.389   3
   8  -1   4-166.130 507.787   5
   8  -1   4-800.965 902.745   3
  -8  -1  -4 1139.29 757.418   1
  -8   1  -5 126348. 4614.69   4
  -8  -1  -5 118887. 4533.25   4
   8  -1   5 124041. 3943.38   5
   8   1   5 116396. 4984.89   3
  -8  -1  -5 112606. 4465.80   1
   8  -1   5 117893. 4958.97   3
  -8   1  -5 114278. 3918.05   1
  -8   1  -6 4082.97 982.479   4
  -8  -1  -6 6260.62 1138.52   4
  -8   1  -6 5225.84 846.907   1
   8   1   6 5923.87 1307.38   3
   8  -1   6 6026.55 1300.31   3
  -8  -1  -6 6482.82 1073.03   1
  -8   1  -7 117779. 4883.91   4
  -8  -1  -7 120957. 4957.32   4
   8   1   7 110929. 4954.96   3
  -8  -1  -7 113496. 4307.40   1
   8  -1   7 119485. 5065.34   3
  -8   1  -8 2469.94 918.954   4
  -8  -1  -8 4333.86 1172.24   4
   8   1   8 3413.90 1016.36   3
   8  -1   8 2268.99 869.621   3
  -8  -1  -8 4211.08 970.063   1
  -8   1  -9 52899.3 3413.67   4
  -8  -1  -9 49114.3 3351.07   4
   8   1   9 50146.2 3284.57   3
   8  -1   9 50321.8 3284.60   3
  -8   1 -10 6809.12 1545.63   4
  -8  -1 -10 3225.34 1137.81   4
   8   1  10 5178.72 1194.49   3
   8  -1  10 6784.96 1401.11   3
  -8   1 -11 137228. 6027.01   4
  -8  -1 -11 139546. 6146.98   4
   8  -1  11 125567. 5447.41   3
  -8   1 -12 709.681 842.912   4
  -8  -1 -12-192.074 982.381   4
   8  -1  12 491.916 848.027   3
  -8   1 -13 6366.96 1611.44   4
  -8  -1 -13 8449.89 1819.58   4
  -8   1 -14 4652.34 1610.63   4
  -8  -1 -14 1572.49 1033.87   4
  -8   2  14 104918. 6095.56   1
  -8  -2  14 96431.2 5944.76   1
  -8   2  13 7614.66 2038.74   1
  -8  -2  13 5908.97 1611.92   1
  -8   2  12 30918.5 3175.49   1
   8  -2 -12 34103.2 2534.50   3
  -8  -2  12 33038.2 3357.60   1
  -8   2  11 1694.21 1364.11   1
  -8  -2  11 837.843 1158.88   1
   8  -2 -11-157.315 626.846   3
   8  -2 -10 90038.0 4144.89   3
  -8  -2  10 81485.6 4939.38   1
  -8   2  10 84853.7 4929.78   1
  -8   2   9 8792.76 1812.59   1
  -8  -2   9 7560.28 1633.13   1
   8  -2  -9 8055.22 1363.86   3
   8   2  -8 87573.0 4306.94   3
   8  -2  -8 80226.6 3930.91   3
  -8  -2   8 100033. 5249.45   1
  -8   2   8 92587.2 4831.29   1
  -8  -2   7 602.340 1054.99   1
   8   2  -7-93.6156 903.841   3
   8  -2  -7-314.575 752.595   3
  -8   2   7 1418.38 822.195   1
   8  -2  -6 46224.5 2928.41   5
   8   2  -6 39425.4 2796.51   3
   8  -2  -6 38851.5 2669.20   3
  -8  -2   6 42162.7 3280.34   1
  -8   2   6 38008.1 2928.27   1
  -8  -2   5 3869.51 1089.81   1
   8   2  -5 3238.03 855.301   3
   8  -2  -5 5266.23 1034.83   5
   8  -2  -5 4962.92 1170.88   3
  -8   2   5 4998.65 1204.76   1
   8  -2  -4 94478.8 4001.94   5
   8   2  -4 88943.8 4248.50   3
   8  -2  -4 90837.4 4197.82   3
  -8  -2   4 77507.6 4413.44   1
  -8   2   4 89848.2 4366.32   1
   8   2  -3 1986.29 806.734   3
   8  -2  -3 2139.55 695.278   5
  -8   2   3 2188.56 900.406   1
   8  -2  -3 2070.20 937.150   3
  -8  -2   3 111.274 879.102   1
  -8  -2   2 89345.3 2698.31   4
   8  -2  -2 93490.0 3758.79   5
   8   2  -2 87252.0 4160.92   3
  -8  -2   2 80940.3 4373.65   1
   8  -2  -2 85029.8 4097.33   3
  -8   2   2 89922.7 4096.16   1
  -8  -2   1 13511.1 1086.52   4
   8  -2  -1 13744.6 1469.16   5
   8   2  -1 12960.9 1723.66   3
   8  -2  -1 15470.4 1758.21   3
  -8   2   1 13943.4 1637.01   1
  -8  -2   1 12914.9 1821.78   1
  -8  -2   0 214713. 5508.41   4
   8  -2   0 228266. 6245.85   5
   8   2   0 202227. 6890.00   3
  -8  -2   0 208666. 7204.83   1
   8  -2   0 215575. 6958.22   3
  -8   2   0 226278. 6612.80   1
  -8   2  -1 4336.54 845.950   4
  -8  -2  -1 4315.99 796.001   4
  -8   2  -1 4060.08 895.453   1
   8   2   1 3697.45 1073.08   3
   8  -2   1 3863.19 835.684   5
   8  -2   1 3783.96 1069.43   3
  -8  -2  -1 5595.18 1272.94   1
  -8   2  -2 2775.44 680.056   4
  -8  -2  -2 3437.15 730.048   4
   8   2   2 3550.46 929.568   3
  -8   2  -2 1998.85 704.080   1
   8  -2   2 3623.01 731.919   5
  -8  -2  -2 3823.37 1131.46   1
   8  -2   2 3328.79 1026.35   3
  -8   2  -3 10523.2 1295.50   4
  -8  -2  -3 9497.18 1173.57   4
   8   2   3 8566.77 1452.13   3
  -8   2  -3 9846.42 1162.91   1
   8  -2   3 9712.66 1174.05   5
  -8  -2  -3 7307.96 1296.76   1
   8  -2   3 9343.86 1463.37   3
  -8   2  -4 221195. 6510.85   4
  -8  -2  -4 215327. 6508.25   4
  -8  -2  -4 216777. 7087.27   1
   8  -2   4 221895. 6460.72   5
   8   2   4 207879. 7148.63   3
   8  -2   4 226625. 7272.44   3
  -8   2  -4 213520. 5874.21   1
  -8   2  -5 5192.58 1218.11   4
  -8  -2  -5 6078.05 1170.37   4
   8   2   5 3089.80 915.760   3
  -8  -2  -5 2659.22 933.739   1
   8  -2   5 4453.55 894.343   5
   8  -2   5 3908.77 1173.04   3
  -8   2  -5 3047.46 662.487   1
  -8   2  -6 1300.47 909.531   4
  -8  -2  -6 1547.32 954.126   4
   8   2   6-105.280 979.145   3
  -8  -2  -6-439.884 601.790   1
   8  -2   6 461.985 609.537   5
   8  -2   6 1406.94 974.482   3
  -8   2  -6 212.463 425.526   1
  -8   2  -7 4049.36 1127.54   4
  -8  -2  -7 5107.18 1412.43   4
   8   2   7 2953.14 863.127   3
  -8  -2  -7 3640.21 1002.68   1
   8  -2   7 1498.70 709.748   3
   8  -2   7 3835.75 896.330   5
  -8   2  -8 237330. 7593.25   4
  -8  -2  -8 229768. 7707.47   4
  -8  -2  -8 214720. 6939.40   1
   8  -2   8 219795. 7411.83   3
  -8   2  -9 10856.6 1798.34   4
  -8  -2  -9 7818.72 1517.32   4
   8  -2   9 7532.05 1434.35   3
  -8   2 -10 13997.0 2012.55   4
  -8  -2 -10 15253.2 2007.78   4
   8  -2  10 16881.4 1971.21   3
  -8   2 -11 3985.09 1425.76   4
  -8  -2 -11 1631.40 991.527   4
   8  -2  11 2811.96 1038.12   3
  -8   2 -12 96204.0 5297.09   4
  -8  -2 -12 99095.9 5495.30   4
   8  -2  12 90631.1 4596.00   3
  -8   2 -13 11124.8 2119.53   4
  -8  -2 -13 10838.4 1994.45   4
  -8   2 -14 23423.4 2799.67   4
  -8  -2 -14 25981.3 3123.80   4
  -8  -3  14 3736.49 1652.36   1
  -8  -3  13 6515.17 1681.50   1
  -8   3  13 6037.19 1792.74   1
  -8  -3  12 10873.1 2090.90   1
  -8   3  12 15371.0 2313.10   1
   8  -3 -12 14531.3 1719.17   3
  -8   3  11 128116. 6327.75   1
   8  -3 -11 119587. 5002.52   3
  -8  -3  11 115675. 6302.10   1
  -8  -3  10 14555.2 2206.39   1
  -8   3  10 16021.4 2296.78   1
   8  -3 -10 15045.1 1795.76   3
  -8  -3   9-331.527 958.668   1
  -8   3   9-433.755 934.548   1
   8  -3  -9 1708.76 847.912   3
  -8  -3   8 18260.7 2399.00   1
  -8   3   8 19800.6 2354.20   1
   8  -3  -8 18510.8 2198.46   5
   8  -3  -8 15977.7 1803.59   3
  -8   3   7 143076. 6072.79   1
   8  -3  -7 136583. 5794.21   5
   8  -3  -7 126301. 5180.01   3
  -8  -3   7 131669. 6354.53   1
  -8  -3   6 12125.0 1787.44   1
  -8   3   6 14336.0 1885.73   1
   8  -3  -6 14261.6 1789.59   5
   8  -3  -6 14269.0 1736.50   3
  -8   3   5 1888.37 1106.97   1
   8  -3  -5 1524.49 862.500   5
   8  -3  -5 2454.21 1022.20   3
  -8  -3   5 406.897 1060.49   1
  -8   3   4 5320.99 1201.29   1
   8  -3  -4 6335.96 1210.52   5
   8  -3  -4 5388.12 1219.92   3
  -8  -3   4 6371.40 1620.74   1
   8  -3  -3 155925. 5746.78   5
  -8  -3   3 143782. 6381.55   1
   8  -3  -3 147076. 5707.14   3
  -8   3   3 157988. 5821.33   1
   8  -3  -2 43587.8 2920.20   5
  -8  -3   2 40655.0 3274.89   1
   8  -3  -2 40979.4 2869.51   3
  -8   3   2 36927.6 2645.68   1
   8  -3  -1 23733.5 2091.24   5
   8  -3  -1 20482.2 2068.14   3
  -8  -3   1 20013.7 2292.04   1
  -8   3   1 22732.0 2023.27   1
  -8   3   0 6573.43 1117.12   1
   8  -3   0 7446.25 1279.75   5
  -8  -3   0 7724.76 1470.30   1
   8  -3   0 6736.48 1246.50   3
  -8  -3  -1 251915. 6908.79   4
  -8  -3  -1 237626. 8305.99   1
   8  -3   1 244067. 7787.83   3
  -8   3  -1 246119. 7010.22   1
  -8   3  -2 48478.5 2643.21   1
  -8  -3  -2 47922.9 2755.61   4
  -8  -3  -2 40887.9 3161.56   1
   8  -3   2 47955.8 2999.37   5
   8  -3   2 48309.2 3195.61   3
  -8   3  -2 47374.4 3128.16   4
  -8   3  -3 59796.9 2889.71   1
  -8  -3  -3 62842.5 3303.69   4
  -8  -3  -3 58963.3 3732.87   1
   8  -3   3 65168.1 3519.66   5
   8  -3   3 61350.8 3609.95   3
  -8   3  -3 59721.4 3452.60   4
  -8   3  -4 4750.39 797.041   4
  -8   3  -4 3848.56 730.492   1
  -8  -3  -4 2721.30 892.583   4
  -8  -3  -4 2757.89 704.533   1
   8  -3   4 4464.40 1052.60   5
   8  -3   4 4836.42 1054.93   3
  -8   3  -5 111801. 4914.10   4
  -8   3  -5 112758. 3796.09   1
  -8  -3  -5 114581. 5007.90   4
  -8  -3  -5 104996. 5167.86   1
   8  -3   5 109104. 4761.50   5
   8  -3   5 107998. 4914.75   3
  -8   3  -6 21751.3 2149.46   4
  -8  -3  -6 22595.7 2323.74   4
   8  -3   6 21333.6 2135.33   5
  -8  -3  -6 18298.5 1968.32   1
   8  -3   6 20805.3 2153.87   3
  -8   3  -7 114599. 5127.88   4
  -8  -3  -7 115047. 5371.42   4
   8  -3   7 117330. 5277.35   5
   8  -3   7 105670. 5014.60   3
  -8   3  -8 1600.75 1050.63   4
  -8  -3  -8 1204.33 945.539   4
   8  -3   8 1868.91 942.827   5
   8  -3   8 1047.92 878.460   3
  -8   3  -9 52326.4 3550.85   4
  -8  -3  -9 46865.7 3657.39   4
   8  -3   9 43369.4 3147.57   3
  -8   3 -10 27398.5 2775.12   4
  -8  -3 -10 27359.2 2996.42   4
   8  -3  10 22814.5 2379.26   3
  -8   3 -11 119401. 5864.98   4
  -8  -3 -11 122948. 6435.68   4
   8  -3  11 113548. 5342.14   3
  -8   3 -12 5706.90 1610.03   4
  -8  -3 -12 2638.94 1116.10   4
  -8   3 -13 13207.7 2245.81   4
  -8  -3 -13 13519.0 2269.41   4
  -8   3 -14 12395.3 2249.44   4
  -8  -3 -14 14250.3 2497.49   4
  -8  -4  13 17092.2 2696.45   1
  -8  -4  12 20363.1 2813.86   1
   8  -4 -12 18713.5 2002.57   3
  -8   4  12 19565.0 2647.97   1
  -8  -4  11-809.425 1285.24   1
  -8   4  11-168.911 951.808   1
   8  -4 -11 482.981 843.822   3
  -8   4  10 69613.2 4652.73   1
   8  -4 -10 72440.7 4691.24   5
   8  -4 -10 64115.5 3730.74   3
  -8  -4  10 68000.2 4847.79   1
  -8   4   9 46263.9 3688.25   1
   8  -4  -9 44727.0 3666.50   5
   8  -4  -9 40733.4 2955.52   3
  -8  -4   9 36846.5 3532.95   1
  -8   4   8 56681.2 3964.95   1
   8  -4  -8 60496.9 4158.37   5
  -8  -4   8 55628.3 4343.39   1
   8  -4  -8 56001.9 3472.30   3
  -8   4   7-129.547 966.183   1
   8  -4  -7 323.895 748.354   5
   8  -4  -7-385.774 785.333   3
  -8   4   6 47025.5 3431.33   1
   8  -4  -6 44412.5 3485.94   5
  -8  -4   6 44192.5 3807.84   1
   8  -4  -6 41078.4 2943.60   3
  -8  -4   6 47006.4 3038.09   5
  -8   4   5 46908.0 3331.44   1
   8  -4  -5 42215.9 3295.41   5
  -8  -4   5 45972.8 3825.94   1
   8  -4  -5 41030.8 2972.23   3
  -8   4   4 98555.6 4719.39   1
   8   4  -4 90953.4 4822.30   2
   8  -4  -4 99276.1 4994.81   5
  -8  -4   4 88444.8 5277.91   1
   8  -4  -4 94829.2 4535.35   3
   8   4  -3 10721.4 1807.92   2
  -8   4   3 9646.48 1487.49   1
   8  -4  -3 10538.3 1590.08   5
  -8  -4   3 12750.5 2151.38   1
   8  -4  -3 7779.48 1328.35   3
   8   4  -2 22599.3 2473.20   2
   8  -4  -2 19660.3 2159.60   5
  -8   4   2 20007.9 1994.43   1
  -8  -4   2 18588.3 2378.86   1
   8  -4  -2 19756.6 2128.04   3
  -8   4   1 26272.3 2193.89   1
   8   4  -1 25806.3 2568.40   2
   8  -4  -1 27845.4 2530.69   5
  -8  -4   1 25811.3 2799.12   1
   8  -4  -1 24679.1 2327.51   3
  -8   4   0 170409. 5724.13   1
   8   4   0 144713. 6216.06   2
  -8  -4   0 152131. 7000.75   1
   8  -4   0 164785. 6320.49   5
   8  -4   0 158455. 6191.16   3
   8   4   1 15819.9 2101.33   2
  -8   4  -1 15428.7 1574.57   1
  -8  -4  -1 10860.8 1917.44   1
   8  -4   1 11932.8 1611.34   5
   8  -4   1 12507.6 1673.46   3
  -8   4  -2 21074.6 1834.34   1
   8   4   2 21435.2 2335.79   2
   8  -4   2 22290.2 2259.92   5
  -8  -4  -2 20087.4 2351.16   1
   8  -4   2 20751.0 2245.42   3
  -8   4  -3 23294.0 1861.39   1
   8   4   3 16754.2 2082.18   2
  -8  -4  -3 16447.3 1833.46   4
   8  -4   3 20145.4 2075.37   5
   8  -4   3 17450.7 1993.09   3
  -8  -4  -4 131089. 5650.56   4
   8   4   4 122427. 5498.34   2
  -8   4  -4 130941. 4490.66   1
   8  -4   4 124632. 5512.50   5
   8  -4   4 131035. 5584.46   3
  -8   4  -4 124997. 5813.49   4
  -8   4  -5 17154.1 2074.92   4
  -8  -4  -5 18639.3 2157.77   4
   8  -4   5 17052.1 2062.89   5
   8  -4   5 18043.3 2089.32   3
  -8   4  -6-967.240 1116.65   4
  -8  -4  -6 26.1963 1038.26   4
   8  -4   6 483.870 932.373   5
   8  -4   6 409.461 760.180   3
  -8   4  -7 6613.34 1461.96   4
  -8  -4  -7 7377.64 1541.92   4
   8  -4   7 7586.37 1500.19   5
   8  -4   7 6715.03 1395.46   3
  -8  -4  -8 129370. 6379.20   4
   8  -4   8 121089. 6007.64   5
   8  -4   8 121144. 5500.96   3
  -8   4  -8 114470. 5673.37   4
  -8   4  -9 32194.7 3046.28   4
  -8  -4  -9 36207.7 3446.58   4
   8  -4   9 30810.3 2903.46   5
   8  -4   9 31290.0 2799.07   3
  -8   4 -10 13688.9 2080.75   4
  -8  -4 -10 12717.9 2374.08   4
   8  -4  10 10713.7 1776.70   3
  -8   4 -11 6997.41 1536.48   4
  -8  -4 -11 8703.52 2160.39   4
   8  -4  11 6090.65 1365.15   3
  -8   4 -12 96004.2 5687.98   4
  -8  -4 -12 100208. 6428.24   4
  -8  -4 -13 33431.6 3930.22   4
  -8   4 -13 24434.7 2999.74   4
  -8  -5  12 27875.0 3378.74   1
  -8   5  12 27591.3 3223.55   1
   8  -5 -12 25187.7 2429.14   3
  -8   5  11 74141.4 5080.87   1
   8  -5 -11 77489.8 5302.49   5
   8  -5 -11 74525.5 4136.61   3
  -8  -5  11 67858.9 5127.94   1
  -8  -5  10 21256.3 2833.95   1
  -8   5  10 21852.5 2763.67   1
   8  -5 -10 22437.1 2892.61   5
   8  -5 -10 20540.8 2242.43   3
  -8  -5  10 18688.5 2401.65   5
  -8  -5   9-581.380 1541.62   1
  -8   5   9 1918.51 1322.82   1
   8  -5  -9 1398.79 1068.48   5
   8  -5  -9 937.291 815.178   3
  -8   5   8 20058.6 2485.72   1
   8   5  -8 22785.0 2627.88   2
   8  -5  -8 20629.2 2748.01   5
   8  -5  -8 18579.1 2045.97   3
  -8  -5   8 17247.4 2424.59   1
  -8   5   7 99462.8 5304.89   1
   8   5  -7 93267.4 5186.23   2
   8  -5  -7 94186.9 5490.13   5
  -8  -5   7 85041.7 5706.95   1
   8   5  -6 44079.0 3524.55   2
  -8   5   6 56583.9 3850.48   1
   8  -5  -6 47400.3 3782.12   5
  -8  -5   6 50448.4 4265.19   1
   8   5  -5 2613.41 1152.33   2
   8  -5  -5 1206.97 940.329   5
  -8  -5   5 864.030 1048.96   1
  -8   5   5 1743.02 1013.26   1
   8   5  -4 28315.3 2858.55   2
  -8   5   4 27065.0 2567.80   1
   8  -5  -4 25987.8 2793.57   5
  -8  -5   4 26100.9 3141.31   1
   8   5  -3 91902.9 5081.01   2
  -8   5   3 105697. 4926.76   1
   8  -5  -3 101014. 5294.21   5
  -8  -5   3 94362.1 5810.51   1
   8   5  -2 44340.3 3504.39   2
  -8   5   2 47428.2 3216.64   1
   8  -5  -2 50929.2 3669.88   5
  -8  -5   2 43446.7 3870.01   1
  -8   5   1 12750.6 1661.91   1
   8   5  -1 12099.3 1946.87   2
  -8  -5   1 8538.30 1594.71   1
   8  -5  -1 12102.7 1767.71   5
  -8   5   0 3069.62 885.017   1
   8   5   0 4422.00 1411.01   2
  -8  -5   0 2193.43 1204.55   1
   8  -5   0 2207.71 931.850   5
   8   5   1 122416. 5829.92   2
  -8   5  -1 127350. 4971.26   1
   8  -5   1 123182. 5771.81   5
   8   5   2 45273.9 3521.19   2
  -8   5  -2 50023.9 2979.91   1
   8  -5   2 43233.5 3351.89   5
   8   5   3 38570.1 3278.44   2
  -8   5  -3 39881.9 2516.20   1
   8  -5   3 36778.0 3106.90   5
   8   5   4 3243.95 1231.93   2
   8  -5   4 1242.57 739.717   5
   8   5   5 57792.6 3988.84   2
  -8  -5  -5 59801.1 4172.90   4
   8  -5   5 61425.0 4230.02   5
  -8   5  -5 65569.9 4406.20   4
   8   5   6 82047.9 4665.38   2
  -8  -5  -6 77073.1 4940.30   4
   8  -5   6 82978.2 4934.93   5
  -8   5  -6 74461.0 4779.48   4
  -8  -5  -7 71457.3 4876.98   4
   8   5   7 72333.3 4313.28   2
   8  -5   7 59129.2 4352.93   5
   8  -5   7 65229.4 4088.83   3
  -8   5  -7 68474.5 4630.98   4
  -8   5  -8-1330.49 1575.91   4
  -8  -5  -8-1102.55 1236.71   4
   8  -5   8-356.848 883.373   5
   8  -5   8 289.552 882.337   3
  -8   5  -9 26444.1 2924.70   4
  -8  -5  -9 27290.9 3228.09   4
   8  -5   9 28539.6 2941.43   5
   8  -5   9 30830.9 2880.52   3
  -8  -5 -10 39699.5 4042.97   4
  -8   5 -10 30522.3 3157.70   4
   8  -5  10 30138.5 3040.09   5
   8  -5  10 35187.6 3084.82   3
  -8  -5 -11 81700.2 5855.77   4
   8  -5  11 73778.1 4491.03   3
  -8   5 -11 74382.6 5034.73   4
  -8   5 -12 900.401 1187.05   4
  -8  -5 -12 1946.04 1686.16   4
  -8   5 -13 7057.40 1827.71   4
   8  -6 -12 14441.8 2563.64   5
   8  -6 -12 15315.2 2011.61   3
  -8  -6  11 2284.17 1331.36   1
   8  -6 -11 843.210 1219.01   5
   8  -6 -11 610.738 840.731   3
  -8  -6  10 32919.3 3644.55   1
   8   6 -10 45133.7 3827.16   2
  -8   6  10 47451.8 4078.07   1
   8  -6 -10 43726.0 4115.67   5
   8  -6 -10 41137.9 3216.01   3
   8   6  -9 53875.8 4133.70   2
  -8   6   9 54541.1 4233.35   1
   8  -6  -9 47962.9 4262.05   5
  -8  -6   9 46383.5 4285.59   1
   8   6  -8 46350.4 3722.04   2
  -8   6   8 50677.4 3986.67   1
   8  -6  -8 48134.7 4175.28   5
  -8  -6   8 39338.2 4043.33   1
   8   6  -7 3889.32 1736.92   2
  -8   6   7 2946.04 1476.64   1
   8  -6  -7 1912.37 1113.75   5
  -8  -6   7 1895.77 1388.18   1
   8   6  -6 30136.6 3129.56   2
  -8   6   6 29302.3 2920.94   1
   8  -6  -6 25869.7 3015.39   5
  -8  -6   6 24026.7 3113.63   1
   8   6  -5 77555.1 4941.54   2
  -8   6   5 84904.0 4746.99   1
   8  -6  -5 72807.6 4894.54   5
  -8  -6   5 65884.5 5106.97   1
   8   6  -4 31855.4 3294.56   2
  -8   6   4 37405.4 3137.92   1
   8  -6  -4 33461.8 3219.80   5
  -8  -6   4 31389.5 3566.48   1
   8   6  -3 6723.66 1722.47   2
  -8   6   3 5795.02 1396.35   1
  -8  -6   3 3624.34 1603.44   1
   8  -6  -3 4371.61 1260.99   5
   8   6  -2 34291.2 3365.73   2
  -8   6   2 30324.7 2683.47   1
   8  -6  -2 31437.2 3020.02   5
  -8  -6   2 27277.5 3179.02   1
   8   6  -1 68902.3 4666.67   2
  -8   6   1 70043.6 3953.02   1
  -8  -6   1 60695.3 4953.14   1
   8  -6  -1 65921.7 4358.23   5
   8   6   0 91774.5 5363.15   2
  -8   6   0 92379.7 4511.67   1
   8  -6   0 92327.3 5147.48   5
   8   6   1 23211.7 2798.76   2
  -8   6  -1 25619.7 2311.84   1
   8  -6   1 24725.3 2755.25   5
   8   6   2 1258.79 1189.52   2
  -8   6  -2 2136.35 818.028   1
   8  -6   2 2644.88 1237.35   5
   8   6   3 42275.2 3617.78   2
   8  -6   3 43246.9 3553.46   5
   8   6   4 67418.0 4507.21   2
   8  -6   4 68185.0 4579.29   5
   8   6   5 51927.7 3960.28   2
   8  -6   5 54835.0 4157.45   5
   8   6   6 885.827 1131.77   2
   8  -6   6-495.779 1042.01   5
   8   6   7 27148.5 2813.88   2
  -8  -6  -7 31524.9 3375.49   4
   8  -6   7 29343.1 3179.69   5
   8   6   8 106441. 5546.65   2
  -8  -6  -8 108146. 6662.43   4
   8  -6   8 93876.8 5608.28   5
  -8   6  -8 105077. 6054.29   4
   8   6   9 34950.6 3119.01   2
  -8   6  -9 32447.5 3415.52   4
   8  -6   9 28968.3 3075.19   5
  -8   6 -10 1690.10 1079.98   4
   8   6  10 4910.22 1441.27   2
  -8  -6 -10 3708.55 1647.61   4
   8  -6  10 4920.80 1410.12   5
   8  -6  10 3319.16 1322.95   3
  -8   6 -11 3681.94 1265.92   4
  -8  -6 -11 5686.70 2046.07   4
   8  -6  11 3438.25 1166.02   5
   8  -6  11 6129.11 1560.85   3
  -8   6 -12 41814.8 4106.81   4
   8   7 -11 35748.7 3661.10   2
   8   7 -10 17652.4 2538.16   2
   8  -7 -10 21486.3 3072.33   5
   8   7  -9 1222.93 1213.58   2
   8  -7  -9 1018.65 1209.67   5
  -8  -7   9-1288.16 1573.91   1
  -8   7   9 1914.85 1343.60   1
   8   7  -8 35553.4 3623.02   2
  -8   7   8 39904.0 3652.28   1
   8  -7  -8 40026.9 3911.10   5
  -8  -7   8 36147.9 3814.63   1
   8   7  -7 45594.6 4059.68   2
  -8   7   7 50587.3 3964.02   1
   8  -7  -7 50550.2 4263.85   5
  -8  -7   7 49275.8 4394.98   1
   8   7  -6 53135.1 4437.48   2
  -8   7   6 58292.9 4160.19   1
   8  -7  -6 49969.0 4202.21   5
  -8  -7   6 46204.2 4304.53   1
  -8   7   5 1716.60 1251.55   1
   8   7  -5 1506.48 1237.57   2
  -8  -7   5-172.744 1380.60   1
   8  -7  -5 1196.87 1098.64   5
  -8   7   4 14868.3 2057.48   1
   8   7  -4 15734.8 2461.72   2
  -8  -7   4 12032.4 2293.37   1
   8  -7  -4 14691.1 2263.75   5
   8   7  -3 50270.5 4189.70   2
  -8   7   3 55453.1 3788.12   1
  -8  -7   3 44556.5 4354.71   1
   8  -7  -3 55748.6 4228.09   5
   8   7  -2 88824.6 5559.58   2
  -8   7   2 84753.1 4670.86   1
   8  -7  -2 88309.5 5269.60   5
   8   7  -1 5290.26 1796.76   2
  -8   7   1 4620.20 1348.94   1
   8  -7  -1 2505.98 1105.01   5
  -8   7   0 1380.26 812.097   1
   8   7   0 2232.31 1296.95   2
   8  -7   0 866.626 992.813   5
   8   7   1 42137.1 3816.72   2
   8  -7   1 45385.0 3820.71   5
  -8   7  -1 43346.2 3115.16   1
   8   7   2 67266.4 4776.79   2
   8  -7   2 62648.8 4554.61   5
   8   7   3 20912.7 2632.67   2
   8  -7   3 18159.0 2457.60   5
   8   7   4 2147.53 1280.49   2
   8  -7   4 1825.68 1108.11   5
   8   7   5 40869.8 3646.05   2
   8  -7   5 40046.3 3829.92   5
   8   7   6 63642.1 4491.27   2
   8  -7   6 62554.4 4781.64   5
   8   7   7 33871.0 3274.80   2
   8  -7   7 30191.7 3322.67   5
   8   7   8 1232.04 1060.19   2
   8  -7   8 3561.07 1311.20   5
   8   7   9 17900.1 2384.31   2
  -8  -7  -9 16825.2 2858.07   4
   8  -7   9 16805.5 2436.81   5
   8   7  10 48026.7 3808.95   2
  -8  -7 -10 52389.8 5134.59   4
   8  -7  10 42130.5 3782.07   5
   8   7  11 25383.6 2795.74   2
  -8   7 -11 23380.1 3132.47   4
   8  -7  11 24845.5 2899.85   5
   8  -7  11 26435.5 2930.67   3
   8   8 -11 3863.56 1649.75   2
   8   8 -10 15350.4 2572.63   2
   8   8  -9 60932.9 4972.25   2
   8   8  -8 6829.87 1674.31   2
   8  -8  -8 7278.63 1958.12   5
   8   8  -7 238.531 1009.82   2
   8  -8  -7 1786.73 1026.80   5
  -8  -8   7 1114.45 1511.20   1
  -8   8   7 1474.37 1052.25   1
  -8   8   6 11733.2 2041.52   1
   8   8  -6 9748.88 2080.20   2
  -8  -8   6 7933.90 1989.68   1
   8  -8  -6 10590.9 2095.06   5
   8   8  -5 93896.2 6062.38   2
   8  -8  -5 85404.5 5525.49   5
  -8  -8   5 83123.9 5978.55   1
  -8   8   5 97103.4 5487.50   1
   8   8  -4 22683.1 3024.05   2
  -8   8   4 21520.2 2513.27   1
  -8  -8   4 21074.0 2927.34   1
   8  -8  -4 22686.0 2772.58   5
  -8   8   3 14963.3 2076.72   1
   8   8  -3 14352.7 2430.31   2
  -8  -8   3 12087.9 2297.84   1
   8  -8  -3 13682.4 2269.72   5
  -8   8   2 5929.33 1411.26   1
   8   8  -2 7133.87 1993.94   2
   8  -8  -2 5687.44 1430.01   5
   8   8  -1 59887.6 4851.64   2
   8  -8  -1 59666.7 4511.64   5
   8   8   0 22726.6 2978.32   2
   8  -8   0 21938.4 2825.55   5
   8   8   1 20020.7 2844.28   2
   8  -8   1 23014.6 2894.45   5
   8   8   2 1334.16 1378.97   2
   8  -8   2 4273.92 1326.91   5
   8   8   3 52928.5 4482.50   2
   8  -8   3 59417.2 4718.46   5
   8   8   4 28093.0 3313.67   2
   8  -8   4 36127.0 3706.86   5
   8   8   5 40088.9 3846.47   2
   8  -8   5 39435.7 3922.95   5
   8   8   6 507.911 1086.39   2
   8  -8   6 570.041 970.860   5
   8   8   7 25770.0 3081.25   2
   8  -8   7 23429.2 3047.16   5
   8   8   8 26307.8 3130.08   2
   8  -8   8 23081.3 3018.90   5
   8   8   9 35652.5 3538.01   2
   8  -8   9 34132.5 3602.59   5
   8   8  10 5981.37 1614.10   2
   8  -8  10 4497.84 1502.51   5
   8  -9  -5 486.677 1133.98   5
   8  -9  -4 24407.6 2961.51   5
   8  -9  -3 20678.2 2698.90   5
   8   9  -2 71130.5 5405.71   2
   8  -9  -2 63280.4 4767.75   5
   8   9  -1 2200.41 1404.44   2
   8  -9  -1 2908.08 1428.41   5
   8   9   0 10364.8 2354.98   2
   8  -9   0 10698.3 2057.83   5
   8   9   1 14977.2 2611.49   2
   8  -9   1 17827.8 2837.63   5
   8   9   2 77420.1 5659.40   2
   8  -9   2 90188.2 5983.84   5
   8  -9   3 3692.36 1610.05   5
   8  -9   4 497.999 1062.01   5
   8  -9   5 12990.5 2311.46   5
   8  -9   6 83583.0 5792.02   5
   8  -9   7 3063.49 1440.59   5
   9   0 -12-1038.50 838.008   3
  -9   0  12 258.443 880.072   1
   9   0 -11 111662. 5002.63   3
  -9   0  11 103957. 5778.73   1
  -9   0  10-589.846 945.043   1
   9   0 -10-605.478 827.100   3
  -9   0   9 746.280 970.372   1
   9   0  -9 1358.03 862.966   3
  -9   0   8 1182.06 996.935   1
   9   0  -8-67.5062 725.672   3
   9   0  -7 185860. 6623.90   3
  -9   0   7 188297. 7253.35   1
  -9   0   6 1512.42 1026.30   1
   9   0  -6 264.773 620.624   3
  -9   0   5 8356.05 1516.04   1
   9   0  -5 9052.46 1435.53   3
  -9   0   4 348.593 642.016   1
   9   0  -4-302.275 762.552   3
   9   0  -3 156269. 5944.86   3
  -9   0   3 154889. 6011.71   1
  -9   0   2-743.696 788.843   1
   9   0  -2-632.263 738.395   3
  -9   0   1 12561.0 1590.30   1
   9   0  -1 11955.5 1660.08   3
  -9   0   0-113.061 662.903   1
   9   0   0 596.594 708.158   3
   9   0   1 162678. 6153.70   3
  -9   0  -1 162480. 5873.90   1
  -9   0  -2 341.813 637.614   1
  -9   0  -2-332.212 514.069   4
   9   0   2 648.155 1003.33   3
  -9   0  -3 53997.1 2639.10   4
   9   0   3 48001.8 3250.70   3
  -9   0  -3 48662.5 2881.72   1
  -9   0  -4-1169.93 749.029   1
  -9   0  -4 350.007 552.992   4
   9   0   4-1151.69 913.100   3
  -9   0  -5 93716.2 4012.80   4
   9   0   5 85083.6 4436.89   3
  -9   0  -5 85737.9 3748.16   1
  -9   0  -6-579.819 467.257   1
  -9   0  -6 1468.07 722.020   4
   9   0   6 1032.17 832.737   3
  -9   0  -7 64016.1 3641.71   4
   9   0   7 59153.9 3701.68   3
  -9   0  -8-378.305 799.892   4
   9   0   8-1507.08 1037.62   3
  -9   0  -9 39031.7 3075.78   4
   9   0   9 41284.4 3222.70   3
  -9   0 -10-745.903 837.732   4
   9   0  10-276.728 812.713   3
  -9   0 -11 129215. 6069.17   4
   9   0  11 117583. 5596.97   3
  -9   0 -12-303.288 971.827   4
  -9   0 -13 23887.1 2729.44   4
  -9   1  12 25430.3 3000.74   1
   9  -1 -12 22956.8 2163.04   3
  -9  -1  12 21655.4 2794.28   1
  -9  -1  11 163.147 995.101   1
   9   1 -11-1892.35 1216.09   3
   9  -1 -11-558.304 756.429   3
  -9   1  11-6.50280 925.150   1
   9   1 -10 80145.7 4243.63   3
   9  -1 -10 84166.1 4245.44   3
  -9  -1  10 82308.6 5022.74   1
  -9   1  10 80557.5 4884.37   1
  -9  -1   9 2369.36 1326.64   1
   9   1  -9 1501.28 972.151   3
   9  -1  -9 465.043 838.068   3
  -9   1   9 2389.21 1151.11   1
   9   1  -8 73347.5 3970.07   3
   9  -1  -8 76127.8 3980.96   3
  -9  -1   8 64293.7 4273.51   1
  -9   1   8 75721.1 4553.37   1
  -9  -1   7 514.460 995.034   1
   9   1  -7 929.252 889.791   3
  -9   1   7 693.910 790.302   1
   9  -1  -7 1384.70 713.684   3
   9   1  -6 59315.3 3528.20   3
   9  -1  -6 62243.4 3625.07   3
  -9  -1   6 61778.3 3986.77   1
  -9   1   6 60289.3 3834.50   1
  -9  -1   5 2351.64 1253.54   1
  -9   1   5-283.940 783.479   1
   9   1  -5-38.9618 726.117   3
   9  -1  -5 512.811 766.941   3
   9   1  -4 122527. 5161.61   3
   9  -1  -4 115864. 5009.64   3
  -9  -1   4 111876. 5346.44   1
  -9   1   4 123071. 5344.90   1
  -9  -1   3 357.774 915.302   1
  -9   1   3 805.300 937.149   1
   9   1  -3-886.506 996.242   3
   9  -1  -3 328.046 862.813   3
   9   1  -2 65050.0 3673.62   3
   9  -1  -2 67293.2 3758.34   3
  -9  -1   2 59782.3 3707.79   1
  -9   1   2 62887.7 3581.00   1
  -9  -1   1 2523.32 1074.28   1
  -9   1   1 2060.91 966.481   1
   9   1  -1 2528.20 969.865   3
   9  -1  -1 2483.70 940.957   3
   9   1   0 177673. 6505.57   3
   9  -1   0 178655. 6494.64   3
  -9  -1   0 174014. 6420.98   1
  -9   1   0 180558. 6116.98   1
  -9  -1  -1 5638.87 1101.23   1
  -9   1  -1 7486.31 1289.65   1
   9   1   1 5285.85 1142.40   3
   9  -1   1 6938.01 1393.18   3
  -9  -1  -2 6133.72 1065.64   1
  -9  -1  -2 8856.03 1022.42   4
  -9   1  -2 9216.33 1319.86   1
   9   1   2 8763.74 1584.66   3
   9  -1   2 8266.51 1524.77   3
  -9  -1  -3 130.026 662.574   1
  -9   1  -3 1253.70 687.376   4
  -9  -1  -3 1525.88 622.100   4
  -9   1  -3 907.481 710.632   1
   9   1   3 571.109 707.445   3
   9  -1   3 1166.25 703.382   3
  -9   1  -4 201963. 6042.61   4
  -9  -1  -4 201670. 6079.65   4
   9   1   4 193702. 6949.03   3
   9  -1   4 202865. 7112.21   3
  -9  -1  -4 188471. 6435.52   1
  -9   1  -4 189592. 5856.30   1
  -9   1  -5 716.643 776.206   4
  -9  -1  -5 754.116 705.995   4
  -9   1  -5 1258.78 635.536   1
   9   1   5-644.676 945.595   3
   9  -1   5 2045.57 1116.89   3
  -9  -1  -5 326.265 604.606   1
  -9   1  -6 2965.53 1003.17   4
  -9  -1  -6 121.626 628.145   4
   9   1   6 576.917 875.602   3
   9  -1   6 207.990 884.163   3
  -9  -1  -6-437.774 779.495   1
  -9   1  -7 4743.22 1142.19   4
  -9  -1  -7 4097.16 1026.37   4
   9   1   7 2914.64 872.046   3
   9  -1   7 2989.39 1059.62   3
  -9   1  -8 144108. 5763.72   4
  -9  -1  -8 138403. 5751.83   4
   9   1   8 129362. 5767.98   3
   9  -1   8 130978. 5756.95   3
  -9   1  -9 6634.65 1455.76   4
  -9  -1  -9 3839.73 1142.43   4
   9   1   9 5160.82 1214.92   3
   9  -1   9 4265.43 1268.61   3
  -9   1 -10 8970.69 1550.77   4
  -9  -1 -10 8909.34 1693.77   4
   9   1  10 7552.70 1600.11   3
   9  -1  10 7165.47 1546.03   3
  -9   1 -11 228.787 900.325   4
  -9  -1 -11 532.103 1049.22   4
   9  -1  11-896.280 947.180   3
  -9   1 -12 99289.7 5414.27   4
  -9  -1 -12 104054. 5696.52   4
  -9   1 -13 1263.10 1368.41   4
  -9  -1 -13-40.0166 1038.63   4
  -9   2  12 7150.14 1746.08   1
  -9  -2  12 4406.13 1694.09   1
   9  -2 -12 4773.85 1159.12   3
  -9   2  11 69184.7 4738.27   1
   9  -2 -11 72273.7 3940.91   3
  -9  -2  11 73610.4 4976.87   1
  -9   2  10 3608.24 1331.19   1
  -9  -2  10 6479.29 1815.18   1
   9  -2 -10 2939.14 1042.88   3
  -9   2   9 3061.00 1276.84   1
  -9  -2   9 2314.97 1144.30   1
   9  -2  -9 2324.25 839.459   3
  -9   2   8 8473.68 1685.52   1
  -9  -2   8 6628.33 1574.77   1
   9  -2  -8 8288.48 1458.18   3
   9   2  -7 133917. 5675.43   3
   9  -2  -7 135206. 5507.71   3
  -9  -2   7 132681. 6347.05   1
  -9   2   7 132504. 6031.72   1
  -9  -2   6 4369.14 1356.68   1
   9   2  -6 2533.85 946.003   3
   9  -2  -6 5662.62 1384.91   3
  -9   2   6 3505.38 1316.86   1
  -9  -2   5 2826.98 1171.40   1
   9   2  -5 2817.39 1028.30   3
   9  -2  -5 2954.53 992.977   3
  -9   2   5 1851.54 1003.90   1
  -9  -2   4 4319.56 1150.10   1
   9  -2  -4 6748.19 1118.78   5
   9   2  -4 6537.08 1379.30   3
   9  -2  -4 4772.18 1123.11   3
  -9   2   4 6459.73 1262.05   1
   9  -2  -3 152237. 5126.59   5
   9   2  -3 135062. 5722.43   3
   9  -2  -3 146463. 5788.55   3
  -9  -2   3 136030. 6157.66   1
  -9   2   3 148780. 5855.60   1
  -9  -2   2 24400.2 2396.20   1
   9  -2  -2 26914.8 1973.09   5
   9  -2  -2 24171.9 2357.01   3
   9   2  -2 22834.0 2217.24   3
  -9   2   2 29897.3 2497.59   1
   9  -2  -1 19921.6 1638.71   5
   9   2  -1 17288.5 1999.46   3
   9  -2  -1 17532.3 2002.38   3
  -9   2   1 17134.6 1867.19   1
  -9  -2   1 14433.9 1946.51   1
   9   2   0 518.095 943.301   3
   9  -2   0 1766.97 546.757   5
  -9   2   0 2138.97 911.057   1
   9  -2   0 1400.56 854.941   3
  -9  -2   0 712.850 918.104   1
  -9  -2  -1 147139. 4428.66   4
   9   2   1 132473. 5633.48   3
  -9  -2  -1 138768. 5880.01   1
  -9   2  -1 133937. 5025.53   1
  -9  -2  -2 21744.5 1706.82   4
  -9  -2  -2 21857.1 2271.82   1
   9   2   2 21107.1 2222.87   3
   9  -2   2 19146.1 2131.92   3
  -9   2  -2 16851.2 1699.25   1
  -9  -2  -3 96724.0 3947.22   4
   9   2   3 89379.7 4639.25   3
  -9  -2  -3 96392.7 4703.73   1
   9  -2   3 96715.3 4673.31   3
  -9   2  -3 91694.4 3873.09   1
  -9   2  -4 328.819 577.961   4
  -9  -2  -4 714.720 745.210   4
   9   2   4-312.145 814.141   3
  -9   2  -4 445.513 525.066   1
   9  -2   4 24.6520 774.179   3
  -9  -2  -4 810.945 827.183   1
  -9   2  -5 93555.4 4212.20   4
  -9  -2  -5 92014.8 4175.52   4
   9   2   5 82165.3 4450.44   3
  -9  -2  -5 81803.0 4214.29   1
   9  -2   5 84598.6 4493.23   3
  -9   2  -6 18782.6 1996.25   4
  -9  -2  -6 16727.2 1841.91   4
  -9  -2  -6 18782.7 2015.27   1
   9   2   6 18046.4 2182.21   3
   9  -2   6 17184.9 2122.25   3
  -9   2  -7 86565.0 4322.03   4
  -9  -2  -7 86405.9 4419.26   4
   9   2   7 76401.7 4410.60   3
  -9  -2  -7 78545.8 4031.62   1
   9  -2   7 85128.7 4547.96   3
  -9  -2  -8-372.080 942.328   4
   9  -2   8 796.443 871.119   3
  -9   2  -9 47329.6 3463.22   4
  -9  -2  -9 45777.2 3388.26   4
   9  -2   9 45083.1 3325.96   3
  -9   2 -10 10442.2 1866.64   4
  -9  -2 -10 7215.20 1656.67   4
   9  -2  10 7087.90 1478.48   3
  -9   2 -11 84416.0 4899.14   4
  -9  -2 -11 84260.6 5037.96   4
   9  -2  11 77683.3 4519.45   3
  -9   2 -12 442.297 1165.01   4
  -9  -2 -12-1186.79 1424.18   4
  -9   2 -13 6583.89 1786.27   4
  -9  -2 -13 3072.65 1241.18   4
  -9  -3  12 18478.7 2784.34   1
   9  -3 -12 16618.0 1919.86   3
  -9  -3  11 2803.51 1710.81   1
  -9   3  11 3442.57 1522.68   1
   9  -3 -11 1032.87 749.653   3
  -9   3  10 75958.5 4870.17   1
   9  -3 -10 70579.2 3979.64   3
  -9  -3  10 73444.7 5083.01   1
  -9   3   9 25960.7 2927.26   1
  -9  -3   9 25289.8 2988.24   1
   9  -3  -9 27159.0 2465.98   3
  -9   3   8 49290.1 3763.25   1
   9  -3  -8 45131.5 3154.83   3
  -9  -3   8 46573.9 3940.69   1
  -9  -3   7-1063.75 1087.95   1
  -9   3   7-199.406 916.949   1
   9  -3  -7 956.830 994.916   5
   9  -3  -7 972.985 765.105   3
  -9   3   6 77367.2 4527.23   1
   9  -3  -6 82722.0 4268.37   5
   9  -3  -6 80230.8 4223.05   3
  -9  -3   6 72054.0 4808.93   1
  -9   3   5 25783.9 2516.82   1
  -9  -3   5 21523.0 2579.64   1
   9  -3  -5 24173.4 2217.20   5
   9  -3  -5 25781.4 2417.96   3
   9  -3  -4 90662.7 4341.22   5
  -9  -3   4 75093.0 4766.85   1
   9  -3  -4 81868.1 4328.81   3
  -9   3   4 86251.9 4486.48   1
  -9   3   3 12323.6 1711.97   1
   9  -3  -3 10915.8 1431.51   5
   9  -3  -3 11524.0 1702.10   3
  -9  -3   3 10176.0 1844.48   1
   9  -3  -2 41563.8 2752.80   5
  -9  -3   2 36587.1 3260.80   1
   9  -3  -2 33254.9 2776.31   3
  -9   3   2 36244.7 2747.03   1
  -9   3   1 14663.2 1779.52   1
   9  -3  -1 18677.2 1885.55   5
   9  -3  -1 16672.3 2044.28   3
  -9  -3   1 18250.9 2350.68   1
   9  -3   0 190146. 6232.19   5
  -9  -3   0 169896. 7081.06   1
   9  -3   0 170695. 6632.05   3
  -9   3   0 175590. 6163.36   1
  -9   3  -1 3235.95 910.157   1
  -9  -3  -1 1621.27 583.446   4
   9  -3   1 2436.26 857.516   5
   9  -3   1 1250.47 972.903   3
  -9   3  -2 11699.5 1463.17   1
  -9  -3  -2 11556.2 1372.46   4
   9  -3   2 13714.1 1488.37   5
  -9  -3  -2 14252.6 1980.23   1
   9  -3   2 10197.1 1651.55   3
  -9   3  -3 12140.2 1354.38   1
  -9  -3  -3 15806.7 1719.51   4
  -9  -3  -3 13984.9 1918.36   1
   9  -3   3 13088.0 1952.94   3
  -9   3  -4 157235. 5178.88   1
  -9  -3  -4 158507. 5864.83   4
  -9  -3  -4 156512. 6516.70   1
   9  -3   4 150404. 6278.09   3
  -9   3  -4 156665. 6148.30   4
  -9   3  -5 7135.90 1349.81   4
  -9  -3  -5 8750.70 1546.37   4
  -9  -3  -5 5688.32 1418.68   1
   9  -3   5 6087.62 1394.01   3
  -9   3  -6 518.472 855.646   4
  -9  -3  -6 2750.73 1071.46   4
  -9  -3  -6 1010.32 745.308   1
   9  -3   6 2426.22 1149.15   3
  -9   3  -7 3314.13 958.990   4
  -9  -3  -7 3170.61 1304.95   4
  -9  -3  -7 2536.25 1139.73   1
   9  -3   7 2750.20 1133.42   3
  -9   3  -8 139392. 6111.65   4
  -9  -3  -8 149394. 6543.26   4
   9  -3   8 136102. 6079.93   3
  -9   3  -9 18851.3 2326.56   4
  -9  -3  -9 20382.7 2629.58   4
   9  -3   9 19615.2 2312.60   3
  -9   3 -10 8296.87 1745.61   4
  -9  -3 -10 8849.39 2016.06   4
   9  -3  10 7027.29 1528.62   3
  -9   3 -11 5946.91 1604.54   4
  -9  -3 -11 2996.40 1431.10   4
   9  -3  11 4315.65 1380.04   3
  -9   3 -12 61564.3 4477.92   4
  -9  -3 -12 61335.2 4706.18   4
  -9   3 -13 11964.5 2129.07   4
   9  -4 -12 17701.6 2109.08   3
  -9   4  11 88691.6 5508.26   1
   9  -4 -11 85104.3 4470.80   3
  -9  -4  11 77528.4 5551.26   1
  -9  -4  10 9955.36 2196.02   1
  -9   4  10 14362.5 2359.81   1
   9  -4 -10 11016.2 1773.10   3
  -9  -4   9 5500.28 1781.22   1
  -9   4   9 4264.88 1421.64   1
   9  -4  -9 8813.97 1785.77   5
   9  -4  -9 4435.26 1210.10   3
  -9  -4   8 18196.1 2630.81   1
   9  -4  -8 21973.9 2602.72   5
  -9   4   8 21372.9 2549.56   1
   9  -4  -8 17650.2 2157.06   3
  -9   4   7 117623. 5906.65   1
   9  -4  -7 125865. 5967.18   5
   9  -4  -7 115386. 5344.77   3
  -9  -4   7 110470. 6435.35   1
  -9  -4   6 16521.8 2422.35   1
  -9   4   6 19614.5 2378.85   1
   9  -4  -6 15583.2 2088.45   5
   9  -4  -6 14966.9 1876.82   3
  -9   4   5 916.085 945.201   1
   9  -4  -5 1789.63 944.987   5
   9  -4  -5 510.289 861.884   3
  -9  -4   5 2091.45 1089.00   1
  -9   4   4 12324.2 1817.61   1
   9  -4  -4 9694.21 1622.63   5
   9  -4  -4 10409.5 1637.97   3
  -9  -4   4 11464.3 2169.76   1
  -9   4   3 132913. 5729.36   1
   9  -4  -3 140457. 5951.36   5
  -9  -4   3 130345. 6689.31   1
   9  -4  -3 132010. 5743.57   3
  -9   4   2 30509.1 2639.22   1
   9  -4  -2 34045.5 2838.30   5
  -9  -4   2 32908.4 3295.87   1
   9  -4  -2 31039.5 2707.27   3
  -9   4   1 26375.6 2356.08   1
   9  -4  -1 26413.0 2443.03   5
  -9  -4   1 26582.7 2992.59   1
   9  -4  -1 24311.4 2448.59   3
  -9   4   0 3721.44 951.626   1
   9  -4   0 4147.81 1144.85   5
  -9  -4   0 3341.87 1314.07   1
   9  -4   0 3182.36 1143.90   3
  -9   4  -1 129806. 5162.21   1
  -9  -4  -1 134620. 5227.43   4
   9  -4   1 139673. 5699.58   5
  -9  -4  -1 126451. 6461.70   1
   9  -4   1 128999. 5763.59   3
  -9   4  -2 30760.2 2323.29   1
  -9  -4  -2 27476.4 2349.84   4
   9  -4   2 28352.0 2474.29   5
   9  -4   2 28303.8 2682.81   3
  -9  -4  -2 24065.7 2809.23   1
  -9   4  -3 47670.0 2807.01   1
  -9  -4  -3 48741.8 3252.09   4
  -9  -4  -3 46418.4 3764.83   1
   9  -4   3 45841.3 3177.51   5
   9  -4   3 45712.4 3383.93   3
  -9  -4  -4 499.042 764.737   4
  -9  -4  -4-429.884 1030.76   1
   9  -4   4 1073.52 894.431   5
   9  -4   4-57.1719 900.774   3
  -9  -4  -5 46983.7 3465.08   4
  -9  -4  -5 43587.5 3599.28   1
   9  -4   5 44223.3 3385.90   3
  -9   4  -5 45650.0 3471.52   4
  -9  -4  -6 26424.8 2739.56   4
  -9   4  -6 22705.2 2381.69   4
   9  -4   6 24001.9 2523.08   3
  -9  -4  -6 22766.7 2594.74   1
  -9  -4  -7 80117.5 4835.02   4
  -9  -4  -7 66904.2 4530.30   1
   9  -4   7 78598.6 4596.59   3
  -9   4  -7 66806.3 4324.50   4
  -9   4  -8 2075.47 1269.67   4
  -9  -4  -8 3151.24 1424.94   4
  -9  -4  -8 422.345 1125.78   1
   9  -4   8 1548.58 840.451   3
  -9  -4  -9 29112.6 3216.96   4
   9  -4   9 25693.0 2687.58   3
  -9   4  -9 26445.8 2875.97   4
  -9  -4 -10 33122.0 3535.75   4
   9  -4  10 30309.5 2926.95   3
  -9   4 -10 28138.5 3005.10   4
  -9   4 -11 68448.2 4754.49   4
  -9  -4 -11 73423.2 5282.19   4
   9  -4  11 68653.2 4379.95   3
  -9   4 -12 692.677 1181.36   4
  -9  -4 -12 6642.91 2079.47   4
   9  -5 -11 556.983 860.054   3
  -9   5  10 57495.1 4444.73   1
   9  -5 -10 71292.1 4974.17   5
   9  -5 -10 58831.8 3896.24   3
  -9  -5  10 56273.1 4904.27   1
  -9  -5   9 25270.6 3295.83   1
  -9   5   9 33449.1 3323.92   1
   9  -5  -9 32108.8 3336.84   5
   9  -5  -9 26060.4 2611.29   3
  -9  -5   8 23125.0 3005.00   1
   9  -5  -8 30248.6 3176.83   5
   9  -5  -8 24119.9 2492.27   3
   9  -5  -7 4491.19 1490.10   5
   9  -5  -7 2407.06 1078.48   3
  -9   5   7 5135.75 1439.95   1
  -9  -5   7 2927.27 1316.12   1
  -9   5   6 46289.4 3605.85   1
   9  -5  -6 44898.2 3700.21   5
  -9  -5   6 42382.8 4167.47   1
   9  -5  -6 40119.7 3226.35   3
  -9   5   5 49363.7 3718.37   1
   9  -5  -5 46248.4 3753.75   5
  -9  -5   5 47361.0 4347.03   1
   9  -5  -5 38492.7 3171.34   3
  -9   5   4 72121.1 4368.41   1
   9  -5  -4 72575.7 4576.65   5
  -9  -5   4 70003.4 5135.27   1
   9  -5  -4 68065.8 4169.41   3
   9   5  -3 4311.18 1456.92   2
   9  -5  -3 1979.46 1109.35   5
  -9  -5   3 2854.35 1511.95   1
   9  -5  -3 1597.51 968.504   3
  -9   5   3 1604.32 980.549   1
  -9   5   2 21960.7 2263.24   1
   9   5  -2 20257.8 2498.34   2
   9  -5  -2 20313.7 2393.83   5
  -9  -5   2 20632.6 2870.70   1
   9  -5  -2 20491.7 2323.30   3
  -9   5   1 48968.2 3363.26   1
[truncated: 29,910 more chars]
