# Supplementary material for: Precursor Development and Aerosol‐Assisted Chemical Vapour Deposition for BiVO4 and W‐Doped BiVO4 Photoanodes: A Universal Ligand Approach
Source: ChemSusChem. 2024 Nov 8;18(4):e202401452. doi: 10.1002/cssc.202401452 (PMC11826119; doi:10.1002/cssc.202401452)
Supplement: Supplementary file 3 — Supporting Information [file CSSC-18-e202401452-s003.cif]

 
data_e19alj19
 
_audit_creation_method            'SHELXL-2018/3'
_shelx_SHELXL_version_number      '2018/3'
_chemical_name_systematic         ?
_chemical_name_common             ?
_chemical_melting_point           ?
_chemical_formula_moiety          'C46 H82 N4 O7 W2' 
_chemical_formula_sum
 'C46 H82 N4 O7 W2' 
_chemical_formula_weight          1170.85

loop_
 _atom_type_symbol
 _atom_type_description
 _atom_type_scat_dispersion_real
 _atom_type_scat_dispersion_imag
 _atom_type_scat_source
 'C'  'C'   0.0033   0.0016
 'International Tables Vol C Tables 4.2.6.8 and 6.1.1.4'
 'H'  'H'   0.0000   0.0000
 'International Tables Vol C Tables 4.2.6.8 and 6.1.1.4'
 'N'  'N'   0.0061   0.0033
 'International Tables Vol C Tables 4.2.6.8 and 6.1.1.4'
 'O'  'O'   0.0106   0.0060
 'International Tables Vol C Tables 4.2.6.8 and 6.1.1.4'
 'W'  'W'  -0.8490   6.8722
 'International Tables Vol C Tables 4.2.6.8 and 6.1.1.4'
 
_space_group_crystal_system       triclinic
_space_group_IT_number            2
_space_group_name_H-M_alt         'P -1'
_space_group_name_Hall            '-P 1'
 
_shelx_space_group_comment
;
The symmetry employed for this shelxl refinement is uniquely defined
by the following loop, which should always be used as a source of
symmetry information in preference to the above space-group names.
They are only intended as comments.
;
 
loop_
 _space_group_symop_operation_xyz
 'x, y, z'
 '-x, -y, -z'
 
_cell_length_a                    11.1967(4)
_cell_length_b                    12.9816(5)
_cell_length_c                    17.1459(6)
_cell_angle_alpha                 102.645(3)
_cell_angle_beta                  93.468(3)
_cell_angle_gamma                 90.044(3)
_cell_volume                      2427.02(16)
_cell_formula_units_Z             2
_cell_measurement_temperature     150(2)
_cell_measurement_reflns_used   14248
_cell_measurement_theta_min     3.7410
_cell_measurement_theta_max     27.5120
 
_exptl_crystal_description        block
_exptl_crystal_colour             colourless
_exptl_crystal_density_meas       ?
_exptl_crystal_density_method     ?
_exptl_crystal_density_diffrn     1.602          
_exptl_crystal_F_000              1180
_exptl_transmission_factor_min    ?
_exptl_transmission_factor_max    ?
_exptl_crystal_size_max           0.538
_exptl_crystal_size_mid           0.344
_exptl_crystal_size_min           0.092
_exptl_absorpt_coefficient_mu     4.787
_shelx_estimated_absorpt_T_min    0.183
_shelx_estimated_absorpt_T_max    0.667
loop_
_exptl_crystal_face_index_h
_exptl_crystal_face_index_k
_exptl_crystal_face_index_l
_exptl_crystal_face_perp_dist
  -1   -4  -22 0.2258
  -2   17  -12 0.0570
   0   16  -16 0.0319
 -12  -10   -6 0.2223
  12    0  -16 0.1556
   0  -16   16 0.0572
   8   -1  -21 0.1851
   3    4   21 0.2597
  16    1   -4 0.1505
 -14    1   11 0.1607
 -13   -3  -11 0.2330
  13    3   10 0.2318
loop_
_exptl_oxdiff_crystal_face_indexfrac_h
_exptl_oxdiff_crystal_face_indexfrac_k
_exptl_oxdiff_crystal_face_indexfrac_l
_exptl_oxdiff_crystal_face_x
_exptl_oxdiff_crystal_face_y
_exptl_oxdiff_crystal_face_z
-0.5858 -3.8911 -21.8063 -0.5436  0.1891  0.8178
-2.2073 17.3542 -11.5359 -0.4293 -0.9028  0.0242
 0.1827 15.9184 -16.2337 -0.4104 -0.8647  0.2895
-11.6152 -10.3261 -6.0328 -0.7450  0.6987  0.0357
11.9502 -0.4643 -16.3459  0.2513 -0.1572  0.9551
 0.1191 -16.1639 15.7040  0.4144  0.8730 -0.2571
 8.3294 -0.8361 -20.5006 -0.0411 -0.0929  0.9948
 2.5353  3.9916 21.2704  0.6351 -0.2216 -0.7400
15.6935  0.8683 -3.9806  0.7441 -0.2646  0.6134
-14.3214  0.5134 11.0624 -0.5045  0.1808 -0.8443
-13.0001 -3.1607 -10.5933 -0.9428  0.3326  0.0238
13.2867  3.0763  9.9502  0.9430 -0.3328  0.0093
_exptl_absorpt_correction_T_min                     0.179
_exptl_absorpt_correction_T_max                     0.669
_exptl_absorpt_correction_type            analytical
_exptl_absorpt_process_details
;
CrysAlisPro 1.171.40.43a (Rigaku Oxford Diffraction, 2019)
Analytical numeric absorption correction using a multifaceted crystal
			model based on expressions derived by R.C. Clark & J.S. Reid.
(Clark, R. C. & Reid, J. S. (1995). Acta Cryst. A51, 887-897)
Empirical absorption correction using spherical harmonics,
 implemented in SCALE3 ABSPACK scaling algorithm.
;
_oxdiff_exptl_absorpt_empirical_full_min           0.849
_oxdiff_exptl_absorpt_empirical_full_max           1.116
_oxdiff_exptl_absorpt_empirical_details
;
Empirical correction (ABSPACK) includes:
- Absorption correction using spherical harmonics
- Frame scaling
;
_diffrn_ambient_temperature 150.00(10) 
_diffrn_ambient_environment N~2~
_diffrn_source 'fine-focus sealed X-ray tube'
_diffrn_source_type 'Enhance (Mo) X-ray Source'
_diffrn_radiation_probe x-ray
_diffrn_radiation_type 'Mo K\a'
_diffrn_radiation_wavelength 0.71073
_diffrn_radiation_monochromator graphite
_diffrn_measurement_device 'four-circle diffractometer'
_diffrn_measurement_device_type 'New Xcalibur, EosS2'
_diffrn_measurement_method '\w scans'
_diffrn_detector 'CCD plate'
_diffrn_detector_type EosS2
_diffrn_detector_area_resol_mean 8.0734
_diffrn_reflns_number             18229
_diffrn_reflns_av_unetI/netI      0.0442
_diffrn_reflns_av_R_equivalents   ?
_diffrn_reflns_limit_h_min        -14
_diffrn_reflns_limit_h_max        14
_diffrn_reflns_limit_k_min        -16
_diffrn_reflns_limit_k_max        16
_diffrn_reflns_limit_l_min        -22
_diffrn_reflns_limit_l_max        22
_diffrn_reflns_theta_min          3.586
_diffrn_reflns_theta_max          27.580
_diffrn_reflns_theta_full         25.242
_diffrn_measured_fraction_theta_max   0.996
_diffrn_measured_fraction_theta_full  0.997
_diffrn_reflns_Laue_measured_fraction_max    0.996
_diffrn_reflns_Laue_measured_fraction_full   0.997
_diffrn_reflns_point_group_measured_fraction_max   0.996
_diffrn_reflns_point_group_measured_fraction_full  0.997
_reflns_number_total              18229
_reflns_number_gt                 12882
_reflns_threshold_expression      'I > 2\s(I)'
_reflns_Friedel_coverage          0.000
_reflns_Friedel_fraction_max      .
_reflns_Friedel_fraction_full     .
 
_reflns_special_details
;
 _reflns_Friedel_fraction is defined as the number of unique
 Friedel pairs measured divided by the number that would be
 possible theoretically, ignoring centric projections and
 systematic absences. Completness statistics refer to single and
 composite reflections containing twin component 1 only.
;
 
_computing_data_collection     'CrysAlisPro 1.171.40.67a (Rigaku OD, 2019)'
_computing_cell_refinement     'CrysAlisPro 1.171.40.67a (Rigaku OD, 2019)'
_computing_data_reduction      'CrysAlisPro 1.171.40.67a (Rigaku OD, 2019)'
_computing_structure_solution     'SHELXT 2014/5 (Sheldrick, 2014)'
_computing_structure_refinement   
;
 SHELXL-2018/3 (Sheldrick, 2018)
 Sheldrick GM (2008) Acta Crystallogr A64:112--122 and 
 C. B. H\"ubschle, G. M. Sheldrick and B. Dittrich
 ShelXle: a Qt graphical user interface for SHELXL
 J. Appl. Cryst., 44, (2011) 1281-1284.
;
_computing_molecular_graphics  

'ORTEP3 for Windows - Farrugia, L. J. J. Appl. Crystallogr. 1997, 30, 565'

_computing_publication_material    
;
 'WinGX publication routines, Farrugia, 
 L. J., J. Appl. Crystallogr., 1999, 32, 837-838
;
_refine_special_details
;
 Refined as a 2-component twin.
;
_twin_special_details
;
Component 2 rotated by 179.9719\% 
 around [0.40 0.42 0.82] (reciprocal) or [0.58 0.58 0.58] (direct)
;

_refine_ls_structure_factor_coef  Fsqd
_refine_ls_matrix_type            full
_refine_ls_weighting_scheme       calc
_refine_ls_weighting_details
'w=1/[\s^2^(Fo^2^)+(0.0436P)^2^] where P=(Fo^2^+2Fc^2^)/3'
_atom_sites_solution_primary      dual
_atom_sites_solution_secondary    ?
_atom_sites_solution_hydrogens    geom
_refine_ls_hydrogen_treatment     constr
_refine_ls_extinction_method      none
_refine_ls_extinction_coef        .
_refine_ls_number_reflns          18229
_refine_ls_number_parameters      553
_refine_ls_number_restraints      0
_refine_ls_R_factor_all           0.0513
_refine_ls_R_factor_gt            0.0302
_refine_ls_wR_factor_ref          0.0766
_refine_ls_wR_factor_gt           0.0718
_refine_ls_goodness_of_fit_ref    0.944
_refine_ls_restrained_S_all       0.944
_refine_ls_shift/su_max           0.002
_refine_ls_shift/su_mean          0.000
 
loop_
 _atom_site_label
 _atom_site_type_symbol
 _atom_site_fract_x
 _atom_site_fract_y
 _atom_site_fract_z
 _atom_site_U_iso_or_equiv
 _atom_site_adp_type
 _atom_site_occupancy
 _atom_site_site_symmetry_order  
 _atom_site_calc_flag
 _atom_site_refinement_flags_posn
 _atom_site_refinement_flags_adp
 _atom_site_refinement_flags_occupancy
 _atom_site_disorder_assembly
 _atom_site_disorder_group
W1 W 0.82083(2) 0.82556(2) 0.17270(2) 0.01312(6) Uani 1 1 d . . . . .
W2 W 0.69169(2) 0.67593(2) 0.31819(2) 0.01248(6) Uani 1 1 d . . . . .
N1 N 0.6706(4) 0.9477(4) 0.1863(3) 0.0170(8) Uani 1 1 d . . . . .
N3 N 0.9482(3) 0.7509(3) 0.1458(3) 0.0158(8) Uani 1 1 d . . . . .
N4 N 0.8501(4) 0.5613(4) 0.3086(3) 0.0190(10) Uani 1 1 d . . . . .
N5 N 0.5599(3) 0.7459(3) 0.3410(3) 0.0155(8) Uani 1 1 d . . . . .
O1 O 0.6982(4) 0.7679(4) 0.0871(2) 0.0217(11) Uani 1 1 d . . . . .
O2 O 0.8710(3) 0.9243(3) 0.1082(3) 0.0254(8) Uani 1 1 d . . . . .
O3 O 0.8761(4) 0.9250(4) 0.2693(3) 0.0224(10) Uani 1 1 d . . . . .
O4 O 0.7483(2) 0.7427(3) 0.23740(18) 0.0270(10) Uani 1 1 d . . . . .
O5 O 0.8127(4) 0.7574(4) 0.3924(2) 0.0240(11) Uani 1 1 d . . . . .
O6 O 0.6629(3) 0.5938(3) 0.3994(2) 0.0286(11) Uani 1 1 d . . . . .
O7 O 0.6411(4) 0.5554(4) 0.2328(3) 0.0227(11) Uani 1 1 d . . . . .
C1 C 0.5738(6) 0.7904(6) 0.0918(4) 0.0214(15) Uani 1 1 d . . . . .
C2 C 0.5570(6) 0.8810(5) 0.1653(4) 0.0195(14) Uani 1 1 d . . . . .
H2A H 0.489782 0.925712 0.153255 0.023 Uiso 1 1 calc R U . . .
H2B H 0.537313 0.851337 0.211482 0.023 Uiso 1 1 calc R U . . .
C3 C 0.5049(6) 0.6942(6) 0.1030(4) 0.0226(15) Uani 1 1 d . . . . .
H3A H 0.507847 0.637658 0.054806 0.034 Uiso 1 1 calc R U . . .
H3B H 0.421366 0.713018 0.112297 0.034 Uiso 1 1 calc R U . . .
H3C H 0.540932 0.669790 0.149175 0.034 Uiso 1 1 calc R U . . .
C4 C 0.5186(5) 0.8167(5) 0.0131(3) 0.0305(15) Uani 1 1 d . . . . .
H4A H 0.541264 0.762535 -0.032857 0.046 Uiso 1 1 calc R U . . .
H4B H 0.548552 0.885781 0.008145 0.046 Uiso 1 1 calc R U . . .
H4C H 0.431223 0.818252 0.014310 0.046 Uiso 1 1 calc R U . . .
C6 C 0.6877(4) 1.0246(4) 0.1330(3) 0.0186(11) Uani 1 1 d . . . . .
H6A H 0.698635 1.096609 0.166895 0.022 Uiso 1 1 calc R U . . .
H6B H 0.614373 1.024217 0.097625 0.022 Uiso 1 1 calc R U . . .
C5 C 0.7985(4) 0.9980(4) 0.0796(3) 0.0227(14) Uani 1 1 d . . . . .
C7 C 0.7622(5) 0.9474(5) -0.0085(3) 0.0318(15) Uani 1 1 d . . . . .
H7A H 0.699348 0.989289 -0.028442 0.048 Uiso 1 1 calc R U . . .
H7B H 0.732196 0.875361 -0.012598 0.048 Uiso 1 1 calc R U . . .
H7C H 0.831976 0.945364 -0.040686 0.048 Uiso 1 1 calc R U . . .
C8 C 0.8658(5) 1.0992(5) 0.0805(4) 0.0397(17) Uani 1 1 d . . . . .
H8A H 0.811916 1.148418 0.060481 0.060 Uiso 1 1 calc R U . . .
H8B H 0.933238 1.083826 0.046070 0.060 Uiso 1 1 calc R U . . .
H8C H 0.895798 1.131054 0.135330 0.060 Uiso 1 1 calc R U . . .
C9 C 0.8079(6) 1.0133(6) 0.3086(3) 0.0208(15) Uani 1 1 d . . . . .
C10 C 0.6776(5) 0.9975(5) 0.2723(3) 0.0164(14) Uani 1 1 d . . . . .
H10A H 0.633471 0.952947 0.301237 0.020 Uiso 1 1 calc R U . . .
H10B H 0.638215 1.066978 0.280204 0.020 Uiso 1 1 calc R U . . .
C11 C 0.8709(5) 1.1129(5) 0.2981(4) 0.0391(17) Uani 1 1 d . . . . .
H11A H 0.949395 1.120053 0.327433 0.059 Uiso 1 1 calc R U . . .
H11B H 0.822554 1.174574 0.318896 0.059 Uiso 1 1 calc R U . . .
H11C H 0.881380 1.108228 0.241050 0.059 Uiso 1 1 calc R U . . .
C12 C 0.8081(7) 1.0129(6) 0.3975(4) 0.0322(19) Uani 1 1 d . . . . .
H12A H 0.890513 1.020348 0.420963 0.048 Uiso 1 1 calc R U . . .
H12B H 0.773295 0.946281 0.404011 0.048 Uiso 1 1 calc R U . . .
H12C H 0.760658 1.071968 0.424662 0.048 Uiso 1 1 calc R U . . .
C13 C 0.9324(6) 0.7258(6) 0.4042(4) 0.0211(15) Uani 1 1 d . . . . .
C14 C 0.9593(5) 0.6322(5) 0.3352(4) 0.0216(14) Uani 1 1 d . . . . .
H14A H 0.985423 0.659535 0.289265 0.026 Uiso 1 1 calc R U . . .
H14B H 1.025524 0.590623 0.353013 0.026 Uiso 1 1 calc R U . . .
C15 C 1.0184(6) 0.8150(6) 0.4013(4) 0.0258(16) Uani 1 1 d . . . . .
H15A H 1.003329 0.875979 0.444431 0.039 Uiso 1 1 calc R U . . .
H15B H 1.006561 0.834901 0.349521 0.039 Uiso 1 1 calc R U . . .
H15C H 1.100822 0.791681 0.408214 0.039 Uiso 1 1 calc R U . . .
C16 C 0.9504(6) 0.7011(5) 0.4883(4) 0.0338(17) Uani 1 1 d . . . . .
H16A H 0.945822 0.766609 0.529186 0.051 Uiso 1 1 calc R U . . .
H16B H 1.029037 0.669485 0.493812 0.051 Uiso 1 1 calc R U . . .
H16C H 0.887797 0.651654 0.495138 0.051 Uiso 1 1 calc R U . . .
C17 C 0.7119(4) 0.4956(5) 0.4030(4) 0.0242(11) Uani 1 1 d . . . . .
C18 C 0.8333(5) 0.4823(4) 0.3601(4) 0.0237(13) Uani 1 1 d . . . . .
H18A H 0.900565 0.490147 0.401322 0.028 Uiso 1 1 calc R U . . .
H18B H 0.835998 0.410116 0.326309 0.028 Uiso 1 1 calc R U . . .
C19 C 0.6215(6) 0.4099(6) 0.3669(4) 0.049(2) Uani 1 1 d . . . . .
H19A H 0.556431 0.411671 0.402882 0.073 Uiso 1 1 calc R U . . .
H19B H 0.660200 0.340995 0.359089 0.073 Uiso 1 1 calc R U . . .
H19C H 0.588905 0.421130 0.315073 0.073 Uiso 1 1 calc R U . . .
C20 C 0.7363(6) 0.4925(7) 0.4909(4) 0.054(2) Uani 1 1 d . . . . .
H20A H 0.660558 0.497014 0.517176 0.080 Uiso 1 1 calc R U . . .
H20B H 0.788420 0.552264 0.517340 0.080 Uiso 1 1 calc R U . . .
H20C H 0.775739 0.426268 0.494820 0.080 Uiso 1 1 calc R U . . .
C21 C 0.7228(6) 0.4870(6) 0.1837(4) 0.0226(15) Uani 1 1 d . . . . .
C22 C 0.8498(5) 0.5135(6) 0.2226(4) 0.0226(15) Uani 1 1 d . . . . .
H22A H 0.897040 0.448040 0.214910 0.027 Uiso 1 1 calc R U . . .
H22B H 0.889078 0.562854 0.195236 0.027 Uiso 1 1 calc R U . . .
C23 C 0.6875(5) 0.3722(5) 0.1762(4) 0.0363(17) Uani 1 1 d . . . . .
H23A H 0.600687 0.363739 0.165615 0.054 Uiso 1 1 calc R U . . .
H23B H 0.711297 0.350633 0.226118 0.054 Uiso 1 1 calc R U . . .
H23C H 0.727893 0.328090 0.131867 0.054 Uiso 1 1 calc R U . . .
C24 C 0.7169(7) 0.5099(6) 0.0996(4) 0.0295(17) Uani 1 1 d . . . . .
H24A H 0.637679 0.489595 0.073223 0.044 Uiso 1 1 calc R U . . .
H24B H 0.778237 0.469216 0.068249 0.044 Uiso 1 1 calc R U . . .
H24C H 0.731100 0.585404 0.103646 0.044 Uiso 1 1 calc R U . . .
C31 C 1.0580(4) 0.7208(4) 0.1056(3) 0.0200(10) Uani 1 1 d . . . . .
C32 C 1.0235(5) 0.6955(6) 0.0156(3) 0.0414(17) Uani 1 1 d . . . . .
H32A H 0.973718 0.631151 0.001710 0.062 Uiso 1 1 calc R U . . .
H32B H 1.096089 0.684692 -0.014170 0.062 Uiso 1 1 calc R U . . .
H32C H 0.978554 0.754354 0.001689 0.062 Uiso 1 1 calc R U . . .
C33 C 1.1435(5) 0.8144(5) 0.1244(4) 0.0374(17) Uani 1 1 d . . . . .
H33A H 1.163962 0.833300 0.182214 0.056 Uiso 1 1 calc R U . . .
H33B H 1.105576 0.874504 0.107344 0.056 Uiso 1 1 calc R U . . .
H33C H 1.216496 0.796090 0.095925 0.056 Uiso 1 1 calc R U . . .
C34 C 1.1139(5) 0.6265(5) 0.1301(4) 0.0415(15) Uani 1 1 d . . . . .
H34A H 1.131568 0.642701 0.188200 0.062 Uiso 1 1 calc R U . . .
H34B H 1.188254 0.609427 0.102973 0.062 Uiso 1 1 calc R U . . .
H34C H 1.058374 0.566077 0.115087 0.062 Uiso 1 1 calc R U . . .
C51 C 0.4466(4) 0.7835(4) 0.3738(3) 0.0181(10) Uani 1 1 d . . . . .
C52 C 0.4114(5) 0.7118(5) 0.4283(4) 0.0370(15) Uani 1 1 d . . . . .
H52A H 0.399368 0.639444 0.396796 0.056 Uiso 1 1 calc R U . . .
H52B H 0.337018 0.736773 0.452959 0.056 Uiso 1 1 calc R U . . .
H52C H 0.475146 0.712956 0.470280 0.056 Uiso 1 1 calc R U . . .
C53 C 0.4619(5) 0.8956(5) 0.4200(4) 0.0348(16) Uani 1 1 d . . . . .
H53A H 0.482224 0.940746 0.383616 0.052 Uiso 1 1 calc R U . . .
H53B H 0.526269 0.899798 0.461919 0.052 Uiso 1 1 calc R U . . .
H53C H 0.387081 0.919500 0.444506 0.052 Uiso 1 1 calc R U . . .
C54 C 0.3517(4) 0.7765(5) 0.3054(3) 0.0348(15) Uani 1 1 d . . . . .
H54A H 0.375004 0.822241 0.270222 0.052 Uiso 1 1 calc R U . . .
H54B H 0.274793 0.799309 0.327191 0.052 Uiso 1 1 calc R U . . .
H54C H 0.344247 0.703354 0.274728 0.052 Uiso 1 1 calc R U . . .
C61 C 0.1843(5) 0.3670(5) 0.2401(4) 0.0266(13) Uani 1 1 d . . . . .
C62 C 0.1726(6) 0.3329(6) 0.1586(4) 0.0326(18) Uani 1 1 d . . . . .
H62 H 0.108941 0.285636 0.135238 0.039 Uiso 1 1 calc R U . . .
C63 C 0.2518(6) 0.3658(6) 0.1089(4) 0.0352(19) Uani 1 1 d . . . . .
H63 H 0.242917 0.339811 0.052543 0.042 Uiso 1 1 calc R U . . .
C64 C 0.3420(5) 0.4354(6) 0.1414(4) 0.0396(19) Uani 1 1 d . . . . .
H64 H 0.395762 0.458351 0.107721 0.048 Uiso 1 1 calc R U . . .
C65 C 0.3555(6) 0.4725(6) 0.2235(5) 0.039(2) Uani 1 1 d . . . . .
H65 H 0.417966 0.521401 0.246222 0.047 Uiso 1 1 calc R U . . .
C66 C 0.2779(6) 0.4383(6) 0.2719(4) 0.0271(16) Uani 1 1 d . . . . .
H66 H 0.288110 0.463556 0.328275 0.033 Uiso 1 1 calc R U . . .
C67 C 0.1015(5) 0.3259(5) 0.2928(4) 0.0323(13) Uani 1 1 d . . . . .
H67A H 0.081152 0.383618 0.337035 0.048 Uiso 1 1 calc R U . . .
H67B H 0.141282 0.270016 0.314458 0.048 Uiso 1 1 calc R U . . .
H67C H 0.028289 0.297353 0.261268 0.048 Uiso 1 1 calc R U . . .
C71 C 0.3527(5) 0.1427(5) 0.2788(4) 0.0258(14) Uani 1 1 d . . . . .
C72 C 0.2613(7) 0.0669(6) 0.2534(4) 0.037(2) Uani 1 1 d . . . . .
H72 H 0.246244 0.036963 0.197926 0.045 Uiso 1 1 calc R U . . .
C73 C 0.1926(6) 0.0355(6) 0.3089(5) 0.042(2) Uani 1 1 d . . . . .
H73 H 0.132437 -0.017523 0.291390 0.051 Uiso 1 1 calc R U . . .
C74 C 0.2110(6) 0.0803(6) 0.3887(4) 0.040(2) Uani 1 1 d . . . . .
H74 H 0.163399 0.058833 0.426520 0.048 Uiso 1 1 calc R U . . .
C75 C 0.2980(6) 0.1561(7) 0.4138(4) 0.040(2) Uani 1 1 d . . . . .
H75 H 0.309457 0.188676 0.469094 0.049 Uiso 1 1 calc R U . . .
C76 C 0.3701(6) 0.1858(7) 0.3588(4) 0.0367(19) Uani 1 1 d . . . . .
H76 H 0.432170 0.236857 0.377191 0.044 Uiso 1 1 calc R U . . .
C77 C 0.4252(5) 0.1802(5) 0.2185(4) 0.0300(15) Uani 1 1 d . . . . .
H77A H 0.502986 0.207415 0.243975 0.045 Uiso 1 1 calc R U . . .
H77B H 0.382201 0.236429 0.199234 0.045 Uiso 1 1 calc R U . . .
H77C H 0.437269 0.121140 0.173294 0.045 Uiso 1 1 calc R U . . .
 
loop_
 _atom_site_aniso_label
 _atom_site_aniso_U_11
 _atom_site_aniso_U_22
 _atom_site_aniso_U_33
 _atom_site_aniso_U_23
 _atom_site_aniso_U_13
 _atom_site_aniso_U_12
W1 0.01229(12) 0.01363(15) 0.01450(12) 0.00485(9) 0.00281(9) 0.00287(9)
W2 0.01231(12) 0.01321(15) 0.01247(13) 0.00338(9) 0.00304(9) 0.00282(8)
N1 0.014(2) 0.023(3) 0.017(2) 0.0106(19) 0.0018(17) 0.0037(18)
N3 0.016(2) 0.018(3) 0.015(2) 0.0086(19) -0.0004(17) 0.0014(17)
N4 0.017(2) 0.026(3) 0.017(2) 0.010(2) 0.0053(19) 0.007(2)
N5 0.010(2) 0.022(3) 0.016(2) 0.0075(19) 0.0020(17) 0.0052(17)
O1 0.0116(19) 0.031(3) 0.020(2) 0.0002(18) 0.0002(16) -0.0001(17)
O2 0.023(2) 0.034(3) 0.028(2) 0.0239(19) 0.0122(17) 0.0093(17)
O3 0.0127(19) 0.030(3) 0.020(2) -0.0036(17) -0.0018(16) 0.0019(17)
O4 0.025(2) 0.045(3) 0.018(2) 0.019(2) 0.0099(18) 0.006(2)
O5 0.0119(18) 0.034(3) 0.022(2) -0.0007(18) -0.0028(16) 0.0038(18)
O6 0.035(2) 0.026(2) 0.032(2) 0.0156(19) 0.019(2) 0.0061(18)
O7 0.0145(19) 0.022(3) 0.026(2) -0.0058(18) 0.0011(16) 0.0020(17)
C1 0.017(3) 0.030(4) 0.018(3) 0.007(3) -0.004(2) 0.005(3)
C2 0.013(3) 0.018(4) 0.027(3) 0.004(3) 0.002(2) 0.003(2)
C3 0.018(3) 0.024(4) 0.025(3) 0.004(3) 0.000(2) 0.002(3)
C4 0.030(3) 0.035(4) 0.026(3) 0.008(3) -0.007(3) -0.002(3)
C6 0.021(3) 0.009(3) 0.029(3) 0.007(2) 0.007(2) 0.005(2)
C5 0.018(3) 0.023(3) 0.032(3) 0.014(3) 0.011(2) 0.004(2)
C7 0.034(3) 0.038(4) 0.030(3) 0.020(3) 0.014(3) 0.019(3)
C8 0.042(4) 0.026(4) 0.063(4) 0.031(3) 0.019(3) 0.018(3)
C9 0.025(3) 0.020(4) 0.017(3) 0.006(2) -0.002(3) 0.003(3)
C10 0.016(3) 0.017(3) 0.016(3) 0.001(2) 0.006(2) -0.001(2)
C11 0.045(4) 0.024(4) 0.047(4) 0.009(3) -0.010(3) -0.011(3)
C12 0.038(4) 0.037(5) 0.018(3) 0.000(3) -0.001(3) 0.003(3)
C13 0.016(3) 0.030(4) 0.019(3) 0.011(3) -0.003(2) 0.003(3)
C14 0.011(3) 0.027(4) 0.031(3) 0.014(3) 0.006(2) 0.003(2)
C15 0.023(3) 0.027(4) 0.029(3) 0.009(3) 0.000(3) 0.004(3)
C16 0.040(4) 0.039(4) 0.026(3) 0.013(3) -0.003(3) -0.004(3)
C17 0.017(3) 0.025(4) 0.034(3) 0.011(3) 0.006(2) 0.003(2)
C18 0.026(3) 0.014(3) 0.033(3) 0.008(2) 0.007(3) 0.007(2)
C19 0.040(4) 0.030(4) 0.073(5) 0.001(4) 0.023(4) -0.003(3)
C20 0.035(4) 0.102(7) 0.034(4) 0.038(4) 0.009(3) 0.004(4)
C21 0.027(3) 0.020(4) 0.021(3) 0.003(2) 0.008(3) 0.010(3)
C22 0.022(3) 0.018(3) 0.027(3) 0.001(2) 0.010(2) 0.009(2)
C23 0.052(4) 0.022(4) 0.031(3) 0.000(3) -0.003(3) -0.004(3)
C24 0.029(4) 0.032(4) 0.026(3) 0.003(3) 0.002(3) 0.005(3)
C31 0.019(3) 0.016(3) 0.025(3) 0.002(2) 0.006(2) 0.003(2)
C32 0.037(4) 0.059(5) 0.026(3) 0.005(3) 0.010(3) 0.014(3)
C33 0.021(3) 0.042(4) 0.051(4) 0.014(3) 0.007(3) -0.001(3)
C34 0.042(4) 0.034(5) 0.058(5) 0.023(3) 0.031(3) 0.022(3)
C51 0.012(3) 0.023(3) 0.018(3) -0.001(2) 0.006(2) 0.003(2)
C52 0.031(4) 0.050(5) 0.040(4) 0.027(3) 0.020(3) 0.013(3)
C53 0.034(3) 0.025(4) 0.046(4) 0.005(3) 0.019(3) 0.012(3)
C54 0.019(3) 0.050(5) 0.036(3) 0.011(3) 0.005(3) 0.004(3)
C61 0.025(3) 0.022(4) 0.034(4) 0.008(3) 0.005(3) 0.009(3)
C62 0.033(4) 0.033(4) 0.029(4) 0.005(3) -0.005(3) 0.000(3)
C63 0.040(4) 0.039(5) 0.030(4) 0.013(3) 0.007(3) 0.016(3)
C64 0.033(4) 0.040(4) 0.055(5) 0.026(3) 0.017(4) 0.011(3)
C65 0.029(4) 0.029(4) 0.058(5) 0.008(4) 0.005(3) -0.002(3)
C66 0.025(3) 0.025(4) 0.030(3) 0.004(3) -0.001(3) 0.004(3)
C67 0.026(4) 0.041(5) 0.033(4) 0.014(3) 0.008(3) 0.009(3)
C71 0.022(3) 0.023(4) 0.033(4) 0.009(3) 0.005(3) 0.011(2)
C72 0.051(5) 0.021(4) 0.038(4) 0.000(3) 0.016(3) 0.000(3)
C73 0.038(4) 0.030(4) 0.059(5) 0.008(4) 0.014(4) 0.000(3)
C74 0.045(4) 0.040(5) 0.044(4) 0.022(3) 0.018(4) 0.016(3)
C75 0.045(5) 0.053(5) 0.025(4) 0.011(3) 0.005(3) 0.019(4)
C76 0.024(4) 0.046(5) 0.041(4) 0.010(4) 0.003(3) 0.008(3)
C77 0.024(3) 0.034(4) 0.034(4) 0.011(3) 0.006(3) 0.011(3)
 
_geom_special_details
;
 All esds (except the esd in the dihedral angle between two l.s. planes)
 are estimated using the full covariance matrix.  The cell esds are taken
 into account individually in the estimation of esds in distances, angles
 and torsion angles; correlations between esds in cell parameters are only
 used when they are defined by crystal symmetry.  An approximate (isotropic)
 treatment of cell esds is used for estimating esds involving l.s. planes.
;
 
loop_
 _geom_bond_atom_site_label_1
 _geom_bond_atom_site_label_2
 _geom_bond_distance
 _geom_bond_site_symmetry_2
 _geom_bond_publ_flag
W1 N3 1.753(3) . ?
W1 O4 1.918(3) . ?
W1 O3 1.931(4) . ?
W1 O1 1.968(4) . ?
W1 O2 1.969(3) . ?
W1 N1 2.300(4) . ?
W2 N5 1.752(3) . ?
W2 O4 1.924(3) . ?
W2 O5 1.942(4) . ?
W2 O7 1.952(4) . ?
W2 O6 1.970(3) . ?
W2 N4 2.306(4) . ?
N1 C10 1.473(7) . ?
N1 C6 1.512(5) . ?
N1 C2 1.517(8) . ?
N3 C31 1.457(5) . ?
N4 C22 1.469(8) . ?
N4 C18 1.512(6) . ?
N4 C14 1.516(7) . ?
N5 C51 1.460(5) . ?
O1 C1 1.427(8) . ?
O2 C5 1.403(6) . ?
O3 C9 1.442(8) . ?
O5 C13 1.418(8) . ?
O6 C17 1.401(6) . ?
O7 C21 1.449(8) . ?
C1 C3 1.522(10) . ?
C1 C2 1.544(9) . ?
C1 C4 1.557(9) . ?
C2 H2A 0.9900 . ?
C2 H2B 0.9900 . ?
C3 H3A 0.9800 . ?
C3 H3B 0.9800 . ?
C3 H3C 0.9800 . ?
C4 H4A 0.9800 . ?
C4 H4B 0.9800 . ?
C4 H4C 0.9800 . ?
C6 C5 1.581(6) . ?
C6 H6A 0.9900 . ?
C6 H6B 0.9900 . ?
C5 C8 1.511(7) . ?
C5 C7 1.540(8) . ?
C7 H7A 0.9800 . ?
C7 H7B 0.9800 . ?
C7 H7C 0.9800 . ?
C8 H8A 0.9800 . ?
C8 H8B 0.9800 . ?
C8 H8C 0.9800 . ?
C9 C11 1.522(9) . ?
C9 C12 1.526(9) . ?
C9 C10 1.546(8) . ?
C10 H10A 0.9900 . ?
C10 H10B 0.9900 . ?
C11 H11A 0.9800 . ?
C11 H11B 0.9800 . ?
C11 H11C 0.9800 . ?
C12 H12A 0.9800 . ?
C12 H12B 0.9800 . ?
C12 H12C 0.9800 . ?
C13 C15 1.516(9) . ?
C13 C14 1.544(9) . ?
C13 C16 1.545(9) . ?
C14 H14A 0.9900 . ?
C14 H14B 0.9900 . ?
C15 H15A 0.9800 . ?
C15 H15B 0.9800 . ?
C15 H15C 0.9800 . ?
C16 H16A 0.9800 . ?
C16 H16B 0.9800 . ?
C16 H16C 0.9800 . ?
C17 C19 1.506(9) . ?
C17 C20 1.525(8) . ?
C17 C18 1.576(6) . ?
C18 H18A 0.9900 . ?
C18 H18B 0.9900 . ?
C19 H19A 0.9800 . ?
C19 H19B 0.9800 . ?
C19 H19C 0.9800 . ?
C20 H20A 0.9800 . ?
C20 H20B 0.9800 . ?
C20 H20C 0.9800 . ?
C21 C23 1.517(9) . ?
C21 C24 1.532(10) . ?
C21 C22 1.539(9) . ?
C22 H22A 0.9900 . ?
C22 H22B 0.9900 . ?
C23 H23A 0.9800 . ?
C23 H23B 0.9800 . ?
C23 H23C 0.9800 . ?
C24 H24A 0.9800 . ?
C24 H24B 0.9800 . ?
C24 H24C 0.9800 . ?
C31 C34 1.503(7) . ?
C31 C33 1.513(8) . ?
C31 C32 1.530(8) . ?
C32 H32A 0.9800 . ?
C32 H32B 0.9800 . ?
C32 H32C 0.9800 . ?
C33 H33A 0.9800 . ?
C33 H33B 0.9800 . ?
C33 H33C 0.9800 . ?
C34 H34A 0.9800 . ?
C34 H34B 0.9800 . ?
C34 H34C 0.9800 . ?
C51 C53 1.502(8) . ?
C51 C54 1.521(8) . ?
C51 C52 1.524(6) . ?
C52 H52A 0.9800 . ?
C52 H52B 0.9800 . ?
C52 H52C 0.9800 . ?
C53 H53A 0.9800 . ?
C53 H53B 0.9800 . ?
C53 H53C 0.9800 . ?
C54 H54A 0.9800 . ?
C54 H54B 0.9800 . ?
C54 H54C 0.9800 . ?
C61 C62 1.369(10) . ?
C61 C66 1.401(9) . ?
C61 C67 1.507(6) . ?
C62 C63 1.394(10) . ?
C62 H62 0.9500 . ?
C63 C64 1.363(10) . ?
C63 H63 0.9500 . ?
C64 C65 1.382(10) . ?
C64 H64 0.9500 . ?
C65 C66 1.375(10) . ?
C65 H65 0.9500 . ?
C66 H66 0.9500 . ?
C67 H67A 0.9800 . ?
C67 H67B 0.9800 . ?
C67 H67C 0.9800 . ?
C71 C76 1.366(10) . ?
C71 C72 1.401(9) . ?
C71 C77 1.511(7) . ?
C72 C73 1.386(10) . ?
C72 H72 0.9500 . ?
C73 C74 1.368(10) . ?
C73 H73 0.9500 . ?
C74 C75 1.365(10) . ?
C74 H74 0.9500 . ?
C75 C76 1.394(10) . ?
C75 H75 0.9500 . ?
C76 H76 0.9500 . ?
C77 H77A 0.9800 . ?
C77 H77B 0.9800 . ?
C77 H77C 0.9800 . ?
 
loop_
 _geom_angle_atom_site_label_1
 _geom_angle_atom_site_label_2
 _geom_angle_atom_site_label_3
 _geom_angle
 _geom_angle_site_symmetry_1
 _geom_angle_site_symmetry_3
 _geom_angle_publ_flag
N3 W1 O4 100.61(15) . . ?
N3 W1 O3 103.3(2) . . ?
O4 W1 O3 89.03(18) . . ?
N3 W1 O1 104.3(2) . . ?
O4 W1 O1 87.77(15) . . ?
O3 W1 O1 152.34(13) . . ?
N3 W1 O2 88.78(14) . . ?
O4 W1 O2 170.53(12) . . ?
O3 W1 O2 90.0(2) . . ?
O1 W1 O2 88.76(19) . . ?
N3 W1 N1 165.59(14) . . ?
O4 W1 N1 93.72(13) . . ?
O3 W1 N1 78.17(19) . . ?
O1 W1 N1 74.63(19) . . ?
O2 W1 N1 76.86(12) . . ?
N5 W2 O4 100.68(15) . . ?
N5 W2 O5 103.6(2) . . ?
O4 W2 O5 87.64(15) . . ?
N5 W2 O7 104.4(2) . . ?
O4 W2 O7 88.06(17) . . ?
O5 W2 O7 151.94(14) . . ?
N5 W2 O6 90.07(15) . . ?
O4 W2 O6 169.17(14) . . ?
O5 W2 O6 88.59(17) . . ?
O7 W2 O6 90.51(19) . . ?
N5 W2 N4 166.65(14) . . ?
O4 W2 N4 92.63(13) . . ?
O5 W2 N4 77.8(2) . . ?
O7 W2 N4 74.76(19) . . ?
O6 W2 N4 76.65(13) . . ?
C10 N1 C6 113.6(5) . . ?
C10 N1 C2 109.5(3) . . ?
C6 N1 C2 114.1(5) . . ?
C10 N1 W1 104.4(4) . . ?
C6 N1 W1 110.5(2) . . ?
C2 N1 W1 103.8(4) . . ?
C31 N3 W1 157.5(3) . . ?
C22 N4 C18 113.7(5) . . ?
C22 N4 C14 110.5(3) . . ?
C18 N4 C14 113.3(5) . . ?
C22 N4 W2 103.9(4) . . ?
C18 N4 W2 110.2(2) . . ?
C14 N4 W2 104.4(4) . . ?
C51 N5 W2 164.3(3) . . ?
C1 O1 W1 123.9(3) . . ?
C5 O2 W1 126.5(3) . . ?
C9 O3 W1 124.3(4) . . ?
W1 O4 W2 169.63(19) . . ?
C13 O5 W2 125.2(4) . . ?
C17 O6 W2 126.1(3) . . ?
C21 O7 W2 124.0(4) . . ?
O1 C1 C3 110.3(6) . . ?
O1 C1 C2 108.9(5) . . ?
C3 C1 C2 108.0(6) . . ?
O1 C1 C4 111.7(5) . . ?
C3 C1 C4 105.9(5) . . ?
C2 C1 C4 111.9(6) . . ?
N1 C2 C1 110.2(5) . . ?
N1 C2 H2A 109.6 . . ?
C1 C2 H2A 109.6 . . ?
N1 C2 H2B 109.6 . . ?
C1 C2 H2B 109.6 . . ?
H2A C2 H2B 108.1 . . ?
C1 C3 H3A 109.5 . . ?
C1 C3 H3B 109.5 . . ?
H3A C3 H3B 109.5 . . ?
C1 C3 H3C 109.5 . . ?
H3A C3 H3C 109.5 . . ?
H3B C3 H3C 109.5 . . ?
C1 C4 H4A 109.5 . . ?
C1 C4 H4B 109.5 . . ?
H4A C4 H4B 109.5 . . ?
C1 C4 H4C 109.5 . . ?
H4A C4 H4C 109.5 . . ?
H4B C4 H4C 109.5 . . ?
N1 C6 C5 113.1(4) . . ?
N1 C6 H6A 109.0 . . ?
C5 C6 H6A 109.0 . . ?
N1 C6 H6B 109.0 . . ?
C5 C6 H6B 109.0 . . ?
H6A C6 H6B 107.8 . . ?
O2 C5 C8 112.2(5) . . ?
O2 C5 C7 106.2(5) . . ?
C8 C5 C7 107.1(5) . . ?
O2 C5 C6 109.6(4) . . ?
C8 C5 C6 108.8(4) . . ?
C7 C5 C6 113.0(5) . . ?
C5 C7 H7A 109.5 . . ?
C5 C7 H7B 109.5 . . ?
H7A C7 H7B 109.5 . . ?
C5 C7 H7C 109.5 . . ?
H7A C7 H7C 109.5 . . ?
H7B C7 H7C 109.5 . . ?
C5 C8 H8A 109.5 . . ?
C5 C8 H8B 109.5 . . ?
H8A C8 H8B 109.5 . . ?
C5 C8 H8C 109.5 . . ?
H8A C8 H8C 109.5 . . ?
H8B C8 H8C 109.5 . . ?
O3 C9 C11 106.9(5) . . ?
O3 C9 C12 108.8(6) . . ?
C11 C9 C12 109.5(5) . . ?
O3 C9 C10 107.7(5) . . ?
C11 C9 C10 115.2(6) . . ?
C12 C9 C10 108.5(5) . . ?
N1 C10 C9 112.7(5) . . ?
N1 C10 H10A 109.1 . . ?
C9 C10 H10A 109.1 . . ?
N1 C10 H10B 109.1 . . ?
C9 C10 H10B 109.1 . . ?
H10A C10 H10B 107.8 . . ?
C9 C11 H11A 109.5 . . ?
C9 C11 H11B 109.5 . . ?
H11A C11 H11B 109.5 . . ?
C9 C11 H11C 109.5 . . ?
H11A C11 H11C 109.5 . . ?
H11B C11 H11C 109.5 . . ?
C9 C12 H12A 109.5 . . ?
C9 C12 H12B 109.5 . . ?
H12A C12 H12B 109.5 . . ?
C9 C12 H12C 109.5 . . ?
H12A C12 H12C 109.5 . . ?
H12B C12 H12C 109.5 . . ?
O5 C13 C15 110.2(6) . . ?
O5 C13 C14 108.7(5) . . ?
C15 C13 C14 107.4(6) . . ?
O5 C13 C16 109.1(5) . . ?
C15 C13 C16 107.4(5) . . ?
C14 C13 C16 113.9(6) . . ?
N4 C14 C13 111.3(5) . . ?
N4 C14 H14A 109.4 . . ?
C13 C14 H14A 109.4 . . ?
N4 C14 H14B 109.4 . . ?
C13 C14 H14B 109.4 . . ?
H14A C14 H14B 108.0 . . ?
C13 C15 H15A 109.5 . . ?
C13 C15 H15B 109.5 . . ?
H15A C15 H15B 109.5 . . ?
C13 C15 H15C 109.5 . . ?
H15A C15 H15C 109.5 . . ?
H15B C15 H15C 109.5 . . ?
C13 C16 H16A 109.5 . . ?
C13 C16 H16B 109.5 . . ?
H16A C16 H16B 109.5 . . ?
C13 C16 H16C 109.5 . . ?
H16A C16 H16C 109.5 . . ?
H16B C16 H16C 109.5 . . ?
O6 C17 C19 109.1(5) . . ?
O6 C17 C20 108.1(5) . . ?
C19 C17 C20 107.8(5) . . ?
O6 C17 C18 109.5(4) . . ?
C19 C17 C18 112.9(5) . . ?
C20 C17 C18 109.2(5) . . ?
N4 C18 C17 113.3(4) . . ?
N4 C18 H18A 108.9 . . ?
C17 C18 H18A 108.9 . . ?
N4 C18 H18B 108.9 . . ?
C17 C18 H18B 108.9 . . ?
H18A C18 H18B 107.7 . . ?
C17 C19 H19A 109.5 . . ?
C17 C19 H19B 109.5 . . ?
H19A C19 H19B 109.5 . . ?
C17 C19 H19C 109.5 . . ?
H19A C19 H19C 109.5 . . ?
H19B C19 H19C 109.5 . . ?
C17 C20 H20A 109.5 . . ?
C17 C20 H20B 109.5 . . ?
H20A C20 H20B 109.5 . . ?
C17 C20 H20C 109.5 . . ?
H20A C20 H20C 109.5 . . ?
H20B C20 H20C 109.5 . . ?
O7 C21 C23 110.2(5) . . ?
O7 C21 C24 109.5(6) . . ?
C23 C21 C24 108.2(5) . . ?
O7 C21 C22 107.3(5) . . ?
C23 C21 C22 112.8(6) . . ?
C24 C21 C22 108.8(6) . . ?
N4 C22 C21 112.7(5) . . ?
N4 C22 H22A 109.1 . . ?
C21 C22 H22A 109.1 . . ?
N4 C22 H22B 109.1 . . ?
C21 C22 H22B 109.1 . . ?
H22A C22 H22B 107.8 . . ?
C21 C23 H23A 109.5 . . ?
C21 C23 H23B 109.5 . . ?
H23A C23 H23B 109.5 . . ?
C21 C23 H23C 109.5 . . ?
H23A C23 H23C 109.5 . . ?
H23B C23 H23C 109.5 . . ?
C21 C24 H24A 109.5 . . ?
C21 C24 H24B 109.5 . . ?
H24A C24 H24B 109.5 . . ?
C21 C24 H24C 109.5 . . ?
H24A C24 H24C 109.5 . . ?
H24B C24 H24C 109.5 . . ?
N3 C31 C34 111.6(4) . . ?
N3 C31 C33 108.7(4) . . ?
C34 C31 C33 110.9(5) . . ?
N3 C31 C32 106.5(5) . . ?
C34 C31 C32 110.4(5) . . ?
C33 C31 C32 108.5(4) . . ?
C31 C32 H32A 109.5 . . ?
C31 C32 H32B 109.5 . . ?
H32A C32 H32B 109.5 . . ?
C31 C32 H32C 109.5 . . ?
H32A C32 H32C 109.5 . . ?
H32B C32 H32C 109.5 . . ?
C31 C33 H33A 109.5 . . ?
C31 C33 H33B 109.5 . . ?
H33A C33 H33B 109.5 . . ?
C31 C33 H33C 109.5 . . ?
H33A C33 H33C 109.5 . . ?
H33B C33 H33C 109.5 . . ?
C31 C34 H34A 109.5 . . ?
C31 C34 H34B 109.5 . . ?
H34A C34 H34B 109.5 . . ?
C31 C34 H34C 109.5 . . ?
H34A C34 H34C 109.5 . . ?
H34B C34 H34C 109.5 . . ?
N5 C51 C53 109.5(4) . . ?
N5 C51 C54 109.1(4) . . ?
C53 C51 C54 110.2(4) . . ?
N5 C51 C52 107.6(4) . . ?
C53 C51 C52 110.7(5) . . ?
C54 C51 C52 109.7(5) . . ?
C51 C52 H52A 109.5 . . ?
C51 C52 H52B 109.5 . . ?
H52A C52 H52B 109.5 . . ?
C51 C52 H52C 109.5 . . ?
H52A C52 H52C 109.5 . . ?
H52B C52 H52C 109.5 . . ?
C51 C53 H53A 109.5 . . ?
C51 C53 H53B 109.5 . . ?
H53A C53 H53B 109.5 . . ?
C51 C53 H53C 109.5 . . ?
H53A C53 H53C 109.5 . . ?
H53B C53 H53C 109.5 . . ?
C51 C54 H54A 109.5 . . ?
C51 C54 H54B 109.5 . . ?
H54A C54 H54B 109.5 . . ?
C51 C54 H54C 109.5 . . ?
H54A C54 H54C 109.5 . . ?
H54B C54 H54C 109.5 . . ?
C62 C61 C66 117.3(5) . . ?
C62 C61 C67 120.7(6) . . ?
C66 C61 C67 122.0(6) . . ?
C61 C62 C63 121.7(6) . . ?
C61 C62 H62 119.1 . . ?
C63 C62 H62 119.1 . . ?
C64 C63 C62 119.8(6) . . ?
C64 C63 H63 120.1 . . ?
C62 C63 H63 120.1 . . ?
C63 C64 C65 120.1(5) . . ?
C63 C64 H64 120.0 . . ?
C65 C64 H64 120.0 . . ?
C66 C65 C64 119.6(6) . . ?
C66 C65 H65 120.2 . . ?
C64 C65 H65 120.2 . . ?
C65 C66 C61 121.6(6) . . ?
C65 C66 H66 119.2 . . ?
C61 C66 H66 119.2 . . ?
C61 C67 H67A 109.5 . . ?
C61 C67 H67B 109.5 . . ?
H67A C67 H67B 109.5 . . ?
C61 C67 H67C 109.5 . . ?
H67A C67 H67C 109.5 . . ?
H67B C67 H67C 109.5 . . ?
C76 C71 C72 118.3(5) . . ?
C76 C71 C77 121.0(6) . . ?
C72 C71 C77 120.6(6) . . ?
C73 C72 C71 120.2(6) . . ?
C73 C72 H72 119.9 . . ?
C71 C72 H72 119.9 . . ?
C74 C73 C72 120.4(6) . . ?
C74 C73 H73 119.8 . . ?
C72 C73 H73 119.8 . . ?
C75 C74 C73 119.7(5) . . ?
C75 C74 H74 120.1 . . ?
C73 C74 H74 120.1 . . ?
C74 C75 C76 120.3(6) . . ?
C74 C75 H75 119.9 . . ?
C76 C75 H75 119.9 . . ?
C71 C76 C75 120.9(7) . . ?
C71 C76 H76 119.5 . . ?
C75 C76 H76 119.5 . . ?
C71 C77 H77A 109.5 . . ?
C71 C77 H77B 109.5 . . ?
H77A C77 H77B 109.5 . . ?
C71 C77 H77C 109.5 . . ?
H77A C77 H77C 109.5 . . ?
H77B C77 H77C 109.5 . . ?
 
loop_
 _geom_torsion_atom_site_label_1
 _geom_torsion_atom_site_label_2
 _geom_torsion_atom_site_label_3
 _geom_torsion_atom_site_label_4
 _geom_torsion
 _geom_torsion_site_symmetry_1
 _geom_torsion_site_symmetry_2
 _geom_torsion_site_symmetry_3
 _geom_torsion_site_symmetry_4
 _geom_torsion_publ_flag
O4 W1 N3 C31 175.8(12) . . . . ?
O3 W1 N3 C31 -92.7(12) . . . . ?
O1 W1 N3 C31 85.4(12) . . . . ?
O2 W1 N3 C31 -3.0(12) . . . . ?
N1 W1 N3 C31 1.5(18) . . . . ?
O4 W2 N5 C51 175.3(17) . . . . ?
O5 W2 N5 C51 -94.6(17) . . . . ?
O7 W2 N5 C51 84.5(17) . . . . ?
O6 W2 N5 C51 -6.0(17) . . . . ?
N4 W2 N5 C51 0(2) . . . . ?
W1 O1 C1 C3 -107.7(5) . . . . ?
W1 O1 C1 C2 10.7(8) . . . . ?
W1 O1 C1 C4 134.8(4) . . . . ?
C10 N1 C2 C1 -153.1(6) . . . . ?
C6 N1 C2 C1 78.3(6) . . . . ?
W1 N1 C2 C1 -42.1(6) . . . . ?
O1 C1 C2 N1 24.8(8) . . . . ?
C3 C1 C2 N1 144.7(6) . . . . ?
C4 C1 C2 N1 -99.2(6) . . . . ?
C10 N1 C6 C5 119.8(5) . . . . ?
C2 N1 C6 C5 -113.7(5) . . . . ?
W1 N1 C6 C5 2.9(6) . . . . ?
W1 O2 C5 C8 143.8(4) . . . . ?
W1 O2 C5 C7 -99.6(5) . . . . ?
W1 O2 C5 C6 22.7(7) . . . . ?
N1 C6 C5 O2 -13.9(7) . . . . ?
N1 C6 C5 C8 -137.0(5) . . . . ?
N1 C6 C5 C7 104.2(6) . . . . ?
W1 O3 C9 C11 -111.2(5) . . . . ?
W1 O3 C9 C12 130.6(5) . . . . ?
W1 O3 C9 C10 13.2(7) . . . . ?
C6 N1 C10 C9 -82.6(6) . . . . ?
C2 N1 C10 C9 148.5(6) . . . . ?
W1 N1 C10 C9 37.9(6) . . . . ?
O3 C9 C10 N1 -35.3(7) . . . . ?
C11 C9 C10 N1 84.0(7) . . . . ?
C12 C9 C10 N1 -152.8(6) . . . . ?
W2 O5 C13 C15 131.5(5) . . . . ?
W2 O5 C13 C14 14.0(7) . . . . ?
W2 O5 C13 C16 -110.8(5) . . . . ?
C22 N4 C14 C13 148.3(6) . . . . ?
C18 N4 C14 C13 -82.7(6) . . . . ?
W2 N4 C14 C13 37.1(6) . . . . ?
O5 C13 C14 N4 -35.0(7) . . . . ?
C15 C13 C14 N4 -154.3(5) . . . . ?
C16 C13 C14 N4 86.9(7) . . . . ?
W2 O6 C17 C19 -98.7(4) . . . . ?
W2 O6 C17 C20 144.2(4) . . . . ?
W2 O6 C17 C18 25.3(7) . . . . ?
C22 N4 C18 C17 -113.7(5) . . . . ?
C14 N4 C18 C17 119.0(5) . . . . ?
W2 N4 C18 C17 2.5(6) . . . . ?
O6 C17 C18 N4 -15.0(8) . . . . ?
C19 C17 C18 N4 106.8(6) . . . . ?
C20 C17 C18 N4 -133.3(6) . . . . ?
W2 O7 C21 C23 134.4(5) . . . . ?
W2 O7 C21 C24 -106.8(5) . . . . ?
W2 O7 C21 C22 11.2(8) . . . . ?
C18 N4 C22 C21 78.9(7) . . . . ?
C14 N4 C22 C21 -152.3(6) . . . . ?
W2 N4 C22 C21 -40.9(6) . . . . ?
O7 C21 C22 N4 24.0(8) . . . . ?
C23 C21 C22 N4 -97.6(6) . . . . ?
C24 C21 C22 N4 142.3(6) . . . . ?
W1 N3 C31 C34 177.4(10) . . . . ?
W1 N3 C31 C33 54.7(14) . . . . ?
W1 N3 C31 C32 -62.0(13) . . . . ?
W2 N5 C51 C53 118.7(16) . . . . ?
W2 N5 C51 C54 -120.6(16) . . . . ?
W2 N5 C51 C52 -2(2) . . . . ?
C66 C61 C62 C63 1.3(9) . . . . ?
C67 C61 C62 C63 -176.8(6) . . . . ?
C61 C62 C63 C64 -1.4(12) . . . . ?
C62 C63 C64 C65 0.5(10) . . . . ?
C63 C64 C65 C66 0.5(10) . . . . ?
C64 C65 C66 C61 -0.6(11) . . . . ?
C62 C61 C66 C65 -0.3(9) . . . . ?
C67 C61 C66 C65 177.7(6) . . . . ?
C76 C71 C72 C73 -1.5(9) . . . . ?
C77 C71 C72 C73 -177.8(6) . . . . ?
C71 C72 C73 C74 2.0(12) . . . . ?
C72 C73 C74 C75 -0.4(11) . . . . ?
C73 C74 C75 C76 -1.7(10) . . . . ?
C72 C71 C76 C75 -0.6(9) . . . . ?
C77 C71 C76 C75 175.8(6) . . . . ?
C74 C75 C76 C71 2.2(11) . . . . ?
 
_refine_diff_density_max    2.552
_refine_diff_density_min   -1.804
_refine_diff_density_rms    0.145

_shelx_res_file
;
TITL e19alj19_a.res in P-1
    e19alj19.res
    created by SHELXL-2018/3 at 17:09:23 on 22-Jan-2021
CELL  0.71073  11.1967  12.9816  17.1459  102.645   93.468   90.044
ZERR     2.00   0.0004   0.0005   0.0006    0.003    0.003    0.003
LATT   1
SFAC  C    H    N    O    W
UNIT 92 164 8 14 4
ACTA
FMAP   2
PLAN    5
SIZE     0.092   0.344   0.538
BOND   $H
CONF
LIST   4
L.S.   8
TEMP  -123.00
WGHT    0.043600
BASF   0.50518
FVAR       2.50829
W1    5    0.820826    0.825564    0.172701    11.00000    0.01229    0.01363 =
         0.01450    0.00485    0.00281    0.00287
W2    5    0.691689    0.675931    0.318194    11.00000    0.01231    0.01321 =
         0.01247    0.00338    0.00304    0.00282
N1    3    0.670567    0.947683    0.186275    11.00000    0.01403    0.02258 =
         0.01747    0.01061    0.00176    0.00374
N3    3    0.948217    0.750852    0.145751    11.00000    0.01645    0.01807 =
         0.01501    0.00859   -0.00039    0.00137
N4    3    0.850112    0.561314    0.308582    11.00000    0.01739    0.02606 =
         0.01653    0.00980    0.00528    0.00732
N5    3    0.559941    0.745930    0.340994    11.00000    0.00981    0.02177 =
         0.01647    0.00748    0.00199    0.00523
O1    4    0.698245    0.767900    0.087111    11.00000    0.01161    0.03058 =
         0.02039    0.00024    0.00015   -0.00008
O2    4    0.870953    0.924302    0.108172    11.00000    0.02333    0.03442 =
         0.02771    0.02389    0.01222    0.00929
O3    4    0.876125    0.924992    0.269262    11.00000    0.01267    0.03014 =
         0.01986   -0.00358   -0.00183    0.00195
O4    4    0.748256    0.742694    0.237401    11.00000    0.02549    0.04464 =
         0.01750    0.01857    0.00987    0.00554
O5    4    0.812684    0.757380    0.392415    11.00000    0.01189    0.03424 =
         0.02227   -0.00068   -0.00278    0.00381
O6    4    0.662898    0.593774    0.399367    11.00000    0.03471    0.02595 =
         0.03154    0.01561    0.01899    0.00606
O7    4    0.641059    0.555393    0.232756    11.00000    0.01451    0.02205 =
         0.02633   -0.00579    0.00106    0.00201
C1    1    0.573830    0.790399    0.091839    11.00000    0.01725    0.02983 =
         0.01754    0.00731   -0.00416    0.00489
C2    1    0.557044    0.881041    0.165271    11.00000    0.01301    0.01788 =
         0.02729    0.00380    0.00229    0.00297
AFIX  23
H2A   2    0.489782    0.925712    0.153255    11.00000   -1.20000
H2B   2    0.537313    0.851337    0.211482    11.00000   -1.20000
AFIX   0
C3    1    0.504855    0.694150    0.103025    11.00000    0.01798    0.02393 =
         0.02504    0.00370    0.00029    0.00189
AFIX 137
H3A   2    0.507847    0.637658    0.054806    11.00000   -1.50000
H3B   2    0.421366    0.713018    0.112297    11.00000   -1.50000
H3C   2    0.540932    0.669790    0.149175    11.00000   -1.50000
AFIX   0
C4    1    0.518600    0.816676    0.013061    11.00000    0.03025    0.03484 =
         0.02581    0.00797   -0.00696   -0.00225
AFIX 137
H4A   2    0.541264    0.762535   -0.032857    11.00000   -1.50000
H4B   2    0.548552    0.885781    0.008145    11.00000   -1.50000
H4C   2    0.431223    0.818252    0.014310    11.00000   -1.50000
AFIX   0
C6    1    0.687654    1.024583    0.133023    11.00000    0.02059    0.00895 =
         0.02854    0.00731    0.00729    0.00474
AFIX  23
H6A   2    0.698635    1.096609    0.166895    11.00000   -1.20000
H6B   2    0.614373    1.024217    0.097625    11.00000   -1.20000
AFIX   0
C5    1    0.798538    0.997957    0.079642    11.00000    0.01761    0.02311 =
         0.03236    0.01426    0.01087    0.00410
C7    1    0.762210    0.947393   -0.008542    11.00000    0.03408    0.03810 =
         0.03037    0.01961    0.01437    0.01923
AFIX 137
H7A   2    0.699348    0.989289   -0.028442    11.00000   -1.50000
H7B   2    0.732196    0.875361   -0.012598    11.00000   -1.50000
H7C   2    0.831976    0.945364   -0.040686    11.00000   -1.50000
AFIX   0
C8    1    0.865782    1.099213    0.080452    11.00000    0.04155    0.02627 =
         0.06315    0.03098    0.01895    0.01839
AFIX 137
H8A   2    0.811916    1.148418    0.060481    11.00000   -1.50000
H8B   2    0.933238    1.083826    0.046070    11.00000   -1.50000
H8C   2    0.895798    1.131054    0.135330    11.00000   -1.50000
AFIX   0
C9    1    0.807874    1.013341    0.308570    11.00000    0.02510    0.02017 =
         0.01750    0.00606   -0.00201    0.00323
C10   1    0.677633    0.997541    0.272330    11.00000    0.01570    0.01691 =
         0.01582    0.00053    0.00591   -0.00065
AFIX  23
H10A  2    0.633471    0.952947    0.301237    11.00000   -1.20000
H10B  2    0.638215    1.066978    0.280204    11.00000   -1.20000
AFIX   0
C11   1    0.870916    1.112919    0.298050    11.00000    0.04527    0.02405 =
         0.04706    0.00914   -0.00986   -0.01074
AFIX 137
H11A  2    0.949395    1.120053    0.327433    11.00000   -1.50000
H11B  2    0.822554    1.174574    0.318896    11.00000   -1.50000
H11C  2    0.881380    1.108228    0.241050    11.00000   -1.50000
AFIX   0
C12   1    0.808106    1.012949    0.397505    11.00000    0.03779    0.03733 =
         0.01831    0.00035   -0.00144    0.00304
AFIX 137
H12A  2    0.890513    1.020348    0.420963    11.00000   -1.50000
H12B  2    0.773295    0.946281    0.404011    11.00000   -1.50000
H12C  2    0.760658    1.071968    0.424662    11.00000   -1.50000
AFIX   0
C13   1    0.932405    0.725848    0.404230    11.00000    0.01644    0.02998 =
         0.01885    0.01066   -0.00318    0.00290
C14   1    0.959334    0.632223    0.335161    11.00000    0.01133    0.02679 =
         0.03066    0.01358    0.00555    0.00316
AFIX  23
H14A  2    0.985423    0.659535    0.289265    11.00000   -1.20000
H14B  2    1.025524    0.590623    0.353013    11.00000   -1.20000
AFIX   0
C15   1    1.018374    0.814976    0.401344    11.00000    0.02262    0.02673 =
         0.02913    0.00875   -0.00018    0.00352
AFIX 137
H15A  2    1.003329    0.875979    0.444431    11.00000   -1.50000
H15B  2    1.006561    0.834901    0.349521    11.00000   -1.50000
H15C  2    1.100822    0.791681    0.408214    11.00000   -1.50000
AFIX   0
C16   1    0.950412    0.701140    0.488277    11.00000    0.03951    0.03859 =
         0.02557    0.01312   -0.00308   -0.00389
AFIX 137
H16A  2    0.945822    0.766609    0.529186    11.00000   -1.50000
H16B  2    1.029037    0.669485    0.493812    11.00000   -1.50000
H16C  2    0.887797    0.651654    0.495138    11.00000   -1.50000
AFIX   0
C17   1    0.711905    0.495556    0.402998    11.00000    0.01651    0.02459 =
         0.03412    0.01109    0.00581    0.00282
C18   1    0.833301    0.482317    0.360147    11.00000    0.02558    0.01402 =
         0.03340    0.00814    0.00713    0.00688
AFIX  23
H18A  2    0.900565    0.490147    0.401322    11.00000   -1.20000
H18B  2    0.835998    0.410116    0.326309    11.00000   -1.20000
AFIX   0
C19   1    0.621464    0.409856    0.366855    11.00000    0.04007    0.02965 =
         0.07349    0.00074    0.02341   -0.00301
AFIX 137
H19A  2    0.556431    0.411671    0.402882    11.00000   -1.50000
H19B  2    0.660200    0.340995    0.359089    11.00000   -1.50000
H19C  2    0.588905    0.421130    0.315073    11.00000   -1.50000
AFIX   0
C20   1    0.736339    0.492503    0.490943    11.00000    0.03522    0.10232 =
         0.03444    0.03788    0.00938    0.00446
AFIX 137
H20A  2    0.660558    0.497014    0.517176    11.00000   -1.50000
H20B  2    0.788420    0.552264    0.517340    11.00000   -1.50000
H20C  2    0.775739    0.426268    0.494820    11.00000   -1.50000
AFIX   0
C21   1    0.722771    0.487024    0.183731    11.00000    0.02734    0.01967 =
         0.02065    0.00264    0.00758    0.01043
C22   1    0.849762    0.513513    0.222591    11.00000    0.02152    0.01844 =
         0.02708    0.00133    0.00960    0.00915
AFIX  23
H22A  2    0.897040    0.448040    0.214910    11.00000   -1.20000
H22B  2    0.889078    0.562854    0.195236    11.00000   -1.20000
AFIX   0
C23   1    0.687543    0.372207    0.176163    11.00000    0.05173    0.02234 =
         0.03119   -0.00047   -0.00270   -0.00410
AFIX 137
H23A  2    0.600687    0.363739    0.165615    11.00000   -1.50000
H23B  2    0.711297    0.350633    0.226118    11.00000   -1.50000
H23C  2    0.727893    0.328090    0.131867    11.00000   -1.50000
AFIX   0
C24   1    0.716919    0.509867    0.099637    11.00000    0.02909    0.03209 =
         0.02580    0.00330    0.00159    0.00493
AFIX 137
H24A  2    0.637679    0.489595    0.073223    11.00000   -1.50000
H24B  2    0.778237    0.469216    0.068249    11.00000   -1.50000
H24C  2    0.731100    0.585404    0.103646    11.00000   -1.50000
AFIX   0
C31   1    1.057952    0.720758    0.105564    11.00000    0.01890    0.01594 =
         0.02480    0.00215    0.00629    0.00317
C32   1    1.023479    0.695465    0.015612    11.00000    0.03748    0.05917 =
         0.02636    0.00464    0.00950    0.01431
AFIX 137
H32A  2    0.973718    0.631151    0.001710    11.00000   -1.50000
H32B  2    1.096089    0.684692   -0.014170    11.00000   -1.50000
H32C  2    0.978554    0.754354    0.001689    11.00000   -1.50000
AFIX   0
C33   1    1.143535    0.814412    0.124423    11.00000    0.02130    0.04183 =
         0.05119    0.01372    0.00718   -0.00052
AFIX 137
H33A  2    1.163962    0.833300    0.182214    11.00000   -1.50000
H33B  2    1.105576    0.874504    0.107344    11.00000   -1.50000
H33C  2    1.216496    0.796090    0.095925    11.00000   -1.50000
AFIX   0
C34   1    1.113906    0.626542    0.130090    11.00000    0.04221    0.03353 =
         0.05807    0.02260    0.03119    0.02197
AFIX 137
H34A  2    1.131568    0.642701    0.188200    11.00000   -1.50000
H34B  2    1.188254    0.609427    0.102973    11.00000   -1.50000
H34C  2    1.058374    0.566077    0.115087    11.00000   -1.50000
AFIX   0
C51   1    0.446617    0.783451    0.373763    11.00000    0.01161    0.02261 =
         0.01807   -0.00123    0.00557    0.00300
C52   1    0.411395    0.711760    0.428316    11.00000    0.03081    0.04993 =
         0.04039    0.02703    0.01985    0.01318
AFIX 137
H52A  2    0.399368    0.639444    0.396796    11.00000   -1.50000
H52B  2    0.337018    0.736773    0.452959    11.00000   -1.50000
H52C  2    0.475146    0.712956    0.470280    11.00000   -1.50000
AFIX   0
C53   1    0.461873    0.895615    0.419963    11.00000    0.03416    0.02534 =
         0.04574    0.00495    0.01867    0.01169
AFIX 137
H53A  2    0.482224    0.940746    0.383616    11.00000   -1.50000
H53B  2    0.526269    0.899798    0.461919    11.00000   -1.50000
H53C  2    0.387081    0.919500    0.444506    11.00000   -1.50000
AFIX   0
C54   1    0.351726    0.776468    0.305396    11.00000    0.01950    0.05017 =
         0.03579    0.01091    0.00474    0.00362
AFIX 137
H54A  2    0.375004    0.822241    0.270222    11.00000   -1.50000
H54B  2    0.274793    0.799309    0.327191    11.00000   -1.50000
H54C  2    0.344247    0.703354    0.274728    11.00000   -1.50000
AFIX   0
C61   1    0.184270    0.366975    0.240122    11.00000    0.02516    0.02246 =
         0.03353    0.00800    0.00542    0.00885
C62   1    0.172629    0.332909    0.158574    11.00000    0.03329    0.03327 =
         0.02932    0.00451   -0.00493    0.00015
AFIX  43
H62   2    0.108941    0.285636    0.135238    11.00000   -1.20000
AFIX   0
C63   1    0.251824    0.365799    0.108882    11.00000    0.03989    0.03882 =
         0.02991    0.01284    0.00709    0.01555
AFIX  43
H63   2    0.242917    0.339811    0.052543    11.00000   -1.20000
AFIX   0
C64   1    0.342044    0.435360    0.141443    11.00000    0.03332    0.04012 =
         0.05454    0.02612    0.01739    0.01074
AFIX  43
H64   2    0.395762    0.458351    0.107721    11.00000   -1.20000
AFIX   0
C65   1    0.355490    0.472498    0.223458    11.00000    0.02860    0.02907 =
         0.05840    0.00805    0.00489   -0.00168
AFIX  43
H65   2    0.417966    0.521401    0.246222    11.00000   -1.20000
AFIX   0
C66   1    0.277935    0.438265    0.271909    11.00000    0.02495    0.02549 =
         0.02978    0.00405   -0.00076    0.00365
AFIX  43
H66   2    0.288110    0.463556    0.328275    11.00000   -1.20000
AFIX   0
C67   1    0.101513    0.325899    0.292829    11.00000    0.02633    0.04072 =
         0.03316    0.01377    0.00753    0.00930
AFIX 137
H67A  2    0.081152    0.383618    0.337035    11.00000   -1.50000
H67B  2    0.141282    0.270016    0.314458    11.00000   -1.50000
H67C  2    0.028289    0.297353    0.261268    11.00000   -1.50000
AFIX   0
C71   1    0.352748    0.142666    0.278783    11.00000    0.02243    0.02310 =
         0.03338    0.00860    0.00504    0.01137
C72   1    0.261273    0.066907    0.253390    11.00000    0.05102    0.02101 =
         0.03801   -0.00027    0.01604    0.00020
AFIX  43
H72   2    0.246244    0.036963    0.197926    11.00000   -1.20000
AFIX   0
C73   1    0.192637    0.035496    0.308895    11.00000    0.03826    0.02955 =
         0.05944    0.00796    0.01364    0.00000
AFIX  43
H73   2    0.132437   -0.017523    0.291390    11.00000   -1.20000
AFIX   0
C74   1    0.210991    0.080325    0.388723    11.00000    0.04467    0.03959 =
         0.04352    0.02244    0.01813    0.01615
AFIX  43
H74   2    0.163399    0.058833    0.426520    11.00000   -1.20000
AFIX   0
C75   1    0.298001    0.156089    0.413846    11.00000    0.04461    0.05330 =
         0.02502    0.01137    0.00463    0.01916
AFIX  43
H75   2    0.309457    0.188676    0.469094    11.00000   -1.20000
AFIX   0
C76   1    0.370098    0.185837    0.358792    11.00000    0.02390    0.04558 =
         0.04092    0.00976    0.00305    0.00779
AFIX  43
H76   2    0.432170    0.236857    0.377191    11.00000   -1.20000
AFIX   0
C77   1    0.425164    0.180212    0.218527    11.00000    0.02415    0.03359 =
         0.03431    0.01067    0.00636    0.01117
AFIX 137
H77A  2    0.502986    0.207415    0.243975    11.00000   -1.50000
H77B  2    0.382201    0.236429    0.199234    11.00000   -1.50000
H77C  2    0.437269    0.121140    0.173294    11.00000   -1.50000
AFIX   0
HKLF    5


REM  e19alj19_a.res in P-1
REM wR2 = 0.0766, GooF = S = 0.944, Restrained GooF = 0.944 for all data
REM R1 = 0.0302 for 12882 Fo > 4sig(Fo) and 0.0513 for all 18229 data
REM 553 parameters refined using 0 restraints

END

WGHT      0.0436      0.0000

REM Highest difference peak  2.552,  deepest hole -1.804,  1-sigma level  0.145
Q1    1   0.5611  0.5240  0.4597  11.00000  0.05    2.55
Q2    1   0.7637  0.8148  0.1903  11.00000  0.05    2.34
Q3    1   0.9539  0.9765  0.0263  11.00000  0.05    2.31
Q4    1   0.6588  0.6570  0.3064  11.00000  0.05    1.52
Q5    1   0.8525  0.8534  0.2099  11.00000  0.05    1.24
;
_shelx_res_checksum   15729

_shelx_hkl_file
;
   0   0  -3 824.355 63.6108   1
   2   2   0 153183. 355.042  -2
   0   0   4 153183. 355.042   1
   0   0   5 3952.54 97.9183   1
   3   3   0 229091. 511.158  -2
   0   0   6 229091. 511.158   1
   0   0   7 17380.1 160.158   1
   4   4   0 134741. 440.777  -2
   0   0   8 134741. 440.777   1
   0   0   9 2891.83 166.592   1
   5   5   0 67417.7 413.358  -2
   0   0  10 67417.7 413.358   1
   0   0  11 2285.79 192.090   1
  -5  -6   0 1940.78 1036.71  -2
   0   0 -11 1940.78 1036.71   1
  -6  -6   0 98365.2 554.535  -2
   0   0 -12 98365.2 554.535   1
   0   0  13 15414.9 363.435   1
  -6  -7   0 23680.0 691.945  -2
   0   0 -13 23680.0 691.945   1
   7   7   0 153104. 890.572  -2
   0   0  14 153104. 890.572   1
   0   0  15 11415.0 684.866   1
  -7  -8   0 16753.5 682.183  -2
   0   0 -15 16753.5 682.183   1
   8   8   0 27789.8 690.901  -2
   0   0  16 27789.8 690.901   1
  -8  -9   0 195.368 529.283  -2
   0   0 -17 195.368 529.283   1
   9   9   0 5334.86 1025.63  -2
   0   0  18 5334.86 1025.63   1
  -9 -10   0 7325.05 1196.88  -2
   0   0 -19 7325.05 1196.88   1
  10  10   0 32073.9 1471.78  -2
   0   0  20 32073.9 1471.78   1
 -10 -11   0 20199.1 1527.17  -2
   0   0 -21 20199.1 1527.17   1
 -10 -11   1 31185.0 1562.69  -2
   0   1 -21 31185.0 1562.69   1
   9  11  -1 16904.4 1360.77  -2
   0  -1  20 16904.4 1360.77   1
   9  10  -1 45416.7 1463.37  -2
   0  -1  19 45416.7 1463.37   1
  -8 -10   1 8002.99 1109.26  -2
   0   1 -18 8002.99 1109.26   1
   8   9  -1 4541.43 595.116  -2
   0  -1  17 4541.43 595.116   1
   0  -1  16 43.5715 617.727   1
  -7  -9   1 290.490 611.777  -2
   0   1 -16 290.490 611.777   1
  -7  -8   1 58715.3 658.127  -2
   0   1 -15 58715.3 658.127   1
   0  -1  14 9032.13 362.088   1
  -6  -8   1 17810.0 713.612  -2
   0   1 -14 17810.0 713.612   1
   6   7  -1 235578. 817.680  -2
   0  -1  13 235578. 817.680   1
   0   1 -12 11649.4 274.686   1
  -5  -7   1 20576.3 1450.97  -2
   0   1 -12 20576.3 1450.97   1
   5   6  -1 98563.2 532.755  -2
   0  -1  11 98563.2 532.755   1
   0   1 -10 2492.57 181.543   1
  -4  -5   1 16399.4 284.548  -2
   0   1  -9 16399.4 284.548   1
   0   1  -8 4514.00 160.942   1
   3   4  -1 79017.7 390.158  -2
   0  -1   7 79017.7 390.158   1
   0   1  -6 2526.55 112.666   1
   2   3  -1 323623. 640.082  -2
   0  -1   5 323623. 640.082   1
   0   1  -4 800.396 85.5631   1
  -1  -2   1 111574. 379.807  -2
   0   1  -3 111574. 379.807   1
   0   1   3 1472.54 557.954   1
  -2  -1  -1 9027.60 114.470  -2
   0  -1  -3 9027.60 114.470   1
   0   1   4 87.6464 75.2884   1
   3   2   1 22288.3 179.915  -2
   0   1   5 22288.3 179.915   1
   0  -1  -6 9981.17 131.360   1
   4   3   1 315345. 638.874  -2
   0   1   7 315345. 638.874   1
   0   1   8 870.018 138.747   1
  -5  -4  -1 241464. 668.413  -2
   0  -1  -9 241464. 668.413   1
   0   1  10 83.2376 157.335   1
   6   5   1 40712.8 356.023  -2
   0   1  11 40712.8 356.023   1
   0  -1 -12 1581.16 247.781   1
   6   6   1 819.299 319.979  -2
   0   1  12 819.299 319.979   1
   7   6   1 73693.6 516.474  -2
   0   1  13 73693.6 516.474   1
   0   1  14 12869.3 959.799   1
   7   7   1 15487.1 580.186  -2
   0   1  14 15487.1 580.186   1
   8   7   1 89962.1 904.499  -2
   0   1  15 89962.1 904.499   1
   8   8   1 7265.01 593.726  -2
   0   1  16 7265.01 593.726   1
   9   8   1 26074.7 1102.96  -2
   0   1  17 26074.7 1102.96   1
   9   9   1 120.023 1067.43  -2
   0   1  18 120.023 1067.43   1
  10   9   1 3079.72 899.393  -2
   0   1  19 3079.72 899.393   1
  10  10   1 2059.03 989.201  -2
   0   1  20 2059.03 989.201   1
   0  -1 -21 17960.0 2991.33   1
 -11 -10  -1 23372.4 1639.76  -2
   0  -1 -21 23372.4 1639.76   1
   0   2 -22-1036.65 3076.74   1
 -10 -12   2 2188.07 1728.28  -2
   0   2 -22 2188.07 1728.28   1
  -9 -12   2 2573.77 1523.51  -2
   0   2 -21 2573.77 1523.51   1
  -9 -11   2 35462.2 1491.77  -2
   0   2 -20 35462.2 1491.77   1
  -8 -11   2 20121.4 1302.15  -2
   0   2 -19 20121.4 1302.15   1
   8  10  -2 57934.7 1311.38  -2
   0  -2  18 57934.7 1311.38   1
   0  -2  17 9482.75 763.441   1
   7  10  -2 11680.7 931.620  -2
   0  -2  17 11680.7 931.620   1
   7   9  -2 15552.8 646.700  -2
   0  -2  16 15552.8 646.700   1
   0   2 -15 569.533 510.609   1
  -6  -9   2 2400.56 838.081  -2
   0   2 -15 2400.56 838.081   1
   6   8  -2 47941.2 675.852  -2
   0  -2  14 47941.2 675.852   1
   0   2 -13 11426.7 386.159   1
  -5  -8   2 20992.9 1575.74  -2
   0   2 -13 20992.9 1575.74   1
   5   7  -2 261361. 961.391  -2
   0  -2  12 261361. 961.391   1
   0  -2  11 14877.1 291.251   1
  -4  -6   2 171108. 740.005  -2
   0   2 -10 171108. 740.005   1
   0  -2   9 7442.21 197.784   1
  -3  -5   2 535.718 172.803  -2
   0   2  -8 535.718 172.803   1
   0  -2   7 2494.61 148.674   1
  -2  -4   2 250074. 717.881  -2
   0   2  -6 250074. 717.881   1
   0  -2   5 11732.5 163.102   1
   1   3  -2 627775. 1153.00  -2
   0  -2   4 627775. 1153.00   1
   0  -2   3 1890.20 198.760   1
   0  -2   2 285098. 421.353  -2
   0   2  -2 285098. 421.353   1
   0   2   1 25.0924 97.6760   1
   2   0   2 428728. 623.662  -2
   0   2   2 428728. 623.662   1
   0  -2  -3 173.961 85.0550   1
  -3  -1  -2 143683. 409.839  -2
   0  -2  -4 143683. 409.839   1
   0  -2  -5 3778.25 124.342   1
   4   2   2 17035.5 227.428  -2
   0   2   6 17035.5 227.428   1
   0   2   7 1684.33 142.672   1
   5   3   2 188610. 577.650  -2
   0   2   8 188610. 577.650   1
   0   2   9 5194.62 205.072   1
  -5  -4  -2 8370.31 969.833  -2
   0  -2  -9 8370.31 969.833   1
   0   2  10 150811. 1137.59   1
  -6  -4  -2 203611. 721.466  -2
   0  -2 -10 203611. 721.466   1
   0  -2 -11 3939.96 319.317   1
   6   5   2 7536.71 332.761  -2
   0   2  11 7536.71 332.761   1
   0   2  12 5210.18 436.037   1
  -7  -5  -2 22179.6 380.871  -2
   0  -2 -12 22179.6 380.871   1
   0  -2 -13 1682.28 439.596   1
  -7  -6  -2 940.759 334.446  -2
   0  -2 -13 940.759 334.446   1
  -8  -6  -2 44117.6 557.625  -2
   0  -2 -14 44117.6 557.625   1
   8   7   2 13677.0 572.404  -2
   0   2  15 13677.0 572.404   1
   0   2  16 41455.7 887.944   1
  -9  -7  -2 84099.7 1493.14  -2
   0  -2 -16 84099.7 1493.14   1
   9   8   2 15300.6 1077.48  -2
   0   2  17 15300.6 1077.48   1
 -10  -8  -2 31681.8 1225.03  -2
   0  -2 -18 31681.8 1225.03   1
  10   9   2 532.962 1097.37  -2
   0   2  19 532.962 1097.37   1
   0  -2 -20 1738.35 2137.81   1
  11   9   2 4351.40 1335.38  -2
   0   2  20 4351.40 1335.38   1
  -9 -13   3 2171.28 1401.02  -2
   0   3 -22 2171.28 1401.02   1
  -9 -12   3 1388.66 1537.13  -2
   0   3 -21 1388.66 1537.13   1
   8  12  -3 3331.33 1452.63  -2
   0  -3  20 3331.33 1452.63   1
  -8 -11   3 39900.5 1650.35  -2
   0   3 -19 39900.5 1650.35   1
   0  -3  18 10159.5 998.217   1
  -7 -11   3 15724.9 1170.29  -2
   0   3 -18 15724.9 1170.29   1
   7  10  -3 72045.9 1106.25  -2
   0  -3  17 72045.9 1106.25   1
   0  -3  16 15454.1 789.592   1
  -6 -10   3 19159.4 1120.22  -2
   0   3 -16 19159.4 1120.22   1
   6   9  -3 17561.6 665.814  -2
   0  -3  15 17561.6 665.814   1
   0   3 -14-71.4809 361.920   1
   5   9  -3 832.783 939.088  -2
   0  -3  14 832.783 939.088   1
   5   8  -3 75194.6 802.595  -2
   0  -3  13 75194.6 802.595   1
   0   3 -12 9890.89 377.199   1
   4   7  -3 232540. 926.619  -2
   0  -3  11 232540. 926.619   1
   0   3 -10 6780.75 244.444   1
   0  -3   9 124806. 1226.11   1
  -3  -6   3 151806. 744.864  -2
   0   3  -9 151806. 744.864   1
   0   3  -8 1579.19 196.663   1
  -2  -5   3 14719.5 315.302  -2
   0   3  -7 14719.5 315.302   1
   0  -3   6 142.805 155.077   1
   1   4  -3 452003. 1276.12  -2
   0  -3   5 452003. 1276.12   1
   0   3  -4 11600.3 314.721   1
   0  -3   3 582809. 600.075  -2
   0   3  -3 582809. 600.075   1
   0  -3   2 1143.79 247.836   1
  -1   2  -3 7824.26 251.473  -2
   0  -3   1 7824.26 251.473   1
   0  -3   0 291.894 119.448   1
   2  -1   3 297136. 671.049  -2
   0   3   1 297136. 671.049   1
   0   3   2 123.143 89.7846   1
   3   0   3 249946. 566.629  -2
   0   3   3 249946. 566.629   1
   0  -3  -4 258.540 113.776   1
   0   3   5 118896. 2263.52   1
   4   1   3 208626. 548.184  -2
   0   3   5 208626. 548.184   1
   0  -3  -6 104.149 137.352   1
   5   2   3 15722.9 258.235  -2
   0   3   7 15722.9 258.235   1
   0   3   8 3109.73 182.376   1
   6   3   3 132296. 615.305  -2
   0   3   9 132296. 615.305   1
   0  -3 -10 8193.34 351.318   1
  -6  -4  -3 10126.5 443.667  -2
   0  -3 -10 10126.5 443.667   1
   7   4   3 146925. 714.784  -2
   0   3  11 146925. 714.784   1
   0  -3 -12 811.938 449.301   1
   7   5   3 2483.80 452.993  -2
   0   3  12 2483.80 452.993   1
   8   5   3 4813.21 441.168  -2
   0   3  13 4813.21 441.168   1
   8   6   3 5671.75 465.532  -2
   0   3  14 5671.75 465.532   1
   9   6   3 27986.6 666.061  -2
   0   3  15 27986.6 666.061   1
  -9  -7  -3 11803.3 1089.57  -2
   0  -3 -16 11803.3 1089.57   1
   0  -3 -17 40648.4 2568.95   1
 -10  -7  -3 63894.7 1982.16  -2
   0  -3 -17 63894.7 1982.16   1
 -10  -8  -3 15308.4 1456.16  -2
   0  -3 -18 15308.4 1456.16   1
   0  -3 -19 9260.19 2159.31   1
 -11  -8  -3 30032.9 1646.63  -2
   0  -3 -19 30032.9 1646.63   1
 -11  -9  -3 2378.12 1353.75  -2
   0  -3 -20 2378.12 1353.75   1
   9  13  -4 16342.1 1790.88  -2
   0  -4  22 16342.1 1790.88   1
  -8 -13   4 2838.65 1173.51  -2
   0   4 -21 2838.65 1173.51   1
   8  12  -4 1765.73 1407.76  -2
   0  -4  20 1765.73 1407.76   1
  -7 -12   4 2390.94 1126.87  -2
   0   4 -19 2390.94 1126.87   1
   7  11  -4 49377.6 1113.78  -2
   0  -4  18 49377.6 1113.78   1
   0  -4  17 13214.8 1099.46   1
   6  11  -4 21025.6 1172.61  -2
   0  -4  17 21025.6 1172.61   1
   6  10  -4 90412.0 1239.78  -2
   0  -4  16 90412.0 1239.78   1
   0  -4  15 5287.33 719.286   1
   5  10  -4 7328.43 1134.55  -2
   0  -4  15 7328.43 1134.55   1
  -5  -9   4 37033.5 905.068  -2
   0   4 -14 37033.5 905.068   1
   0   4 -13 1361.74 426.936   1
  -4  -9   4 1015.61 1631.94  -2
   0   4 -13 1015.61 1631.94   1
  -4  -8   4 28687.2 705.877  -2
   0   4 -12 28687.2 705.877   1
   0   4 -11 7983.15 369.434   1
   3   8  -4 10380.7 686.449  -2
   0  -4  11 10380.7 686.449   1
   3   7  -4 159597. 1026.03  -2
   0  -4  10 159597. 1026.03   1
   0  -4   9 7192.98 284.215   1
   0   4  -8 170303. 1372.74   1
   2   6  -4 191908. 1000.43  -2
   0  -4   8 191908. 1000.43   1
   0  -4   7 12018.0 294.243   1
  -1  -5   4 337.585 178.913  -2
   0   4  -6 337.585 178.913   1
   0  -4   5 2301.23 297.029   1
   0   4  -4 205090. 532.841  -2
   0  -4   4 205090. 532.841   1
   0  -4   3 3692.05 294.620   1
   1  -3   4 390758. 1315.37  -2
   0   4  -2 390758. 1315.37   1
   0  -4   1 470.529 166.582   1
  -2   2  -4 3836.58 210.436  -2
   0  -4   0 3836.58 210.436   1
   0  -4  -1 1012.64 139.099   1
  -3   1  -4 87995.4 413.785  -2
   0  -4  -2 87995.4 413.785   1
   0  -4  -3 209.516 121.731   1
   4   0   4 224637. 663.703  -2
   0   4   4 224637. 663.703   1
   0  -4  -5 1667.69 139.724   1
   5   1   4 203290. 639.294  -2
   0   4   6 203290. 639.294   1
   0   4   7 2935.12 186.885   1
  -5  -2  -4 8160.80 1041.71  -2
   0  -4  -7 8160.80 1041.71   1
  -6  -2  -4 5785.67 258.451  -2
   0  -4  -8 5785.67 258.451   1
   0   4   9 371.566 217.798   1
   6   3   4 324.348 583.751  -2
   0   4   9 324.348 583.751   1
  -7  -3  -4 138429. 651.178  -2
   0  -4 -10 138429. 651.178   1
   0  -4 -11 3702.37 545.172   1
  -7  -4  -4 7129.15 450.001  -2
   0  -4 -11 7129.15 450.001   1
  -8  -4  -4 76088.1 792.137  -2
   0  -4 -12 76088.1 792.137   1
   8   5   4 1719.99 495.575  -2
   0   4  13 1719.99 495.575   1
   9   5   4 7026.01 570.015  -2
   0   4  14 7026.01 570.015   1
  -9  -6  -4 242.037 743.580  -2
   0  -4 -15 242.037 743.580   1
   0  -4 -16 13020.7 1922.22   1
  10   6   4 11386.0 1501.42  -2
   0   4  16 11386.0 1501.42   1
 -10  -7  -4 4443.29 1280.36  -2
   0  -4 -17 4443.29 1280.36   1
   0  -4 -18 35314.0 2539.28   1
  11   7   4 54984.5 2070.28  -2
   0   4  18 54984.5 2070.28   1
  11   8   4 10123.9 1833.30  -2
   0   4  19 10123.9 1833.30   1
  -8 -14   5 15751.8 1905.15  -2
   0   5 -22 15751.8 1905.15   1
  -8 -13   5 25735.6 1884.03  -2
   0   5 -21 25735.6 1884.03   1
   7  13  -5 3993.02 1555.56  -2
   0  -5  20 3993.02 1555.56   1
   7  12  -5 332.136 908.234  -2
   0  -5  19 332.136 908.234   1
   0  -5  18 699.580 1044.62   1
   6  12  -5 5431.42 1180.70  -2
   0  -5  18 5431.42 1180.70   1
   6  11  -5 70675.4 1271.20  -2
   0  -5  17 70675.4 1271.20   1
   0  -5  16 5617.10 863.665   1
  -5 -11   5 5245.02 1357.25  -2
   0   5 -16 5245.02 1357.25   1
  -5 -10   5 87565.4 1325.04  -2
   0   5 -15 87565.4 1325.04   1
   0   5 -14 3870.76 522.834   1
  -4 -10   5 5759.50 2013.40  -2
   0   5 -14 5759.50 2013.40   1
  -4  -9   5 20822.1 747.924  -2
   0   5 -13 20822.1 747.924   1
   0   5 -12 65.8906 362.992   1
   3   9  -5 1907.71 895.710  -2
   0  -5  12 1907.71 895.710   1
   3   8  -5 46342.2 723.657  -2
   0  -5  11 46342.2 723.657   1
   0   5 -10 6996.89 353.175   1
  -2  -7   5 187416. 1120.50  -2
   0   5  -9 187416. 1120.50   1
   0  -5   8 13721.0 398.658   1
  -1  -6   5 212098. 1643.16  -2
   0   5  -7 212098. 1643.16   1
   0   5  -6 332.960 347.080   1
   0  -5   5 402.052 210.389  -2
   0   5  -5 402.052 210.389   1
   0  -5   4 8296.53 367.889   1
   1  -4   5 151641. 574.629  -2
   0   5  -3 151641. 574.629   1
   0   5  -2 203.180 232.991   1
   2  -3   5 159219. 860.414  -2
   0   5  -1 159219. 860.414   1
   0   5   0 431.767 176.264   1
  -3   2  -5 4452.89 253.391  -2
   0  -5  -1 4452.89 253.391   1
   0  -5  -2 53.6860 149.146   1
   4  -1   5 36177.2 310.621  -2
   0   5   3 36177.2 310.621   1
   0   5   4 7676.02 212.138   1
  -5   0  -5 292845. 861.143  -2
   0  -5  -5 292845. 861.143   1
   0   5   6 2921.73 185.163   1
  -5  -1  -5 6643.66 1002.51  -2
   0  -5  -6 6643.66 1002.51   1
  -6  -1  -5 189619. 789.076  -2
   0  -5  -7 189619. 789.076   1
   0   5   8 785.108 222.239   1
  -6  -2  -5 578.662 740.935  -2
   0  -5  -8 578.662 740.935   1
   7   2   5 8025.19 412.886  -2
   0   5   9 8025.19 412.886   1
   0   5  10 3248.64 585.323   1
  -7  -3  -5 3678.77 493.343  -2
   0  -5 -10 3678.77 493.343   1
  -8  -3  -5 84973.0 772.079  -2
   0  -5 -11 84973.0 772.079   1
  -8  -4  -5 5852.58 491.061  -2
   0  -5 -12 5852.58 491.061   1
   9   4   5 78081.1 818.569  -2
   0   5  13 78081.1 818.569   1
  -9  -5  -5 2125.95 539.524  -2
   0  -5 -14 2125.95 539.524   1
   0  -5 -15 3622.62 1573.49   1
  10   5   5 17375.7 1763.97  -2
   0   5  15 17375.7 1763.97   1
  10   6   5 820.486 1214.55  -2
   0   5  16 820.486 1214.55   1
   0  -5 -17 6892.64 2000.01   1
 -11  -6  -5 5848.56 1394.14  -2
   0  -5 -17 5848.56 1394.14   1
 -11  -7  -5 4979.31 1709.33  -2
   0  -5 -18 4979.31 1709.33   1
 -12  -7  -5 43857.9 2165.65  -2
   0  -5 -19 43857.9 2165.65   1
  -8 -14   6 37908.6 2963.75  -2
   0   6 -22 37908.6 2963.75   1
  -7 -14   6 15840.0 2143.87  -2
   0   6 -21 15840.0 2143.87   1
  -7 -13   6 25090.6 1911.70  -2
   0   6 -20 25090.6 1911.70   1
   0   6 -19 4153.79 1034.73   1
  -6 -13   6 4097.26 1949.82  -2
   0   6 -19 4097.26 1949.82   1
  -6 -12   6 110.821 595.505  -2
   0   6 -18 110.821 595.505   1
   0  -6  17 3129.64 768.578   1
  -5 -12   6 3778.36 1152.49  -2
   0   6 -17 3778.36 1152.49   1
  -5 -11   6 32893.5 1022.91  -2
   0   6 -16 32893.5 1022.91   1
   0  -6  15 16338.7 695.143   1
  -4 -11   6 20170.6 2029.46  -2
   0   6 -15 20170.6 2029.46   1
  -4 -10   6 69336.8 946.588  -2
   0   6 -14 69336.8 946.588   1
   0  -6  13 8980.71 508.154   1
   3  10  -6 16288.0 1466.83  -2
   0  -6  13 16288.0 1466.83   1
   3   9  -6 19550.5 626.743  -2
   0  -6  12 19550.5 626.743   1
   0   6 -11 147.950 239.959   1
  -2  -8   6 94975.0 931.226  -2
   0   6 -10 94975.0 931.226   1
   0   6  -9 3103.88 346.321   1
  -1  -7   6 293580. 1945.88  -2
   0   6  -8 293580. 1945.88   1
   0  -6   7 5314.32 515.217   1
   0   6  -6 213019. 1212.76  -2
   0  -6   6 213019. 1212.76   1
   0  -6   5 322.386 479.729   1
  -1   5  -6 1398.94 299.955  -2
   0  -6   4 1398.94 299.955   1
   0  -6   3 3802.68 367.213   1
  -2   4  -6 179772. 1409.39  -2
   0  -6   2 179772. 1409.39   1
   0  -6   1 1624.07 270.426   1
  -3   3  -6 262716. 1228.27  -2
   0  -6   0 262716. 1228.27   1
   0  -6  -1 345.193 204.343   1
  -4   2  -6 42182.5 492.592  -2
   0  -6  -2 42182.5 492.592   1
   0   6   3 40.0939 170.934   1
  -5   1  -6 24832.8 431.682  -2
   0  -6  -4 24832.8 431.682   1
   0   6   5 3173.79 273.565   1
  -5   0  -6 2760.83 1193.40  -2
   0  -6  -5 2760.83 1193.40   1
  -6   0  -6 257689. 1069.64  -2
   0  -6  -6 257689. 1069.64   1
   0   6   7 2150.93 325.753   1
   6   1   6 2415.36 794.164  -2
   0   6   7 2415.36 794.164   1
   7   1   6 122100. 848.634  -2
   0   6   8 122100. 848.634   1
   0  -6  -9 467.592 593.763   1
  -7  -2  -6 672.959 499.079  -2
   0  -6  -9 672.959 499.079   1
   8   2   6 6424.75 548.544  -2
   0   6  10 6424.75 548.544   1
   8   3   6 2641.08 542.468  -2
   0   6  11 2641.08 542.468   1
  -9  -3  -6 69448.9 824.453  -2
   0  -6 -12 69448.9 824.453   1
  -9  -4  -6 7556.52 579.686  -2
   0  -6 -13 7556.52 579.686   1
   0  -6 -14 35119.5 2085.87   1
 -10  -4  -6 83243.2 1827.48  -2
   0  -6 -14 83243.2 1827.48   1
 -10  -5  -6 3103.47 994.440  -2
   0  -6 -15 3103.47 994.440   1
   0  -6 -16 3840.50 1723.11   1
 -11  -5  -6 16811.8 2645.47  -2
   0  -6 -16 16811.8 2645.47   1
  11   6   6 594.897 1281.00  -2
   0   6  17 594.897 1281.00   1
  12   6   6 8191.69 2192.65  -2
   0   6  18 8191.69 2192.65   1
  -7 -14   7 38008.1 2535.83  -2
   0   7 -21 38008.1 2535.83   1
   0  -7  20 13848.1 1823.21   1
  -6 -14   7 20246.3 2170.99  -2
   0   7 -20 20246.3 2170.99   1
  -6 -13   7 40319.7 1267.48  -2
   0   7 -19 40319.7 1267.48   1
   0  -7  18 2206.36 858.014   1
  -5 -13   7 1190.27 1801.58  -2
   0   7 -18 1190.27 1801.58   1
  -5 -12   7 533.627 580.553  -2
   0   7 -17 533.627 580.553   1
   0  -7  16 1471.25 678.282   1
  -4 -12   7 1411.65 2024.64  -2
   0   7 -16 1411.65 2024.64   1
  -4 -11   7 90495.2 1407.21  -2
   0   7 -15 90495.2 1407.21   1
   0   7 -14 8783.55 602.229   1
  -3 -11   7 12742.9 1397.15  -2
   0   7 -14 12742.9 1397.15   1
   3  10  -7 137950. 1374.14  -2
   0  -7  13 137950. 1374.14   1
   0  -7  12 2370.51 329.739   1
   2   9  -7 8337.44 521.463  -2
   0  -7  11 8337.44 521.463   1
   0  -7  10 61.5410 339.673   1
   1   8  -7 46447.0 926.030  -2
   0  -7   9 46447.0 926.030   1
   0  -7   8 4828.46 547.425   1
   0   7  -7 190048. 1212.47  -2
   0  -7   7 190048. 1212.47   1
   0   7  -6 3712.29 539.413   1
   1  -6   7 129420. 984.999  -2
   0   7  -5 129420. 984.999   1
   0   7  -4 282.262 411.012   1
  -2   5  -7 8908.48 646.088  -2
   0  -7   3 8908.48 646.088   1
   0  -7   2 2724.11 448.735   1
  -3   4  -7 133033. 1136.63  -2
   0  -7   1 133033. 1136.63   1
   0  -7   0 1036.11 289.028   1
   4  -3   7 144441. 1002.12  -2
   0   7   1 144441. 1002.12   1
   0   7   2 1907.55 251.353   1
  -5   2  -7 40257.7 535.045  -2
   0  -7  -3 40257.7 535.045   1
   0  -7  -4 1948.38 281.664   1
  -5   1  -7 2311.06 1237.46  -2
   0  -7  -4 2311.06 1237.46   1
   0   7   5 25761.1 773.007   1
   6  -1   7 31437.6 651.200  -2
   0   7   5 31437.6 651.200   1
   0  -7  -6 1509.21 374.272   1
  -6   0  -7 1566.86 489.386  -2
   0  -7  -6 1566.86 489.386   1
   0   7   7 106528. 1568.96   1
  -7   0  -7 201299. 1030.23  -2
   0  -7  -7 201299. 1030.23   1
   0  -7  -8 621.801 564.524   1
   7   1   7 1313.01 548.471  -2
   0   7   8 1313.01 548.471   1
   8   1   7 85928.5 944.232  -2
   0   7   9 85928.5 944.232   1
  -8  -2  -7 1548.20 527.767  -2
   0  -7 -10 1548.20 527.767   1
  -9  -2  -7 4826.41 624.757  -2
   0  -7 -11 4826.41 624.757   1
   9   3   7 1730.54 550.662  -2
   0   7  12 1730.54 550.662   1
   0  -7 -13 38042.3 2036.79   1
 -10  -3  -7 51558.4 888.446  -2
   0  -7 -13 51558.4 888.446   1
  10   4   7 11734.5 1201.40  -2
   0   7  14 11734.5 1201.40   1
 -11  -4  -7 62077.4 3238.46  -2
   0  -7 -15 62077.4 3238.46   1
  11   5   7 5737.50 2657.90  -2
   0   7  16 5737.50 2657.90   1
  12   5   7 18212.1 2275.64  -2
   0   7  17 18212.1 2275.64   1
  -6 -15   8 7848.94 2138.04  -2
   0   8 -21 7848.94 2138.04   1
  -6 -14   8 52721.3 1490.52  -2
   0   8 -20 52721.3 1490.52   1
   0  -8  19 21683.8 1131.79   1
  -5 -14   8 23749.8 2424.92  -2
   0   8 -19 23749.8 2424.92   1
   5  13  -8 43529.1 1332.03  -2
   0  -8  18 43529.1 1332.03   1
   0   8 -17 3988.29 734.025   1
  -4 -13   8 5709.25 2276.16  -2
   0   8 -17 5709.25 2276.16   1
   4  12  -8 778.418 434.054  -2
   0  -8  16 778.418 434.054   1
   0   8 -15 2078.46 689.585   1
  -3 -12   8 3414.34 2072.61  -2
   0   8 -15 3414.34 2072.61   1
  -3 -11   8 64342.6 1108.00  -2
   0   8 -14 64342.6 1108.00   1
   0   8 -13 11395.6 563.920   1
  -2 -10   8 99593.6 1228.82  -2
   0   8 -12 99593.6 1228.82   1
   0   8 -11 4363.52 418.063   1
  -1  -9   8 28084.7 464.880  -2
   0   8 -10 28084.7 464.880   1
   0  -8   9 147.783 454.240   1
   0   8  -8 25742.4 525.416  -2
   0  -8   8 25742.4 525.416   1
   0  -8   7 8267.39 618.565   1
   1  -7   8 281673. 1521.97  -2
   0   8  -6 281673. 1521.97   1
   0   8  -5 1850.65 484.420   1
  -2   6  -8 149529. 1667.22  -2
   0  -8   4 149529. 1667.22   1
   0   8  -3 752.873 635.165   1
  -3   5  -8 1983.57 552.314  -2
   0  -8   2 1983.57 552.314   1
   0   8  -1 286.731 323.188   1
   4  -4   8 120658. 1080.03  -2
   0   8   0 120658. 1080.03   1
   0  -8  -1 402.515 308.920   1
   5  -3   8 203597. 1163.06  -2
   0   8   2 203597. 1163.06   1
   0   8   3 165.252 274.705   1
  -6   2  -8 83599.0 948.481  -2
   0  -8  -4 83599.0 948.481   1
   0  -8  -5-285.481 909.764   1
   6  -1   8 83.8323 569.999  -2
   0   8   5 83.8323 569.999   1
   0   8   6 16234.4 762.278   1
   7  -1   8 21303.9 649.483  -2
   0   8   6 21303.9 649.483   1
   0  -8  -7 2595.09 554.503   1
   7   0   8 1788.77 394.392  -2
   0   8   7 1788.77 394.392   1
   8   0   8 120730. 1117.70  -2
   0   8   8 120730. 1117.70   1
   8   1   8 5915.91 630.047  -2
   0   8   9 5915.91 630.047   1
  -9  -1  -8 76154.5 990.953  -2
   0  -8 -10 76154.5 990.953   1
  -9  -2  -8 1500.80 561.022  -2
   0  -8 -11 1500.80 561.022   1
   0  -8 -12 350.759 1321.55   1
 -10  -2  -8 5298.14 762.547  -2
   0  -8 -12 5298.14 762.547   1
 -10  -3  -8 482.290 1007.67  -2
   0  -8 -13 482.290 1007.67   1
 -11  -3  -8 26641.2 1649.97  -2
   0  -8 -14 26641.2 1649.97   1
 -11  -4  -8 7081.13 2753.48  -2
   0  -8 -15 7081.13 2753.48   1
  12   4   8 46465.4 3402.47  -2
   0   8  16 46465.4 3402.47   1
   0  -9  20 6853.19 1092.94   1
  -5 -15   9 12407.9 2878.65  -2
   0   9 -20 12407.9 2878.65   1
   5  14  -9 63606.3 1616.15  -2
   0  -9  19 63606.3 1616.15   1
   0  -9  18 18256.1 1153.00   1
  -4 -14   9 22478.8 2330.07  -2
   0   9 -18 22478.8 2330.07   1
   4  13  -9 57972.1 1405.33  -2
   0  -9  17 57972.1 1405.33   1
   0   9 -16 1205.01 805.532   1
  -3 -13   9 1889.07 1824.71  -2
   0   9 -16 1889.07 1824.71   1
  -3 -12   9 487.266 694.602  -2
   0   9 -15 487.266 694.602   1
   0  -9  14 2350.93 604.927   1
  -2 -12   9 7380.81 1558.91  -2
   0   9 -14 7380.81 1558.91   1
   2  11  -9 117318. 1442.59  -2
   0  -9  13 117318. 1442.59   1
   0   9 -12 6909.49 637.887   1
   1  10  -9 95303.4 1019.65  -2
   0  -9  11 95303.4 1019.65   1
   0   9 -10 4638.39 563.478   1
   0  -9   9 12732.9 927.617  -2
   0   9  -9 12732.9 927.617   1
   0  -9   8 256.447 550.984   1
  -1   8  -9 31987.1 690.678  -2
   0  -9   7 31987.1 690.678   1
   0  -9   6 6579.60 577.470   1
  -2   7  -9 249949. 2220.09  -2
   0  -9   5 249949. 2220.09   1
   0   9  -4 2773.56 540.309   1
   3  -6   9 199884. 1919.16  -2
   0   9  -3 199884. 1919.16   1
   0  -9   2 229.714 456.784   1
   4  -5   9 3667.66 591.623  -2
   0   9  -1 3667.66 591.623   1
   0   9   0 275.808 346.805   1
  -5   4  -9 141564. 1180.96  -2
   0  -9  -1 141564. 1180.96   1
   0  -9  -2 923.798 396.954   1
   5  -3   9 2006.05 1373.13  -2
   0   9   2 2006.05 1373.13   1
   6  -3   9 165582. 1116.79  -2
   0   9   3 165582. 1116.79   1
   0  -9  -4 415.469 727.085   1
   6  -2   9 950.655 613.597  -2
   0   9   4 950.655 613.597   1
   7  -2   9 63391.7 988.905  -2
   0   9   5 63391.7 988.905   1
   0  -9  -6 1005.46 1320.02   1
   7  -1   9 373.812 608.696  -2
   0   9   6 373.812 608.696   1
   8  -1   9 15886.0 807.404  -2
   0   9   7 15886.0 807.404   1
  -8   0  -9 7206.04 674.259  -2
   0  -9  -8 7206.04 674.259   1
  -9   0  -9 93945.5 1116.30  -2
   0  -9  -9 93945.5 1116.30   1
  -9  -1  -9 1934.16 647.708  -2
   0  -9 -10 1934.16 647.708   1
   0  -9 -11 29314.4 1847.40   1
  10   1   9 68653.8 1143.04  -2
   0   9  11 68653.8 1143.04   1
  10   2   9 668.138 582.880  -2
   0   9  12 668.138 582.880   1
  11   2   9 1651.99 983.218  -2
   0   9  13 1651.99 983.218   1
  11   3   9 70.2833 1860.36  -2
   0   9  14 70.2833 1860.36   1
 -12  -3  -9 20773.8 3074.84  -2
   0  -9 -15 20773.8 3074.84   1
  -5 -15  10 5138.54 1002.61  -2
   0  10 -20 5138.54 1002.61   1
   0 -10  19 7083.33 1103.43   1
  -4 -15  10 6732.30 2250.31  -2
   0  10 -19 6732.30 2250.31   1
  -4 -14  10 61925.5 1644.09  -2
   0  10 -18 61925.5 1644.09   1
   0 -10  17 16662.1 988.366   1
  -3 -14  10 25214.3 2783.32  -2
   0  10 -17 25214.3 2783.32   1
  -3 -13  10 47523.1 1367.94  -2
   0  10 -16 47523.1 1367.94   1
   0  10 -15 2889.08 743.408   1
  -2 -13  10 5043.73 3054.22  -2
   0  10 -15 5043.73 3054.22   1
   2  12 -10 428.868 486.118  -2
   0 -10  14 428.868 486.118   1
   0 -10  13 738.907 615.578   1
  -1 -11  10 71659.4 1398.18  -2
   0  10 -12 71659.4 1398.18   1
   0  10 -11 3467.65 691.329   1
   0  10 -10 68650.3 1060.66  -2
   0 -10  10 68650.3 1060.66   1
   0 -10   9 3302.71 666.034   1
   1  -9  10 48656.4 685.666  -2
   0  10  -8 48656.4 685.666   1
   0 -10   7 447.888 516.562   1
   2  -8  10 1149.19 539.331  -2
   0  10  -6 1149.19 539.331   1
   0 -10   5 3227.99 572.483   1
  -3   7 -10 176322. 2071.00  -2
   0 -10   4 176322. 2071.00   1
   0 -10   3 1946.49 692.629   1
  -4   6 -10 188959. 1879.02  -2
   0 -10   2 188959. 1879.02   1
   0  10  -1 256.175 459.802   1
  -5   5 -10 2049.80 465.566  -2
   0 -10   0 2049.80 465.566   1
   0  10   1 333.258 432.242   1
  -5   4 -10 716.174 1818.11  -2
   0 -10  -1 716.174 1818.11   1
  -6   4 -10 62554.6 863.144  -2
   0 -10  -2 62554.6 863.144   1
   0 -10  -3-52.9386 509.226   1
   6  -3  10 372.453 944.561  -2
   0  10   3 372.453 944.561   1
   7  -3  10 89402.5 1300.30  -2
   0  10   4 89402.5 1300.30   1
   0 -10  -5 1156.54 1939.30   1
  -7   2 -10 1837.05 862.264  -2
   0 -10  -5 1837.05 862.264   1
  -8   2 -10 25199.6 1024.06  -2
   0 -10  -6 25199.6 1024.06   1
  -8   1 -10 1523.75 697.572  -2
   0 -10  -7 1523.75 697.572   1
  -9   1 -10 20137.4 826.352  -2
   0 -10  -8 20137.4 826.352   1
  -9   0 -10 2442.79 637.332  -2
   0 -10  -9 2442.79 637.332   1
   0 -10 -10 46093.0 2117.26   1
  10   0  10 73157.9 1229.35  -2
   0  10  10 73157.9 1229.35   1
 -10  -1 -10 1992.93 757.216  -2
   0 -10 -11 1992.93 757.216   1
 -11  -1 -10 46757.5 1745.94  -2
   0 -10 -12 46757.5 1745.94   1
  11   2  10 179.389 1129.39  -2
   0  10  13 179.389 1129.39   1
 -12  -2 -10 1361.01 1759.34  -2
   0 -10 -14 1361.01 1759.34   1
  -4 -15  11 8688.92 1251.76  -2
   0  11 -19 8688.92 1251.76   1
   0 -11  18 10142.3 1067.33   1
  -3 -15  11 11784.6 2695.79  -2
   0  11 -18 11784.6 2695.79   1
  -3 -14  11 62057.0 1545.59  -2
   0  11 -17 62057.0 1545.59   1
   0  11 -16 13057.1 940.007   1
  -2 -14  11 22565.3 2653.25  -2
   0  11 -16 22565.3 2653.25   1
  -2 -13  11 61000.5 1492.55  -2
   0  11 -15 61000.5 1492.55   1
   0  11 -14 3041.40 704.330   1
  -1 -13  11 4303.50 3160.89  -2
   0  11 -14 4303.50 3160.89   1
   1  12 -11 460.407 568.030  -2
   0 -11  13 460.407 568.030   1
   0 -11  12 581.646 614.745   1
   0 -11  11 46014.8 1016.01  -2
   0  11 -11 46014.8 1016.01   1
   0 -11  10 9585.56 797.468   1
  -1  10 -11 92037.8 1544.85  -2
   0 -11   9 92037.8 1544.85   1
   0 -11   8 2610.14 572.532   1
   2  -9  11 47905.0 1190.69  -2
   0  11  -7 47905.0 1190.69   1
   0 -11   6 410.624 539.726   1
   3  -8  11 8885.46 860.358  -2
   0  11  -5 8885.46 860.358   1
   0 -11   4 199.613 742.696   1
  -4   7 -11 154410. 1836.88  -2
   0 -11   3 154410. 1836.88   1
   0 -11   2 255.960 553.354   1
   5  -6  11 133791. 1476.79  -2
   0  11  -1 133791. 1476.79   1
   0 -11   0 34.7870 629.435   1
   5  -5  11 837.928 1063.62  -2
   0  11   0 837.928 1063.62   1
   6  -5  11 11040.4 697.939  -2
   0  11   1 11040.4 697.939   1
   0 -11  -2-18.7183 568.470   1
   6  -4  11 749.082 801.202  -2
   0  11   2 749.082 801.202   1
   7  -4  11 55845.9 1125.38  -2
   0  11   3 55845.9 1125.38   1
   0 -11  -4 1260.29 1529.04   1
   7  -3  11 1611.94 1194.32  -2
   0  11   4 1611.94 1194.32   1
  -8   3 -11 113867. 1622.20  -2
   0 -11  -5 113867. 1622.20   1
   8  -2  11 784.968 920.945  -2
   0  11   6 784.968 920.945   1
   9  -2  11 22908.0 1017.89  -2
   0  11   7 22908.0 1017.89   1
  -9   1 -11 1794.44 710.122  -2
   0 -11  -8 1794.44 710.122   1
 -10   1 -11 7778.91 935.663  -2
   0 -11  -9 7778.91 935.663   1
 -10   0 -11 2983.96 839.603  -2
   0 -11 -10 2983.96 839.603   1
  11   0  11 47511.3 2214.67  -2
   0  11  11 47511.3 2214.67   1
  11   1  11 4130.74 1876.76  -2
   0  11  12 4130.74 1876.76   1
   0  11  13 11309.5 1561.34   1
   3  15 -12 7824.05 1210.65  -2
   0 -12  18 7824.05 1210.65   1
   0  12 -17 3721.27 842.502   1
  -2 -15  12 7823.28 3573.41  -2
   0  12 -17 7823.28 3573.41   1
  -2 -14  12 47872.8 1453.48  -2
   0  12 -16 47872.8 1453.48   1
   0  12 -15 7666.86 831.776   1
  -1 -14  12 19559.2 3703.07  -2
   0  12 -15 19559.2 3703.07   1
  -1 -13  12 48734.8 1383.58  -2
   0  12 -14 48734.8 1383.58   1
   0 -12  13 2459.89 754.103   1
   0  12 -12 1139.06 767.046  -2
   0 -12  12 1139.06 767.046   1
   0 -12  11 1562.18 767.897   1
   1 -11  12 49492.0 915.567  -2
   0  12 -10 49492.0 915.567   1
   0  12  -9 11091.2 926.678   1
  -2  10 -12 117427. 2179.91  -2
   0 -12   8 117427. 2179.91   1
   0 -12   7 1307.17 816.141   1
   3  -9  12 21423.8 1441.19  -2
   0  12  -6 21423.8 1441.19   1
   0 -12   5-438.403 766.705   1
   4  -8  12 14923.4 1219.42  -2
   0  12  -4 14923.4 1219.42   1
   0  12  -3 42.9805 632.281   1
   4  -7  12 2808.42 1745.50  -2
   0  12  -3 2808.42 1745.50   1
  -5   7 -12 101062. 1654.88  -2
   0 -12   2 101062. 1654.88   1
   0  12  -1 474.679 1228.72   1
  -5   6 -12 3679.60 786.891  -2
   0 -12   1 3679.60 786.891   1
  -6   6 -12 101380. 1366.88  -2
   0 -12   0 101380. 1366.88   1
   0  12   1 715.001 1261.35   1
  -6   5 -12 1572.13 1141.25  -2
   0 -12  -1 1572.13 1141.25   1
   7  -5  12 7760.02 919.770  -2
   0  12   2 7760.02 919.770   1
   0 -12  -3 163.143 2205.53   1
   7  -4  12 1896.51 1253.87  -2
   0  12   3 1896.51 1253.87   1
   8  -4  12 56260.2 1433.36  -2
   0  12   4 56260.2 1433.36   1
  -8   3 -12 457.524 1086.28  -2
   0 -12  -5 457.524 1086.28   1
   9  -3  12 78051.4 1538.83  -2
   0  12   6 78051.4 1538.83   1
  -9   2 -12 578.046 776.824  -2
   0 -12  -7 578.046 776.824   1
  10  -2  12 20910.4 1106.87  -2
   0  12   8 20910.4 1106.87   1
 -10   1 -12 270.301 1028.65  -2
   0 -12  -9 270.301 1028.65   1
   0  12  10 5097.98 1063.39   1
 -11   1 -12 5760.96 1893.70  -2
   0 -12 -10 5760.96 1893.70   1
 -11   0 -12 3572.41 1971.07  -2
   0 -12 -11 3572.41 1971.07   1
   2  15 -13 2304.91 974.926  -2
   0 -13  17 2304.91 974.926   1
   0  13 -16 2501.89 913.229   1
  -1 -15  13 7444.64 3547.90  -2
   0  13 -16 7444.64 3547.90   1
  -1 -14  13 49902.7 1688.97  -2
   0  13 -15 49902.7 1688.97   1
   0  13 -14 7590.79 970.422   1
   0 -13  13 63440.7 1367.60  -2
   0  13 -13 63440.7 1367.60   1
   0 -13  12 1646.43 843.744   1
   1 -12  13 7710.71 709.423  -2
   0  13 -11 7710.71 709.423   1
   0 -13  10 254.440 793.053   1
  -2  11 -13 27672.9 1005.90  -2
   0 -13   9 27672.9 1005.90   1
   0  13  -8 5809.97 924.346   1
   3 -10  13 104299. 2111.34  -2
   0  13  -7 104299. 2111.34   1
   0 -13   6 225.083 845.580   1
  -4   9 -13 19886.0 1332.40  -2
   0 -13   5 19886.0 1332.40   1
   0  13  -4 280.547 786.343   1
  -4   8 -13 830.008 1937.01  -2
   0 -13   4 830.008 1937.01   1
  -5   8 -13 16179.4 1039.67  -2
   0 -13   3 16179.4 1039.67   1
   0 -13   2 182.258 960.365   1
  -5   7 -13 1075.77 696.753  -2
   0 -13   2 1075.77 696.753   1
   6  -7  13 75001.7 1681.99  -2
   0  13  -1 75001.7 1681.99   1
   0 -13   0-59.8708 1553.64   1
  -6   6 -13 777.861 1236.22  -2
   0 -13   0 777.861 1236.22   1
   7  -6  13 61805.9 1425.83  -2
   0  13   1 61805.9 1425.83   1
   0 -13  -2-665.416 1819.08   1
  -7   5 -13 2241.55 1094.89  -2
   0 -13  -2 2241.55 1094.89   1
  -8   5 -13 4024.78 888.015  -2
   0 -13  -3 4024.78 888.015   1
   0 -13  -4-1462.94 2491.76   1
   8  -4  13 1003.09 1286.49  -2
   0  13   4 1003.09 1286.49   1
  -9   4 -13 39826.8 1430.46  -2
   0 -13  -5 39826.8 1430.46   1
  -9   3 -13 1521.15 1000.76  -2
   0 -13  -6 1521.15 1000.76   1
 -10   3 -13 69990.6 1505.94  -2
   0 -13  -7 69990.6 1505.94   1
  10  -2  13 1948.33 964.795  -2
   0  13   8 1948.33 964.795   1
 -11   2 -13 19652.4 2218.06  -2
   0 -13  -9 19652.4 2218.06   1
  11  -1  13 5192.76 3423.03  -2
   0  13  10 5192.76 3423.03   1
  -1 -15  14 1482.07 787.410  -2
   0  14 -16 1482.07 787.410   1
   0 -14  15 2298.69 954.649   1
   0 -15  14 8278.25 3635.02  -2
   0  14 -15 8278.25 3635.02   1
   0  14 -14 37051.6 1337.74  -2
   0 -14  14 37051.6 1337.74   1
   0  14 -13 8365.04 1011.09   1
   1 -13  14 60356.4 1161.68  -2
   0  14 -12 60356.4 1161.68   1
   0 -14  11 3574.81 977.785   1
  -2  12 -14 6313.28 1287.96  -2
   0 -14  10 6313.28 1287.96   1
   0  14  -9-92.8213 969.148   1
   3 -11  14 40463.0 1608.23  -2
   0  14  -8 40463.0 1608.23   1
   0  14  -7 4657.97 941.261   1
  -4  10 -14 120694. 2328.61  -2
   0 -14   6 120694. 2328.61   1
   0  14  -5 660.604 811.802   1
   5  -9  14 26037.9 1350.56  -2
   0  14  -4 26037.9 1350.56   1
   0 -14   3-98.5827 1114.03   1
   5  -8  14 403.931 1833.89  -2
   0  14  -3 403.931 1833.89   1
  -6   8 -14 7159.60 1234.85  -2
   0 -14   2 7159.60 1234.85   1
   0 -14   1 1025.25 1673.57   1
  -6   7 -14 1715.08 1337.30  -2
   0 -14   1 1715.08 1337.30   1
  -7   7 -14 68578.3 1709.91  -2
   0 -14   0 68578.3 1709.91   1
   0 -14  -1 889.605 1829.67   1
  -7   6 -14 760.368 1040.77  -2
   0 -14  -1 760.368 1040.77   1
   8  -6  14 58158.4 1566.06  -2
   0  14   2 58158.4 1566.06   1
   0 -14  -3 983.242 2581.94   1
   8  -5  14 298.082 2024.11  -2
   0  14   3 298.082 2024.11   1
   9  -5  14 2482.74 1051.52  -2
   0  14   4 2482.74 1051.52   1
   9  -4  14-181.369 1613.32  -2
   0  14   5-181.369 1613.32   1
  10  -4  14 33685.9 1500.05  -2
   0  14   6 33685.9 1500.05   1
  10  -3  14 391.047 1103.59  -2
   0  14   7 391.047 1103.59   1
   0  14   8 23486.5 1343.90   1
   0  15 -14 2082.80 1047.77   1
   1 -14  15 45410.4 1169.42  -2
   0  15 -13 45410.4 1169.42   1
   0 -15  12 8893.92 1092.72   1
  -2  13 -15 53521.9 1891.02  -2
   0 -15  11 53521.9 1891.02   1
   0 -15  10 1473.02 941.416   1
  -3  12 -15 5514.52 1251.32  -2
   0 -15   9 5514.52 1251.32   1
   0 -15   8 1175.09 920.335   1
   4 -11  15 30597.9 1750.01  -2
   0  15  -7 30597.9 1750.01   1
   0  15  -6 2779.95 1080.04   1
   5 -10  15 100455. 2154.32  -2
   0  15  -5 100455. 2154.32   1
   0  15  -4 849.337 1503.63   1
   5  -9  15 4439.57 1800.76  -2
   0  15  -4 4439.57 1800.76   1
   6  -9  15 33087.0 1687.97  -2
   0  15  -3 33087.0 1687.97   1
   0 -15   2 549.075 1761.45   1
  -6   8 -15-76.6432 1681.12  -2
   0 -15   2-76.6432 1681.12   1
  -7   8 -15 6215.36 1318.03  -2
   0 -15   1 6215.36 1318.03   1
   0 -15   0-232.055 2413.40   1
  -7   7 -15 2375.24 1264.14  -2
   0 -15   0 2375.24 1264.14   1
   8  -7  15 73970.7 1703.94  -2
   0  15   1 73970.7 1703.94   1
   0 -15  -2 645.443 2688.97   1
  -8   6 -15 1886.37 1408.88  -2
   0 -15  -2 1886.37 1408.88   1
   9  -6  15 64831.4 1835.00  -2
   0  15   3 64831.4 1835.00   1
   9  -5  15 378.558 1198.71  -2
   0  15   4 378.558 1198.71   1
   0  15   5 598.271 1022.23   1
   0  16 -11 4969.61 1083.55   1
  -3  13 -16 51196.0 2162.21  -2
   0 -16  10 51196.0 2162.21   1
   0  16  -9 1129.40 1070.69   1
  -4  12 -16 7233.43 1475.27  -2
   0 -16   8 7233.43 1475.27   1
   0  16  -7 554.568 1029.29   1
  -5  11 -16 23964.9 1792.84  -2
   0 -16   6 23964.9 1792.84   1
   0  16  -5 2191.63 2126.64   1
  -5  10 -16 4859.30 1866.69  -2
   0 -16   5 4859.30 1866.69   1
   6 -10  16 64859.7 2207.63  -2
   0  16  -4 64859.7 2207.63   1
   0 -16   3 510.931 1820.53   1
  -6   9 -16 2126.47 1810.34  -2
   0 -16   3 2126.47 1810.34   1
   7  -9  16 19620.9 1694.19  -2
   0  16  -2 19620.9 1694.19   1
   0 -16   1-721.499 2434.69   1
  -7   8 -16-337.047 1881.73  -2
   0 -16   1-337.047 1881.73   1
  -8   8 -16 7267.01 1104.55  -2
   0 -16   0 7267.01 1104.55   1
   0 -16  -1 475.429 2772.85   1
   8  -7  16 2416.85 1535.80  -2
   0  16   1 2416.85 1535.80   1
   0 -16  -2 33255.1 1424.88   1
  -9   7 -15 2669.61 1676.49  -2
   1 -16  -2 2669.61 1676.49   1
   9  -8  15 52999.1 1719.89  -2
  -1  16   1 52999.1 1719.89   1
   1 -16   0 1811.28 2625.78   1
  -8   8 -15 1468.74 1460.75  -2
   1 -16   0 1468.74 1460.75   1
  -8   9 -15 1080.11 997.752  -2
   1 -16   1 1080.11 997.752   1
   1 -16   2 721.180 2882.11   1
   7  -9  15 435.348 1315.69  -2
  -1  16  -2 435.348 1315.69   1
  -7  10 -15 25348.0 1832.72  -2
   1 -16   3 25348.0 1832.72   1
  -1  16  -4 931.541 1571.73   1
  -6  10 -15 1016.15 1170.90  -2
   1 -16   4 1016.15 1170.90   1
  -6  11 -15 66850.7 2210.53  -2
   1 -16   5 66850.7 2210.53   1
  -1  16  -6 1028.72 1042.38   1
   5 -12  15 30414.1 1935.47  -2
  -1  16  -7 30414.1 1935.47   1
   1 -16   8 528.443 1107.64   1
  -4  13 -15 814.222 756.932  -2
   1 -16   9 814.222 756.932   1
   1 -16  10 1026.44 1093.43   1
  -3  14 -15 54666.6 2192.06  -2
   1 -16  11 54666.6 2192.06   1
 -10   5 -14-376.937 1576.54  -2
   1 -15  -5-376.937 1576.54   1
 -10   6 -14 3510.72 986.018  -2
   1 -15  -4 3510.72 986.018   1
   1 -15  -3 1385.34 2706.51   1
  -9   6 -14 745.399 1424.41  -2
   1 -15  -3 745.399 1424.41   1
   9  -7  14 74850.2 1699.17  -2
  -1  15   2 74850.2 1699.17   1
   1 -15  -1 2630.86 2617.55   1
   8  -7  14 1255.26 1316.77  -2
  -1  15   1 1255.26 1316.77   1
  -8   8 -14 69154.1 1758.06  -2
   1 -15   0 69154.1 1758.06   1
   1 -15   1-906.939 1717.43   1
   7  -8  14 595.089 1808.58  -2
  -1  15  -1 595.089 1808.58   1
  -7   9 -14 1871.70 746.176  -2
   1 -15   2 1871.70 746.176   1
  -1  15  -3 122.907 1020.85   1
  -6   9 -14 1028.86 2504.49  -2
   1 -15   3 1028.86 2504.49   1
   6 -10  14 33083.1 1582.78  -2
  -1  15  -4 33083.1 1582.78   1
   1 -15   5 632.387 1053.72   1
  -5  11 -14 103840. 2598.11  -2
   1 -15   6 103840. 2598.11   1
  -1  15  -7 1986.45 1059.39   1
   4 -12  14 28271.1 1781.47  -2
  -1  15  -8 28271.1 1781.47   1
  -1  15  -9 427.570 1058.55   1
  -3  13 -14 6856.21 1073.91  -2
   1 -15  10 6856.21 1073.91   1
  -1  15 -11 1857.40 1010.77   1
  -2  14 -14 67541.9 1129.18  -2
   1 -15  12 67541.9 1129.18   1
  -1  15 -13 9276.96 1068.51   1
   1 -15  14 37418.7 1431.79  -2
  -1  15 -14 37418.7 1431.79   1
  11  -3  13 1851.69 1464.19  -2
  -1  14   8 1851.69 1464.19   1
  11  -4  13 62144.3 1700.51  -2
  -1  14   7 62144.3 1700.51   1
  10  -4  13 1478.81 1290.43  -2
  -1  14   6 1478.81 1290.43   1
 -10   5 -13 28417.8 1492.54  -2
   1 -14  -5 28417.8 1492.54   1
   1 -14  -4-18.7234 2611.30   1
   9  -5  13 2625.55 1369.99  -2
  -1  14   4 2625.55 1369.99   1
  -9   6 -13 6840.96 1182.08  -2
   1 -14  -3 6840.96 1182.08   1
   1 -14  -2-139.603 2434.85   1
   8  -6  13 431.431 1114.06  -2
  -1  14   2 431.431 1114.06   1
  -8   7 -13 68039.5 1598.59  -2
   1 -14  -1 68039.5 1598.59   1
   1 -14   0 1477.34 1731.09   1
   7  -7  13 652.532 1353.67  -2
  -1  14   0 652.532 1353.67   1
   7  -8  13 78974.1 1831.49  -2
  -1  14  -1 78974.1 1831.49   1
  -1  14  -2 250.664 1028.35   1
  -6   8 -13 331.355 2214.84  -2
   1 -14   2 331.355 2214.84   1
   6  -9  13 8141.46 1279.94  -2
  -1  14  -3 8141.46 1279.94   1
   1 -14   4 143.202 904.399   1
   5 -10  13 48081.4 1703.60  -2
  -1  14  -5 48081.4 1703.60   1
   1 -14   6 1492.81 876.960   1
  -4  11 -13 119675. 2584.08  -2
   1 -14   7 119675. 2584.08   1
  -1  14  -8 3778.03 1003.53   1
  -3  12 -13 28354.3 1550.71  -2
   1 -14   9 28354.3 1550.71   1
   1 -14  10 464.950 893.672   1
  -2  13 -13 5478.55 781.712  -2
   1 -14  11 5478.55 781.712   1
  -1  14 -12 3079.17 933.396   1
  -1  14 -13 66806.9 1974.86  -2
   1 -14  13 66806.9 1974.86   1
   1 -14  14 8054.54 1152.30   1
   0 -15  13 48077.6 1406.04  -2
  -1  14 -15 48077.6 1406.04   1
  -1  14 -16 2170.87 2487.69   1
   1 -13 -10 5169.38 1540.11   1
  11  -2  12 215.989 1789.72  -2
  -1  13   9 215.989 1789.72   1
  11  -3  12 23912.2 1228.93  -2
  -1  13   8 23912.2 1228.93   1
  10  -3  12 1041.79 1252.60  -2
  -1  13   7 1041.79 1252.60   1
  10  -4  12 90700.4 1738.60  -2
  -1  13   6 90700.4 1738.60   1
   9  -4  12 1334.87 1195.21  -2
  -1  13   5 1334.87 1195.21   1
   9  -5  12 52558.4 1399.07  -2
  -1  13   4 52558.4 1399.07   1
   1 -13  -3-835.488 2364.70   1
   8  -5  12 2741.06 1175.87  -2
  -1  13   3 2741.06 1175.87   1
  -8   6 -12 2600.88 965.079  -2
   1 -13  -2 2600.88 965.079   1
   1 -13  -1-300.067 1653.89   1
  -7   6 -12 398.930 1163.79  -2
   1 -13  -1 398.930 1163.79   1
  -7   7 -12 80686.1 1567.57  -2
   1 -13   0 80686.1 1567.57   1
  -1  13  -1 479.277 1059.50   1
  -6   7 -12 425.974 1448.78  -2
   1 -13   1 425.974 1448.78   1
   6  -8  12 96989.4 2041.88  -2
  -1  13  -2 96989.4 2041.88   1
   1 -13   3-31.2775 718.746   1
  -5   9 -12 15343.7 1139.28  -2
   1 -13   4 15343.7 1139.28   1
   1 -13   5 58.0730 698.450   1
   4 -10  12 27967.8 1356.10  -2
  -1  13  -6 27967.8 1356.10   1
  -1  13  -7 2741.73 812.335   1
  -3  11 -12 96946.8 2099.75  -2
   1 -13   8 96946.8 2099.75   1
   1 -13   9 4999.76 892.818   1
  -2  12 -12 34777.0 1079.09  -2
   1 -13  10 34777.0 1079.09   1
   1 -13  11 465.137 767.783   1
  -1  13 -12 6770.46 1115.88  -2
   1 -13  12 6770.46 1115.88   1
   1 -13  13 3726.64 865.545   1
   0  14 -12 55076.8 1820.92  -2
   1 -13  14 55076.8 1820.92   1
   1 -13  15 6899.54 1047.96   1
  -1 -15  12 44976.8 1488.37  -2
  -1  13 -16 44976.8 1488.37   1
  -1  13 -17 2317.50 834.158   1
 -12   1 -11 45622.1 1968.15  -2
   1 -12 -11 45622.1 1968.15   1
 -11   1 -11 4740.95 1558.99  -2
   1 -12 -10 4740.95 1558.99   1
 -11   2 -11 10887.8 1114.00  -2
   1 -12  -9 10887.8 1114.00   1
 -10   2 -11 412.151 861.894  -2
   1 -12  -8 412.151 861.894   1
  10  -3  11 28694.1 1236.94  -2
  -1  12   7 28694.1 1236.94   1
   1 -12  -6 2028.79 2394.22   1
  -9   3 -11 782.208 1086.57  -2
   1 -12  -6 782.208 1086.57   1
  -9   4 -11 88787.1 1641.25  -2
   1 -12  -5 88787.1 1641.25   1
   1 -12  -4 421.907 2357.79   1
   8  -4  11 1421.13 958.991  -2
  -1  12   4 1421.13 958.991   1
   8  -5  11 54103.3 1242.95  -2
  -1  12   3 54103.3 1242.95   1
   1 -12  -2-570.256 1577.97   1
  -7   5 -11 956.508 1064.62  -2
   1 -12  -2 956.508 1064.62   1
  -7   6 -11 12599.0 925.827  -2
   1 -12  -1 12599.0 925.827   1
  -1  12   0-507.746 1109.78   1
  -6   6 -11-100.767 1308.11  -2
   1 -12   0-100.767 1308.11   1
   6  -7  11 127021. 1545.91  -2
  -1  12  -1 127021. 1545.91   1
  -1  12  -2 207.625 602.129   1
  -5   8 -11 125606. 1711.03  -2
   1 -12   3 125606. 1711.03   1
   1 -12   4 139.965 568.660   1
   4  -9  11 21847.2 1036.85  -2
  -1  12  -5 21847.2 1036.85   1
  -1  12  -6-5.07968 638.403   1
  -3  10 -11 29243.2 1156.07  -2
   1 -12   7 29243.2 1156.07   1
   1 -12   8 2208.39 743.488   1
   2 -11  11 144234. 1253.57  -2
  -1  12  -9 144234. 1253.57   1
  -1  12 -10 6600.60 814.005   1
  -1  12 -11 46308.8 1468.25  -2
   1 -12  11 46308.8 1468.25   1
   1 -12  12 305.577 718.911   1
   0  13 -11 6753.81 776.942  -2
   1 -12  13 6753.81 776.942   1
   1 -12  14 3601.69 870.169   1
  -1 -14  11 67091.8 1667.06  -2
  -1  12 -15 67091.8 1667.06   1
   1 -12  16 7266.05 973.914   1
  -1 -15  11 17079.1 2549.02  -2
  -1  12 -16 17079.1 2549.02   1
  -2 -15  11 48589.8 1502.47  -2
  -1  12 -17 48589.8 1502.47   1
  -1  12 -18 3074.53 942.227   1
  -2 -16  11 1517.43 3516.33  -2
  -1  12 -18 1517.43 3516.33   1
 -12  -1 -10 134.863 2220.96  -2
   1 -11 -13 134.863 2220.96   1
 -12   0 -10 41849.8 1847.26  -2
   1 -11 -12 41849.8 1847.26   1
 -11   0 -10 5437.57 1479.59  -2
   1 -11 -11 5437.57 1479.59   1
  -1  11  10 47017.3 2570.59   1
  11  -1  10 74027.5 1994.04  -2
  -1  11  10 74027.5 1994.04   1
  10  -1  10 792.116 783.138  -2
  -1  11   9 792.116 783.138   1
  10  -2  10 17542.3 979.935  -2
  -1  11   8 17542.3 979.935   1
   1 -11  -7 461.496 2271.13   1
   9  -2  10 392.566 986.820  -2
  -1  11   7 392.566 986.820   1
  -9   3 -10 19966.1 1075.13  -2
   1 -11  -6 19966.1 1075.13   1
   1 -11  -5-970.505 2128.02   1
   8  -3  10 505.376 990.966  -2
  -1  11   5 505.376 990.966   1
   8  -4  10 84569.0 1291.90  -2
  -1  11   4 84569.0 1291.90   1
   1 -11  -3 10.6526 1492.86   1
   7  -4  10 1819.72 690.802  -2
  -1  11   3 1819.72 690.802   1
   7  -5  10 48242.6 1091.87  -2
  -1  11   2 48242.6 1091.87   1
   1 -11  -1 108.105 438.512   1
   6  -5  10 1320.73 772.694  -2
  -1  11   1 1320.73 772.694   1
   6  -6  10 19413.9 791.652  -2
  -1  11   0 19413.9 791.652   1
   1 -11   1 230.983 528.034   1
  -5   6 -10 1937.44 2398.36  -2
   1 -11   1 1937.44 2398.36   1
   5  -7  10 131951. 1689.44  -2
  -1  11  -2 131951. 1689.44   1
  -1  11  -3-141.763 589.649   1
   4  -8  10 118603. 1755.75  -2
  -1  11  -4 118603. 1755.75   1
  -1  11  -5 830.551 631.398   1
  -3   9 -10 2114.56 807.314  -2
   1 -11   6 2114.56 807.314   1
   1 -11   7 527.986 561.735   1
   2 -10  10 49130.5 890.189  -2
  -1  11  -8 49130.5 890.189   1
   1 -11   9 1917.81 594.924   1
  -1  11 -10 116616. 1938.56  -2
   1 -11  10 116616. 1938.56   1
  -1  11 -11 6916.55 780.882   1
   0  12 -10 47959.6 1268.72  -2
   1 -11  12 47959.6 1268.72   1
   1 -11  13 126.196 729.321   1
   1  13 -10 1365.29 743.532  -2
   1 -11  14 1365.29 743.532   1
   1 -11  15 3921.81 860.557   1
  -1 -14  10 5065.55 3263.16  -2
  -1  11 -15 5065.55 3263.16   1
  -2 -14  10 64872.7 1568.96  -2
  -1  11 -16 64872.7 1568.96   1
   1 -11  17 9659.55 1047.65   1
  -2 -15  10 14533.1 2153.71  -2
  -1  11 -17 14533.1 2153.71   1
  -3 -15  10 40178.5 1540.32  -2
  -1  11 -18 40178.5 1540.32   1
  -1  11 -19 3298.03 1066.72   1
  -3 -16  10 5350.78 3709.68  -2
  -1  11 -19 5350.78 3709.68   1
 -12  -2  -9 557.927 2780.91  -2
   1 -10 -14 557.927 2780.91   1
 -12  -1  -9 1525.51 1438.29  -2
   1 -10 -13 1525.51 1438.29   1
 -11  -1  -9 697.156 948.181  -2
   1 -10 -12 697.156 948.181   1
  11   0   9 62706.2 1811.63  -2
  -1  10  11 62706.2 1811.63   1
 -10   0  -9 5414.78 848.176  -2
   1 -10 -10 5414.78 848.176   1
   1 -10  -9 47012.3 1920.45   1
  10  -1   9 93739.6 1302.91  -2
  -1  10   9 93739.6 1302.91   1
  -9   1  -9 4307.76 598.154  -2
   1 -10  -8 4307.76 598.154   1
   9  -2   9 9286.72 907.632  -2
  -1  10   7 9286.72 907.632   1
   1 -10  -6 885.009 2241.95   1
  -8   2  -9 1055.44 677.994  -2
   1 -10  -6 1055.44 677.994   1
   8  -3   9 31052.0 964.004  -2
  -1  10   5 31052.0 964.004   1
   1 -10  -4 210.154 1411.79   1
   7  -3   9 1127.83 753.617  -2
  -1  10   4 1127.83 753.617   1
  -7   4  -9 132797. 1390.76  -2
   1 -10  -3 132797. 1390.76   1
   1 -10  -2 223.313 349.883   1
  -6   4  -9 350.472 1147.80  -2
   1 -10  -2 350.472 1147.80   1
  -6   5  -9 126318. 1183.19  -2
   1 -10  -1 126318. 1183.19   1
   1 -10   0 93.3657 430.497   1
  -5   6  -9 5078.35 688.424  -2
   1 -10   1 5078.35 688.424   1
   1 -10   2-190.841 524.951   1
  -4   7  -9 145786. 1889.72  -2
   1 -10   3 145786. 1889.72   1
  -1  10  -4 3768.26 678.411   1
  -3   8  -9 160538. 1871.39  -2
   1 -10   5 160538. 1871.39   1
  -1  10  -6 970.403 538.395   1
   2  -9   9 8646.35 579.867  -2
  -1  10  -7 8646.35 579.867   1
   1 -10   8 182.329 536.531   1
  -1  10  -9 11719.9 993.893  -2
   1 -10   9 11719.9 993.893   1
   1 -10  10 2148.98 659.307   1
   0  11  -9 94073.3 1732.09  -2
   1 -10  11 94073.3 1732.09   1
   1 -10  12 5803.38 654.120   1
  -1 -12   9 56661.6 1481.15  -2
  -1  10 -13 56661.6 1481.15   1
   1 -10  14 693.005 790.922   1
  -1 -13   9 4694.75 1658.93  -2
  -1  10 -14 4694.75 1658.93   1
  -2 -13   9 4391.73 962.562  -2
  -1  10 -15 4391.73 962.562   1
  -1  10 -16 2509.38 906.284   1
  -2 -14   9 5935.25 1903.63  -2
  -1  10 -16 5935.25 1903.63   1
   3  14  -9 67198.9 1566.41  -2
   1 -10  17 67198.9 1566.41   1
   1 -10  18 12430.1 1129.48   1
  -3 -15   9 17063.0 2243.60  -2
  -1  10 -18 17063.0 2243.60   1
  -4 -15   9 36093.1 1508.22  -2
  -1  10 -19 36093.1 1508.22   1
   1 -10  20 5052.31 1049.77   1
 -12  -3  -8 1683.71 1726.69  -2
   1  -9 -15 1683.71 1726.69   1
 -12  -2  -8 30868.8 2234.20  -2
   1  -9 -14 30868.8 2234.20   1
 -11  -2  -8 376.540 1266.24  -2
   1  -9 -13 376.540 1266.24   1
 -11  -1  -8 2037.99 1089.11  -2
   1  -9 -12 2037.99 1089.11   1
  10   1   8 685.460 751.910  -2
  -1   9  11 685.460 751.910   1
   1  -9 -10 26682.0 1588.32   1
  10   0   8 77562.9 1147.84  -2
  -1   9  10 77562.9 1147.84   1
  -9   0  -8 4521.58 659.674  -2
   1  -9  -9 4521.58 659.674   1
  -9   1  -8 110616. 1145.58  -2
   1  -9  -8 110616. 1145.58   1
   1  -9  -7 1600.26 1859.97   1
  -8   1  -8 1070.12 676.043  -2
   1  -9  -7 1070.12 676.043   1
  -8   2  -8 15716.5 852.045  -2
   1  -9  -6 15716.5 852.045   1
   1  -9  -5-842.271 1264.17   1
  -7   2  -8 356.499 501.440  -2
   1  -9  -5 356.499 501.440   1
   7  -3   8 53551.0 919.962  -2
  -1   9   4 53551.0 919.962   1
   1  -9  -3 1636.57 480.209   1
  -6   3  -8 2154.11 1702.13  -2
   1  -9  -3 2154.11 1702.13   1
   6  -4   8 205632. 1143.13  -2
  -1   9   2 205632. 1143.13   1
  -1   9   1-8.55726 345.288   1
  -5   5  -8 120054. 1300.15  -2
   1  -9   0 120054. 1300.15   1
   1  -9   1 130.470 417.855   1
   4  -6   8 8003.74 823.082  -2
  -1   9  -2 8003.74 823.082   1
  -1   9  -3 246.652 586.385   1
   3  -7   8 265256. 2253.17  -2
  -1   9  -4 265256. 2253.17   1
   1  -9   5 5181.22 595.956   1
   2  -8   8 192552. 1955.81  -2
  -1   9  -6 192552. 1955.81   1
  -1   9  -7 4457.03 639.878   1
  -1   9  -8 3255.53 797.877  -2
   1  -9   8 3255.53 797.877   1
   1  -9   9 577.480 589.537   1
   0  10  -8 48861.2 649.713  -2
   1  -9  10 48861.2 649.713   1
  -1   9 -11 3842.49 584.742   1
  -1 -11   8 108043. 1515.55  -2
  -1   9 -12 108043. 1515.55   1
  -1   9 -13 4848.79 607.552   1
  -2 -12   8 68054.5 1286.29  -2
  -1   9 -14 68054.5 1286.29   1
  -1   9 -15 377.792 790.733   1
  -2 -13   8 3069.47 1668.75  -2
  -1   9 -15 3069.47 1668.75   1
  -3 -13   8 1455.25 960.600  -2
  -1   9 -16 1455.25 960.600   1
   1  -9  17 6266.17 909.194   1
  -3 -14   8 9634.64 1987.01  -2
  -1   9 -17 9634.64 1987.01   1
  -4 -14   8 42430.2 1449.93  -2
  -1   9 -18 42430.2 1449.93   1
   1  -9  19 13008.2 1144.75   1
  -4 -15   8 18173.6 2962.26  -2
  -1   9 -19 18173.6 2962.26   1
  -5 -15   8 53676.3 1634.66  -2
  -1   9 -20 53676.3 1634.66   1
 -12  -4  -7 7807.94 2821.43  -2
   1  -8 -16 7807.94 2821.43   1
 -12  -3  -7 49272.6 2395.41  -2
   1  -8 -15 49272.6 2395.41   1
  11   3   7 11617.3 1330.56  -2
  -1   8  14 11617.3 1330.56   1
  11   2   7 33785.7 1444.37  -2
  -1   8  13 33785.7 1444.37   1
  10   2   7 2462.97 825.767  -2
  -1   8  12 2462.97 825.767   1
   1  -8 -11 1151.40 1119.35   1
 -10  -1  -7 2802.38 643.129  -2
   1  -8 -11 2802.38 643.129   1
   9   1   7 415.403 583.597  -2
  -1   8  10 415.403 583.597   1
   9   0   7 69497.2 916.218  -2
  -1   8   9 69497.2 916.218   1
   1  -8  -8 1713.74 1785.95   1
   8   0   7 3012.92 587.446  -2
  -1   8   8 3012.92 587.446   1
   8  -1   7 121900. 1175.84  -2
  -1   8   7 121900. 1175.84   1
   1  -8  -6 2060.25 704.055   1
   7  -1   7 1401.96 537.820  -2
  -1   8   6 1401.96 537.820   1
   7  -2   7 12856.9 556.006  -2
  -1   8   5 12856.9 556.006   1
  -1   8   4 366.251 369.537   1
  -6   2  -7 1673.62 979.681  -2
   1  -8  -4 1673.62 979.681   1
  -6   3  -7 48922.2 774.710  -2
   1  -8  -3 48922.2 774.710   1
   1  -8  -2 514.555 249.056   1
  -5   4  -7 162542. 1251.76  -2
   1  -8  -1 162542. 1251.76   1
  -1   8   0-23.0176 321.917   1
  -4   5  -7 116169. 1321.71  -2
   1  -8   1 116169. 1321.71   1
  -1   8  -2 330.432 549.179   1
   3  -6   7 510.540 420.064  -2
  -1   8  -3 510.540 420.064   1
   1  -8   4 785.280 476.104   1
   2  -7   7 207857. 1942.75  -2
  -1   8  -5 207857. 1942.75   1
   1  -8   6 7468.65 647.700   1
  -1   8  -7 213460. 2192.79  -2
   1  -8   7 213460. 2192.79   1
  -1   8  -8 1914.63 506.496   1
   0   9  -7 30925.4 935.758  -2
   1  -8   9 30925.4 935.758   1
   1  -8  10 33.9543 424.490   1
  -1 -10   7 19290.3 719.359  -2
  -1   8 -11 19290.3 719.359   1
  -1   8 -12 3398.96 574.475   1
  -2 -11   7 102408. 1341.22  -2
  -1   8 -13 102408. 1341.22   1
   1  -8  14 6326.77 763.969   1
   2  12  -7 8736.15 1599.45  -2
   1  -8  14 8736.15 1599.45   1
  -3 -12   7 79730.3 1534.76  -2
  -1   8 -15 79730.3 1534.76   1
   1  -8  16 3234.22 870.929   1
  -3 -13   7 7277.60 1767.53  -2
  -1   8 -16 7277.60 1767.53   1
  -4 -13   7 552.542 1029.00  -2
  -1   8 -17 552.542 1029.00   1
   1  -8  18 1473.11 1099.05   1
  -4 -14   7 10.3482 1747.56  -2
  -1   8 -18 10.3482 1747.56   1
  -5 -14   7 37450.5 1464.71  -2
  -1   8 -19 37450.5 1464.71   1
  -1   8 -20 13540.9 1309.98   1
  -5 -15   7 17313.2 2283.16  -2
  -1   8 -20 17313.2 2283.16   1
   6  15  -7 37665.6 2640.23  -2
   1  -8  21 37665.6 2640.23   1
 -12  -5  -6 1984.76 2591.02  -2
   1  -7 -17 1984.76 2591.02   1
  12   4   6 14920.1 2751.21  -2
  -1   7  16 14920.1 2751.21   1
 -11  -4  -6 1998.05 2410.74  -2
   1  -7 -15 1998.05 2410.74   1
 -11  -3  -6 80080.9 1684.69  -2
   1  -7 -14 80080.9 1684.69   1
  10   3   6 13010.0 1012.48  -2
  -1   7  13 13010.0 1012.48   1
   1  -7 -12 49289.1 1997.36   1
  10   2   6 75029.4 996.768  -2
  -1   7  12 75029.4 996.768   1
   9   2   6 2302.96 561.463  -2
  -1   7  11 2302.96 561.463   1
   9   1   6 3102.82 543.662  -2
  -1   7  10 3102.82 543.662   1
  -8  -1  -6 2051.25 489.005  -2
   1  -7  -9 2051.25 489.005   1
  -1   7   8 63234.9 1002.26   1
  -8   0  -6 144696. 1106.76  -2
   1  -7  -8 144696. 1106.76   1
  -1   7   7 2967.71 278.863   1
  -7   0  -6 3399.33 731.801  -2
   1  -7  -7 3399.33 731.801   1
  -7   1  -6 206677. 1320.86  -2
   1  -7  -6 206677. 1320.86   1
  -1   7   5 1958.79 335.770   1
  -6   1  -6 1137.18 1426.29  -2
   1  -7  -5 1137.18 1426.29   1
  -6   2  -6 39868.0 633.476  -2
   1  -7  -4 39868.0 633.476   1
  -1   7   3 948.841 307.344   1
  -5   3  -6 32603.5 466.320  -2
   1  -7  -2 32603.5 466.320   1
  -1   7   1 796.843 253.343   1
   4  -4   6 238754. 1378.96  -2
  -1   7   0 238754. 1378.96   1
   1  -7   1 484.593 425.553   1
  -3   5  -6 196396. 1792.37  -2
   1  -7   2 196396. 1792.37   1
   1  -7   3 1025.93 441.219   1
  -2   6  -6 7693.82 681.538  -2
   1  -7   4 7693.82 681.538   1
   1  -7   5 2037.93 485.317   1
  -1   7  -6 213780. 1919.59  -2
   1  -7   6 213780. 1919.59   1
  -1   7  -7 1706.21 473.660   1
   0   8  -6 263142. 2127.11  -2
   1  -7   8 263142. 2127.11   1
  -1   7  -9 832.946 436.517   1
  -1  -9   6 74198.0 1035.53  -2
  -1   7 -10 74198.0 1035.53   1
  -1   7 -11 545.501 413.015   1
  -2 -10   6 12701.7 578.833  -2
  -1   7 -12 12701.7 578.833   1
  -1   7 -13 9128.64 579.165   1
   2  11  -6 8659.89 1426.81  -2
   1  -7  13 8659.89 1426.81   1
   3  11  -6 80670.3 1275.47  -2
   1  -7  14 80670.3 1275.47   1
   1  -7  15 24846.0 995.732   1
  -3 -12   6 36334.6 2405.84  -2
  -1   7 -15 36334.6 2405.84   1
  -4 -12   6 61752.8 1381.28  -2
  -1   7 -16 61752.8 1381.28   1
  -1   7 -17 1682.39 932.201   1
   4  13  -6 4235.62 1590.20  -2
   1  -7  17 4235.62 1590.20   1
   5  13  -6-1.95913 1155.81  -2
   1  -7  18-1.95913 1155.81   1
   1  -7  19 3812.63 1412.83   1
  -5 -14   6 2993.52 1682.64  -2
  -1   7 -19 2993.52 1682.64   1
  -6 -14   6 27920.3 1480.32  -2
  -1   7 -20 27920.3 1480.32   1
  -6 -15   6 13640.2 2238.40  -2
  -1   7 -21 13640.2 2238.40   1
  12   6   5 6002.08 2147.47  -2
  -1   6  18 6002.08 2147.47   1
 -12  -5  -5 5961.05 2032.26  -2
   1  -6 -17 5961.05 2032.26   1
 -11  -5  -5-158.019 2352.63  -2
   1  -6 -16-158.019 2352.63   1
   1  -6 -15 2631.24 1525.98   1
  11   4   5 17966.2 2516.12  -2
  -1   6  15 17966.2 2516.12   1
 -10  -4  -5 6955.05 942.683  -2
   1  -6 -14 6955.05 942.683   1
   1  -6 -13 46536.5 2061.40   1
 -10  -3  -5 120832. 1744.54  -2
   1  -6 -13 120832. 1744.54   1
  -9  -3  -5 15566.0 563.999  -2
   1  -6 -12 15566.0 563.999   1
  -9  -2  -5 69743.0 821.810  -2
   1  -6 -11 69743.0 821.810   1
  -1   6  10 239.499 1371.72   1
   8   2   5 1585.54 445.056  -2
  -1   6  10 1585.54 445.056   1
   8   1   5 11909.1 434.857  -2
  -1   6   9 11909.1 434.857   1
  -1   6   8 1746.39 332.576   1
  -7  -1  -5 2936.99 539.309  -2
   1  -6  -8 2936.99 539.309   1
  -1   6   7 80034.4 1097.19   1
  -7   0  -5 189692. 1002.04  -2
   1  -6  -7 189692. 1002.04   1
  -1   6   6 3416.70 207.702   1
  -6   0  -5 5448.24 1420.13  -2
   1  -6  -6 5448.24 1420.13   1
  -1   6   5 103444. 840.849   1
   6  -1   5 227364. 953.217  -2
  -1   6   5 227364. 953.217   1
  -1   6   4 4659.84 255.026   1
  -5   2  -5 43510.3 530.831  -2
   1  -6  -3 43510.3 530.831   1
   1  -6  -2 2345.20 180.783   1
   4  -3   5 48473.0 544.068  -2
  -1   6   1 48473.0 544.068   1
   1  -6   0 161.314 291.655   1
   3  -4   5 168646. 1377.88  -2
  -1   6  -1 168646. 1377.88   1
   1  -6   2 2689.50 389.308   1
  -2   5  -5 164270. 774.723  -2
   1  -6   3 164270. 774.723   1
   1  -6   4 260.105 453.602   1
  -1   6  -5 5716.29 286.384  -2
   1  -6   5 5716.29 286.384   1
   1  -6   6-72.8047 451.120   1
   0  -7   5 121174. 1465.38  -2
  -1   6  -7 121174. 1465.38   1
  -1   6  -8 3089.84 409.371   1
   1   8  -5 221050. 1547.24  -2
   1  -6   9 221050. 1547.24   1
  -1   6 -10 7608.52 383.891   1
  -2  -9   5 90938.0 878.229  -2
  -1   6 -11 90938.0 878.229   1
  -1   6 -12 275.889 390.430   1
   2  10  -5 1209.59 1194.79  -2
   1  -6  12 1209.59 1194.79   1
  -3 -10   5 25420.3 646.821  -2
  -1   6 -13 25420.3 646.821   1
  -1   6 -14 6026.42 720.081   1
  -3 -11   5 8813.83 2222.19  -2
  -1   6 -14 8813.83 2222.19   1
  -4 -11   5 117799. 1662.09  -2
  -1   6 -15 117799. 1662.09   1
  -1   6 -16 6001.46 933.946   1
  -4 -12   5 6758.28 1679.18  -2
  -1   6 -16 6758.28 1679.18   1
  -5 -12   5 67213.6 1366.60  -2
  -1   6 -17 67213.6 1366.60   1
   1  -6  18-283.918 1160.82   1
   5  13  -5 1795.31 825.856  -2
   1  -6  18 1795.31 825.856   1
  -6 -13   5 1201.83 1370.52  -2
  -1   6 -19 1201.83 1370.52   1
   1  -6  20 3162.94 2557.83   1
  -6 -14   5 2182.37 867.445  -2
  -1   6 -20 2182.37 867.445   1
  -7 -14   5 22046.7 1945.41  -2
  -1   6 -21 22046.7 1945.41   1
  12   7   4 17914.4 1988.19  -2
  -1   5  19 17914.4 1988.19   1
  12   6   4 48001.9 2077.49  -2
  -1   5  18 48001.9 2077.49   1
 -11  -6  -4 8795.17 1659.39  -2
   1  -5 -17 8795.17 1659.39   1
   1  -5 -16 11578.1 1739.15   1
 -11  -5  -4 12074.3 1592.50  -2
   1  -5 -16 12074.3 1592.50   1
 -10  -5  -4 143.438 1257.26  -2
   1  -5 -15 143.438 1257.26   1
   1  -5 -14 329.283 1375.91   1
 -10  -4  -4 14066.8 1032.31  -2
   1  -5 -14 14066.8 1032.31   1
  -1   5  13 3116.83 1448.85   1
   9   4   4 4913.65 497.746  -2
  -1   5  13 4913.65 497.746   1
  -9  -3  -4 104373. 782.321  -2
   1  -5 -12 104373. 782.321   1
  -1   5  11 7429.17 482.758   1
   8   3   4 9872.52 463.272  -2
  -1   5  11 9872.52 463.272   1
  -8  -2  -4 93601.3 610.413  -2
   1  -5 -10 93601.3 610.413   1
  -1   5   9 229.451 280.936   1
  -7  -2  -4 544.689 396.154  -2
   1  -5  -9 544.689 396.154   1
  -7  -1  -4 7429.81 309.020  -2
   1  -5  -8 7429.81 309.020   1
   1  -5  -7 447.096 194.937   1
   6   0   4 216159. 708.716  -2
  -1   5   6 216159. 708.716   1
  -1   5   5 4533.99 176.609   1
  -5   1  -4 289955. 926.623  -2
   1  -5  -4 289955. 926.623   1
  -1   5   3 7021.59 207.147   1
   4  -2   4 60454.3 499.487  -2
  -1   5   2 60454.3 499.487   1
   1  -5  -1 969.279 165.380   1
  -3   3  -4 28775.0 434.023  -2
   1  -5   0 28775.0 434.023   1
   1  -5   1 89.2454 239.891   1
   2  -4   4 130511. 665.024  -2
  -1   5  -2 130511. 665.024   1
  -1   5  -3 268.558 288.271   1
   1  -5   4 240828. 481.489  -2
  -1   5  -4 240828. 481.489   1
   1  -5   5 107.436 303.176   1
   0  -6   4 514.688 281.624  -2
  -1   5  -6 514.688 281.624   1
  -1   5  -7-54.6505 335.058   1
   1   7  -4 102852. 963.968  -2
   1  -5   8 102852. 963.968   1
   1  -5   9 5120.55 328.765   1
   2   8  -4 247634. 1162.81  -2
   1  -5  10 247634. 1162.81   1
   1  -5  11 15387.2 379.773   1
  -3  -9   4 61411.8 686.074  -2
  -1   5 -12 61411.8 686.074   1
  -1   5 -13 26.9335 464.127   1
  -3 -10   4 735.970 1675.86  -2
  -1   5 -13 735.970 1675.86   1
   4  10  -4 12244.6 763.598  -2
   1  -5  14 12244.6 763.598   1
   1  -5  15 11467.5 790.022   1
  -4 -11   4 12507.7 1417.60  -2
  -1   5 -15 12507.7 1417.60   1
   5  11  -4 67364.5 1214.11  -2
   1  -5  16 67364.5 1214.11   1
   1  -5  17 11550.3 1124.01   1
  -5 -12   4 19878.4 1264.61  -2
  -1   5 -17 19878.4 1264.61   1
  -6 -12   4 49731.8 1279.94  -2
  -1   5 -18 49731.8 1279.94   1
   1  -5  19-782.151 2291.78   1
   6  13  -4 2995.79 837.497  -2
   1  -5  19 2995.79 837.497   1
   7  13  -4 1756.03 1228.94  -2
   1  -5  20 1756.03 1228.94   1
   7  14  -4 3156.53 1657.06  -2
   1  -5  21 3156.53 1657.06   1
  -8 -14   4 19808.5 2516.52  -2
  -1   5 -22 19808.5 2516.52   1
  12   7   3 38765.6 2035.91  -2
  -1   4  19 38765.6 2035.91   1
  11   7   3 12671.0 1749.01  -2
  -1   4  18 12671.0 1749.01   1
   1  -4 -17 28020.8 2308.32   1
 -11  -6  -3 53832.4 1983.20  -2
   1  -4 -17 53832.4 1983.20   1
 -10  -6  -3 15257.9 1290.22  -2
   1  -4 -16 15257.9 1290.22   1
  10   5   3 21280.1 1217.54  -2
  -1   4  15 21280.1 1217.54   1
   9   5   3 1175.53 439.858  -2
  -1   4  14 1175.53 439.858   1
   9   4   3 18548.2 511.521  -2
  -1   4  13 18548.2 511.521   1
   1  -4 -12 1558.13 586.991   1
   8   4   3 3205.47 425.364  -2
  -1   4  12 3205.47 425.364   1
  -8  -3  -3 133911. 661.235  -2
   1  -4 -11 133911. 661.235   1
  -1   4  10 9343.24 376.388   1
  -7  -3  -3 15910.7 450.651  -2
   1  -4 -10 15910.7 450.651   1
  -7  -2  -3 113516. 596.845  -2
   1  -4  -9 113516. 596.845   1
   1  -4  -8 1673.22 162.133   1
  -6  -1  -3 6674.12 227.077  -2
   1  -4  -7 6674.12 227.077   1
  -1   4   6 229.897 146.404   1
  -5   0  -3 100722. 441.159  -2
   1  -4  -5 100722. 441.159   1
  -1   4   4 7375.07 146.972   1
  -4   1  -3 252742. 740.666  -2
   1  -4  -3 252742. 740.666   1
   1  -4  -2 42.3694 149.941   1
   3  -2   3 315822. 1018.90  -2
  -1   4   1 315822. 1018.90   1
  -1   4   0 152.303 166.520   1
  -2   3  -3 1267.31 198.235  -2
   1  -4   1 1267.31 198.235   1
   1  -4   2 80.0625 226.716   1
   1  -4   3 447414. 628.637  -2
  -1   4  -3 447414. 628.637   1
  -1   4  -4 426.389 231.867   1
   0   5  -3 140016. 872.946  -2
   1  -4   5 140016. 872.946   1
   1  -4   6 570.989 219.415   1
  -1  -6   3 1859.11 284.181  -2
  -1   4  -7 1859.11 284.181   1
   1  -4   8 53.0562 207.263   1
   2   7  -3 54477.5 591.070  -2
   1  -4   9 54477.5 591.070   1
  -1   4 -10 12026.7 298.727   1
  -3  -8   3 218497. 1369.12  -2
  -1   4 -11 218497. 1369.12   1
  -1   4 -12 11246.0 451.217   1
  -4  -9   3 42630.6 842.081  -2
  -1   4 -13 42630.6 842.081   1
  -1   4 -14 808.325 503.625   1
  -4 -10   3 322.508 757.561  -2
  -1   4 -14 322.508 757.561   1
   5  10  -3 19990.3 767.111  -2
   1  -4  15 19990.3 767.111   1
   1  -4  16 10461.8 855.115   1
  -5 -11   3 10766.0 1013.96  -2
  -1   4 -16 10766.0 1013.96   1
  -6 -11   3 79822.9 1145.08  -2
  -1   4 -17 79822.9 1145.08   1
  -6 -12   3 11613.6 936.675  -2
  -1   4 -18 11613.6 936.675   1
   7  12  -3 38596.4 1191.35  -2
   1  -4  19 38596.4 1191.35   1
  -7 -13   3 3591.59 1232.79  -2
  -1   4 -20 3591.59 1232.79   1
  -8 -13   3 2624.04 1518.67  -2
  -1   4 -21 2624.04 1518.67   1
   1  -4  22 1628.24 1867.00   1
  -8 -14   3 2785.04 2221.31  -2
  -1   4 -22 2785.04 2221.31   1
 -12  -8  -2 3312.00 1509.62  -2
   1  -3 -20 3312.00 1509.62   1
 -11  -8  -2 3388.22 1428.80  -2
   1  -3 -19 3388.22 1428.80   1
   1  -3 -18 10236.8 2076.38   1
 -11  -7  -2 36292.4 1841.57  -2
   1  -3 -18 36292.4 1841.57   1
 -10  -7  -2 14680.8 1345.97  -2
   1  -3 -17 14680.8 1345.97   1
  10   6   2 81678.4 1691.46  -2
  -1   3  16 81678.4 1691.46   1
  -1   3  15 8471.49 1362.91   1
  -9  -6  -2 10003.2 980.373  -2
   1  -3 -15 10003.2 980.373   1
   9   5   2 34288.8 529.730  -2
  -1   3  14 34288.8 529.730   1
  -1   3  13 1003.29 956.318   1
   8   5   2 784.602 376.573  -2
  -1   3  13 784.602 376.573   1
  -8  -4  -2 30422.6 382.753  -2
   1  -3 -12 30422.6 382.753   1
   1  -3 -11 3632.47 296.193   1
   7   4   2 10344.7 436.752  -2
  -1   3  11 10344.7 436.752   1
   7   3   2 155427. 543.360  -2
  -1   3  10 155427. 543.360   1
   1  -3  -9 13157.2 197.744   1
  -6  -3  -2 11110.7 1207.05  -2
   1  -3  -9 11110.7 1207.05   1
   6   2   2 125660. 480.386  -2
  -1   3   8 125660. 480.386   1
  -1   3   7 191.094 130.427   1
   5   1   2 11397.9 208.046  -2
  -1   3   6 11397.9 208.046   1
   1  -3  -5 1404.11 123.815   1
   4   0   2 26081.0 228.522  -2
  -1   3   4 26081.0 228.522   1
   1  -3  -3 5451.07 125.564   1
  -3   1  -2 388409. 854.691  -2
   1  -3  -2 388409. 854.691   1
   1  -3  -1 322.682 133.593   1
  -2   2  -2 4777.73 216.735  -2
   1  -3   0 4777.73 216.735   1
  -1   3  -1 233.192 149.076   1
   1  -3   2 169668. 391.129  -2
  -1   3  -2 169668. 391.129   1
  -1   3  -3 2162.69 183.072   1
   0  -4   2 391121. 1136.65  -2
  -1   3  -4 391121. 1136.65   1
  -1   3  -5 4024.42 167.244   1
  -1  -5   2 193933. 688.099  -2
  -1   3  -6 193933. 688.099   1
   1  -3   7 464.296 146.150   1
  -2  -6   2 54480.6 420.009  -2
  -1   3  -8 54480.6 420.009   1
  -1   3  -9 690.964 208.799   1
   3   7  -2 179545. 1017.27  -2
   1  -3  10 179545. 1017.27   1
  -1   3 -11 9815.22 324.101   1
   4   8  -2 240759. 1155.69  -2
   1  -3  12 240759. 1155.69   1
   1  -3  13 7502.83 399.626   1
  -4  -9   2 8745.34 1206.42  -2
  -1   3 -13 8745.34 1206.42   1
   5   9  -2 30218.0 608.730  -2
   1  -3  14 30218.0 608.730   1
   1  -3  15-484.432 626.490   1
  -5 -10   2 1117.50 811.264  -2
  -1   3 -15 1117.50 811.264   1
  -6 -10   2 18200.2 691.202  -2
  -1   3 -16 18200.2 691.202   1
   1  -3  17 8625.62 1250.75   1
   6  11  -2 8848.85 754.473  -2
   1  -3  17 8848.85 754.473   1
   7  11  -2 54656.8 1010.28  -2
   1  -3  18 54656.8 1010.28   1
   7  12  -2 9795.97 925.948  -2
   1  -3  19 9795.97 925.948   1
   8  12  -2 39938.8 1739.90  -2
   1  -3  20 39938.8 1739.90   1
   8  13  -2 1115.32 1271.09  -2
   1  -3  21 1115.32 1271.09   1
  -9 -13   2 1238.52 1827.27  -2
  -1   3 -22 1238.52 1827.27   1
  -1   2  21 18704.4 2316.37   1
 -11  -9  -1 2389.77 1037.22  -2
   1  -2 -20 2389.77 1037.22   1
   1  -2 -19 3383.63 2177.79   1
 -11  -8  -1 5499.19 1271.39  -2
   1  -2 -19 5499.19 1271.39   1
  10   8   1 592.867 932.615  -2
  -1   2  18 592.867 932.615   1
  10   7   1 29645.3 1153.14  -2
  -1   2  17 29645.3 1153.14   1
  -9  -7  -1 12381.7 1060.43  -2
   1  -2 -16 12381.7 1060.43   1
   9   6   1 103021. 1313.07  -2
  -1   2  15 103021. 1313.07   1
  -1   2  14 12148.6 475.831   1
  -8  -6  -1 17326.8 546.899  -2
   1  -2 -14 17326.8 546.899   1
  -1   2  13 19184.5 709.470   1
  -8  -5  -1 22333.3 369.608  -2
   1  -2 -13 22333.3 369.608   1
   1  -2 -12 1489.10 304.932   1
  -7  -5  -1 2901.31 365.549  -2
   1  -2 -12 2901.31 365.549   1
  -7  -4  -1 39091.9 385.059  -2
   1  -2 -11 39091.9 385.059   1
   1  -2 -10 2401.26 209.330   1
   6   4   1 4779.69 476.800  -2
  -1   2  10 4779.69 476.800   1
  -6  -3  -1 134683. 529.664  -2
   1  -2  -9 134683. 529.664   1
   1  -2  -8 3387.82 138.020   1
   5   2   1 73782.1 316.721  -2
  -1   2   7 73782.1 316.721   1
  -1   2   6 653.780 96.9616   1
  -4  -1  -1 1599.85 119.164  -2
   1  -2  -5 1599.85 119.164   1
   1  -2  -4 1405.85 87.2570   1
   3   0   1 224149. 459.147  -2
  -1   2   3 224149. 459.147   1
   1  -2  -2 2104.92 96.4529   1
  -2   1  -1 203613. 585.921  -2
   1  -2  -1 203613. 585.921   1
   1  -2   0 108.523 100.005   1
  -1   2  -1 32856.0 117.030  -2
   1  -2   1 32856.0 117.030   1
   1  -2   2 230.168 109.058   1
   0   3  -1 7884.40 186.396  -2
   1  -2   3 7884.40 186.396   1
   1  -2   4 502.126 96.6995   1
  -1  -4   1 249824. 624.503  -2
  -1   2  -5 249824. 624.503   1
  -1   2  -6 2336.50 111.011   1
  -2  -5   1 180811. 590.817  -2
  -1   2  -7 180811. 590.817   1
   1  -2   8 3362.16 166.187   1
   3   6  -1 6680.09 243.513  -2
   1  -2   9 6680.09 243.513   1
  -1   2 -10 2160.10 183.795   1
  -4  -7   1 223562. 907.903  -2
  -1   2 -11 223562. 907.903   1
   1  -2  12 11346.2 300.086   1
  -4  -8   1 17227.5 1317.25  -2
  -1   2 -12 17227.5 1317.25   1
   1  -2  13 86073.1 1039.90   1
  -5  -8   1 195174. 1022.22  -2
  -1   2 -13 195174. 1022.22   1
   1  -2  14 4975.19 482.156   1
  -5  -9   1 9478.17 759.794  -2
  -1   2 -14 9478.17 759.794   1
   6   9  -1 40349.1 704.779  -2
   1  -2  15 40349.1 704.779   1
  -6 -10   1 825.428 482.876  -2
  -1   2 -16 825.428 482.876   1
  -7 -10   1 13645.6 670.378  -2
  -1   2 -17 13645.6 670.378   1
   7  11  -1 7669.66 760.457  -2
   1  -2  18 7669.66 760.457   1
  -8 -11   1 39749.5 1439.14  -2
  -1   2 -19 39749.5 1439.14   1
   8  12  -1 15764.2 1598.74  -2
   1  -2  20 15764.2 1598.74   1
  -9 -12   1 33911.4 1772.52  -2
  -1   2 -21 33911.4 1772.52   1
  11  10   0 16178.5 1418.85  -2
  -1   1  21 16178.5 1418.85   1
   1  -1 -20 12039.0 2794.62   1
 -11  -9   0 20891.0 1453.38  -2
   1  -1 -20 20891.0 1453.38   1
 -10  -9   0 5251.28 1140.80  -2
   1  -1 -19 5251.28 1140.80   1
  10   8   0 3948.66 1055.58  -2
  -1   1  18 3948.66 1055.58   1
  -9  -8   0 61.7445 1218.90  -2
   1  -1 -17 61.7445 1218.90   1
   9   7   0 29981.5 1078.68  -2
  -1   1  16 29981.5 1078.68   1
  -1   1  15 9812.13 558.197   1
  -8  -7   0 16364.2 762.296  -2
   1  -1 -15 16364.2 762.296   1
  -8  -6   0 162746. 960.604  -2
   1  -1 -14 162746. 960.604   1
   1  -1 -13 22372.1 356.498   1
  -7  -6   0 27791.1 771.584  -2
   1  -1 -13 27791.1 771.584   1
   7   5   0 45396.0 408.401  -2
  -1   1  12 45396.0 408.401   1
   1  -1 -11 114.153 166.897   1
  -6  -5   0 1422.19 1523.59  -2
   1  -1 -11 1422.19 1523.59   1
   6   4   0 29824.2 291.137  -2
  -1   1  10 29824.2 291.137   1
  -1   1   9 2571.27 137.336   1
   5   3   0 144757. 441.539  -2
  -1   1   8 144757. 441.539   1
   1  -1  -7 3106.51 113.395   1
  -4  -2   0 219714. 456.952  -2
   1  -1  -6 219714. 456.952   1
   1  -1  -5 6123.25 88.7011   1
   3   1   0 70340.4 338.417  -2
  -1   1   4 70340.4 338.417   1
  -1   1   3 347.499 84.8498   1
   2   0   0 521846. 987.276  -2
  -1   1   2 521846. 987.276   1
   1  -1   3 177.253 71.8552   1
  -1   1  -4 5975.13 303.717   1
   1   3   0 6395.38 151.108  -2
   1  -1   4 6395.38 151.108   1
   1  -1   5 52.1311 93.4014   1
  -2  -4   0 41787.8 280.888  -2
  -1   1  -6 41787.8 280.888   1
  -1   1  -7 2793.70 140.659   1
   3   5   0 157369. 578.951  -2
   1  -1   8 157369. 578.951   1
  -1   1  -9 7740.52 185.981   1
   4   6   0 23983.7 305.264  -2
   1  -1  10 23983.7 305.264   1
   1  -1  11 6909.41 217.758   1
  -4  -7   0 7330.35 978.421  -2
  -1   1 -11 7330.35 978.421   1
   5   7   0 140992. 643.795  -2
   1  -1  12 140992. 643.795   1
   1  -1  13 10394.4 311.827   1
   5   8   0 13835.5 597.088  -2
   1  -1  13 13835.5 597.088   1
   6   8   0 139294. 954.827  -2
   1  -1  14 139294. 954.827   1
   1  -1  15 5402.80 699.709   1
  -6  -9   0 12394.3 583.081  -2
  -1   1 -15 12394.3 583.081   1
  -7  -9   0 28507.6 763.508  -2
  -1   1 -16 28507.6 763.508   1
   7  10   0 875.089 724.601  -2
   1  -1  17 875.089 724.601   1
   8  10   0 5923.54 882.665  -2
   1  -1  18 5923.54 882.665   1
   8  11   0 7858.60 1182.27  -2
   1  -1  19 7858.60 1182.27   1
  -9 -11   0 39457.6 1491.73  -2
  -1   1 -20 39457.6 1491.73   1
  -9 -12   0 17575.2 1665.31  -2
  -1   1 -21 17575.2 1665.31   1
   1   0 -21 12151.2 2997.43   1
  11  10  -1 30313.0 1642.60  -2
  -1   0  21 30313.0 1642.60   1
 -10 -10   1 8914.17 1351.87  -2
   1   0 -20 8914.17 1351.87   1
 -10  -9   1 38948.8 1365.52  -2
   1   0 -19 38948.8 1365.52   1
   9   9  -1 6456.69 1048.98  -2
  -1   0  18 6456.69 1048.98   1
   9   8  -1 4976.64 964.970  -2
  -1   0  17 4976.64 964.970   1
  -1   0  16 109.167 496.712   1
   8   8  -1 517.445 1160.14  -2
  -1   0  16 517.445 1160.14   1
   8   7  -1 60128.5 672.759  -2
  -1   0  15 60128.5 672.759   1
   1   0 -14 14654.0 365.710   1
   7   7  -1 29183.7 706.929  -2
  -1   0  14 29183.7 706.929   1
   7   6  -1 205747. 706.567  -2
  -1   0  13 205747. 706.567   1
  -1   0  12 15891.3 274.919   1
  -6  -6   1 18208.5 1528.67  -2
   1   0 -12 18208.5 1528.67   1
   6   5  -1 34325.9 352.064  -2
  -1   0  11 34325.9 352.064   1
   1   0 -10 1681.00 154.646   1
   5   4  -1 44726.6 316.184  -2
  -1   0   9 44726.6 316.184   1
   1   0  -8 194.121 117.259   1
   4   3  -1 165975. 428.709  -2
  -1   0   7 165975. 428.709   1
  -1   0   6 2342.61 90.6870   1
   3   2  -1 206210. 423.373  -2
  -1   0   5 206210. 423.373   1
  -1   0   4 2095.78 104.404   1
   2   1  -1 44267.8 267.877  -2
  -1   0   3 44267.8 267.877   1
  -1  -2  -1 71660.7 293.489  -2
  -1   0  -3 71660.7 293.489   1
  -1   0  -4 82.3425 84.2009   1
   2   3   1 104859. 365.535  -2
   1   0   5 104859. 365.535   1
  -1   0  -6 2360.93 129.789   1
  -1   0  -7 170468. 1615.57   1
  -3  -4  -1 347579. 696.916  -2
  -1   0  -7 347579. 696.916   1
   1   0   8 2956.20 145.936   1
   4   5   1 319489. 665.294  -2
   1   0   9 319489. 665.294   1
  -1   0 -10 3555.59 177.084   1
  -4  -6  -1 8251.37 722.609  -2
  -1   0 -10 8251.37 722.609   1
  -5  -6  -1 9102.24 302.760  -2
  -1   0 -11 9102.24 302.760   1
   1   0  12 5226.16 374.587   1
   5   7   1 4880.15 503.175  -2
   1   0  12 4880.15 503.175   1
   6   7   1 102158. 740.714  -2
   1   0  13 102158. 740.714   1
  -1   0 -14 7518.10 1806.32   1
   6   8   1 10295.1 599.633  -2
   1   0  14 10295.1 599.633   1
  -7  -8  -1 86620.0 909.280  -2
  -1   0 -15 86620.0 909.280   1
   7   9   1 9290.59 656.872  -2
   1   0  16 9290.59 656.872   1
   8   9   1 27659.6 781.201  -2
   1   0  17 27659.6 781.201   1
  -8 -10  -1 1172.36 1113.14  -2
  -1   0 -18 1172.36 1113.14   1
  -9 -10  -1 2001.92 897.236  -2
  -1   0 -19 2001.92 897.236   1
  -9 -11  -1 7471.93 1278.40  -2
  -1   0 -20 7471.93 1278.40   1
  -1   0 -21 25225.1 3158.90   1
 -10 -11  -1 41015.2 1756.71  -2
  -1   0 -21 41015.2 1756.71   1
 -10 -11   2 3374.56 971.787  -2
   1   1 -21 3374.56 971.787   1
 -10 -10   2 31675.8 1489.82  -2
   1   1 -20 31675.8 1489.82   1
   9  10  -2 27907.3 1348.57  -2
  -1  -1  19 27907.3 1348.57   1
   9   9  -2 55764.2 1381.00  -2
  -1  -1  18 55764.2 1381.00   1
   8   9  -2 12552.9 901.244  -2
  -1  -1  17 12552.9 901.244   1
  -8  -8   2 3754.67 459.583  -2
   1   1 -16 3754.67 459.583   1
  -1  -1  15-131.678 518.702   1
  -7  -8   2 1069.42 489.666  -2
   1   1 -15 1069.42 489.666   1
   1   1 -14 30689.3 1242.94   1
   7   7  -2 81198.4 552.927  -2
  -1  -1  14 81198.4 552.927   1
   1   1 -13 8889.57 262.963   1
  -6  -7   2 20356.4 1003.87  -2
   1   1 -13 20356.4 1003.87   1
  -6  -6   2 222433. 724.347  -2
   1   1 -12 222433. 724.347   1
  -1  -1  11 10561.7 209.533   1
   5   5  -2 70482.9 413.817  -2
  -1  -1  10 70482.9 413.817   1
  -1  -1   9 4538.43 144.846   1
  -4  -4   2 2044.44 155.997  -2
   1   1  -8 2044.44 155.997   1
  -1  -1   7 43.1314 96.9755   1
   3   3  -2 153698. 445.015  -2
  -1  -1   6 153698. 445.015   1
   1   1  -5 3951.40 107.814   1
  -2  -2   2 271295. 559.909  -2
   1   1  -4 271295. 559.909   1
   1   1  -3 1372.28 77.2000   1
   1   1   2 975671. 867.069  -2
   1   1   2 975671. 867.069   1
   1   1   3 67.8124 87.8376   1
   1   1   4 127695. 683.552   1
  -2  -2  -2 248252. 482.164  -2
  -1  -1  -4 248252. 482.164   1
   1   1   5 5147.99 109.103   1
   3   3   2 59632.1 300.046  -2
   1   1   6 59632.1 300.046   1
   1   1   7 5625.88 159.452   1
  -4  -4  -2 272670. 694.190  -2
  -1  -1  -8 272670. 694.190   1
   1   1   9 11388.5 219.247   1
  -4  -5  -2 26132.1 1617.13  -2
  -1  -1  -9 26132.1 1617.13   1
   5   5   2 187674. 656.186  -2
   1   1  10 187674. 656.186   1
  -1  -1 -11 947.921 317.389   1
   5   6   2 1976.08 325.453  -2
   1   1  11 1976.08 325.453   1
   6   6   2 11537.5 351.205  -2
   1   1  12 11537.5 351.205   1
   1   1  13 4220.79 405.046   1
  -6  -7  -2 5434.94 423.548  -2
  -1  -1 -13 5434.94 423.548   1
   7   7   2 27874.8 631.919  -2
   1   1  14 27874.8 631.919   1
   7   8   2 11596.5 576.081  -2
   1   1  15 11596.5 576.081   1
   8   8   2 64302.9 864.375  -2
   1   1  16 64302.9 864.375   1
   8   9   2 17098.3 750.590  -2
   1   1  17 17098.3 750.590   1
  -1  -1 -18 6289.68 2011.66   1
  -9  -9  -2 32677.5 1428.70  -2
  -1  -1 -18 32677.5 1428.70   1
   9  10   2 406.583 1248.50  -2
   1   1  19 406.583 1248.50   1
  -1  -1 -20 4451.72 2242.37   1
  10  10   2 2543.64 1151.87  -2
   1   1  20 2543.64 1151.87   1
 -10 -11  -2 5202.06 1385.94  -2
  -1  -1 -21 5202.06 1385.94   1
 -10 -12   3 664.613 1369.20  -2
   1   2 -22 664.613 1369.20   1
 -10 -11   3 1369.26 1279.73  -2
   1   2 -21 1369.26 1279.73   1
   9  11  -3 5201.29 1477.72  -2
  -1  -2  20 5201.29 1477.72   1
  -9 -10   3 55356.6 1390.54  -2
   1   2 -19 55356.6 1390.54   1
  -8 -10   3 26232.6 1120.35  -2
   1   2 -18 26232.6 1120.35   1
  -8  -9   3 66558.0 1309.03  -2
   1   2 -17 66558.0 1309.03   1
   1   2 -16 13351.4 788.512   1
  -7  -9   3 21420.1 1027.01  -2
   1   2 -16 21420.1 1027.01   1
   7   8  -3 4104.71 568.144  -2
  -1  -2  15 4104.71 568.144   1
   1   2 -14 1569.85 293.325   1
  -6  -8   3 1633.54 1230.75  -2
   1   2 -14 1633.54 1230.75   1
  -6  -7   3 98362.0 669.675  -2
   1   2 -13 98362.0 669.675   1
   1   2 -12 17464.9 302.020   1
  -5  -6   3 276953. 946.524  -2
   1   2 -11 276953. 946.524   1
  -1  -2  10 13706.8 250.598   1
  -4  -5   3 228851. 753.539  -2
   1   2  -9 228851. 753.539   1
   1   2  -8 7325.27 187.485   1
  -3  -4   3 10364.5 242.495  -2
   1   2  -7 10364.5 242.495   1
   1   2  -6 2504.73 140.188   1
   2   3  -3 537531. 998.363  -2
  -1  -2   5 537531. 998.363   1
   1   2  -4 8664.21 153.139   1
  -1  -2   3 583921. 563.948  -2
   1   2  -3 583921. 563.948   1
  -1  -2   2 4504.51 158.034   1
   0  -1   3 110293. 412.975  -2
   1   2  -1 110293. 412.975   1
   1   2   0 41.3688 93.4337   1
  -1   0  -3 70926.9 322.748  -2
  -1  -2  -1 70926.9 322.748   1
  -1  -2  -2 2937.77 111.606   1
  -2  -1  -3 591227. 790.161  -2
  -1  -2  -3 591227. 790.161   1
   1   2   4 39.2153 109.121   1
  -3  -2  -3 281257. 595.630  -2
  -1  -2  -5 281257. 595.630   1
  -1  -2  -6 3955.94 143.276   1
  -4  -3  -3 46394.4 323.301  -2
  -1  -2  -7 46394.4 323.301   1
   1   2   8 5361.72 197.711   1
   5   4   3 220370. 717.266  -2
   1   2   9 220370. 717.266   1
  -1  -2 -10 4370.05 301.231   1
   5   5   3 5744.91 505.829  -2
   1   2  10 5744.91 505.829   1
  -6  -5  -3 139647. 834.994  -2
  -1  -2 -11 139647. 834.994   1
   1   2  12 2077.10 754.309   1
  -6  -6  -3 1441.87 437.545  -2
  -1  -2 -12 1441.87 437.545   1
   7   6   3 7009.83 451.885  -2
   1   2  13 7009.83 451.885   1
  -7  -7  -3 4073.76 445.075  -2
  -1  -2 -14 4073.76 445.075   1
  -8  -7  -3 28270.3 676.296  -2
  -1  -2 -15 28270.3 676.296   1
   8   8   3 6509.21 630.030  -2
   1   2  16 6509.21 630.030   1
  -9  -8  -3 84060.9 1566.60  -2
  -1  -2 -17 84060.9 1566.60   1
   9   9   3 11654.7 1149.41  -2
   1   2  18 11654.7 1149.41   1
  -1  -2 -19 5820.75 2164.44   1
 -10  -9  -3 27701.7 1425.58  -2
  -1  -2 -19 27701.7 1425.58   1
 -10 -10  -3 1516.85 1254.11  -2
  -1  -2 -20 1516.85 1254.11   1
 -10 -12   4 14926.7 1715.63  -2
   1   3 -22 14926.7 1715.63   1
   9  12  -4 5727.79 1161.01  -2
  -1  -3  21 5727.79 1161.01   1
  -9 -11   4 1669.96 1177.46  -2
   1   3 -20 1669.96 1177.46   1
  -8 -11   4 4564.79 1161.92  -2
   1   3 -19 4564.79 1161.92   1
  -8 -10   4 56607.5 1530.33  -2
   1   3 -18 56607.5 1530.33   1
   1   3 -17 15393.5 959.685   1
   7  10  -4 22615.2 1235.97  -2
  -1  -3  17 22615.2 1235.97   1
   7   9  -4 116563. 1286.60  -2
  -1  -3  16 116563. 1286.60   1
   1   3 -15 6678.33 621.285   1
   6   9  -4 12341.7 1540.18  -2
  -1  -3  15 12341.7 1540.18   1
   6   8  -4 27474.8 648.771  -2
  -1  -3  14 27474.8 648.771   1
  -1  -3  13 5200.96 329.070   1
   5   7  -4 71299.2 668.891  -2
  -1  -3  12 71299.2 668.891   1
   1   3 -11 8997.23 290.250   1
  -4  -6   4 228226. 1031.99  -2
   1   3 -10 228226. 1031.99   1
   1   3  -9 8154.10 264.948   1
   3   5  -4 152143. 813.004  -2
  -1  -3   8 152143. 813.004   1
   1   3  -7 9268.48 245.527   1
   2   4  -4 64197.3 506.470  -2
  -1  -3   6 64197.3 506.470   1
  -1  -3   5 115.212 200.777   1
  -1  -3   4 479886. 562.603  -2
   1   3  -4 479886. 562.603   1
  -1  -3   3 12163.4 268.069   1
   0   2  -4 621419. 1399.80  -2
  -1  -3   2 621419. 1399.80   1
  -1  -3   1 1388.77 146.793   1
   1  -1   4 6137.29 185.444  -2
   1   3   0 6137.29 185.444   1
  -1  -3  -1 985.425 116.418   1
  -2   0  -4 123368. 461.232  -2
  -1  -3  -2 123368. 461.232   1
   1   3   3 917.873 122.839   1
  -3  -1  -4 453646. 817.989  -2
  -1  -3  -4 453646. 817.989   1
   1   3   5 148.071 155.226   1
   4   2   4 180831. 599.007  -2
   1   3   6 180831. 599.007   1
   1   3   7 3272.11 179.939   1
   5   3   4 11268.9 279.470  -2
   1   3   8 11268.9 279.470   1
   1   3   9 1555.51 227.956   1
  -5  -4  -4 2969.79 1233.95  -2
  -1  -3  -9 2969.79 1233.95   1
   6   4   4 138391. 826.319  -2
   1   3  10 138391. 826.319   1
   1   3  11 5588.56 768.044   1
  -6  -5  -4 6877.44 496.361  -2
  -1  -3 -11 6877.44 496.361   1
  -7  -5  -4 82597.0 787.948  -2
  -1  -3 -12 82597.0 787.948   1
   7   6   4 1734.13 486.200  -2
   1   3  13 1734.13 486.200   1
  -8  -6  -4 5262.34 549.228  -2
  -1  -3 -14 5262.34 549.228   1
  -8  -7  -4 1181.68 452.434  -2
  -1  -3 -15 1181.68 452.434   1
  -1  -3 -16 23164.1 2233.62   1
   9   7   4 24081.7 1545.02  -2
   1   3  16 24081.7 1545.02   1
  -9  -8  -4 10901.7 1344.82  -2
  -1  -3 -17 10901.7 1344.82   1
  -1  -3 -18 32442.3 2678.51   1
  10   8   4 62178.7 2073.47  -2
   1   3  18 62178.7 2073.47   1
  10   9   4 11269.0 1385.19  -2
   1   3  19 11269.0 1385.19   1
  -1  -3 -20 5554.66 2397.32   1
 -11  -9  -4 22649.9 1725.26  -2
  -1  -3 -20 22649.9 1725.26   1
   9  13  -5 14991.4 1832.00  -2
  -1  -4  22 14991.4 1832.00   1
  -9 -12   5 28505.1 1847.01  -2
   1   4 -21 28505.1 1847.01   1
   8  12  -5 7309.45 1517.54  -2
  -1  -4  20 7309.45 1517.54   1
  -8 -11   5 1058.38 1161.41  -2
   1   4 -19 1058.38 1161.41   1
   1   4 -18 1325.03 813.222   1
  -7 -11   5 6784.06 1197.22  -2
   1   4 -18 6784.06 1197.22   1
  -7 -10   5 69928.4 1142.43  -2
   1   4 -17 69928.4 1142.43   1
  -1  -4  16 29374.0 850.153   1
   6  10  -5 38959.1 1476.70  -2
  -1  -4  16 38959.1 1476.70   1
  -6  -9   5 118746. 1146.11  -2
   1   4 -15 118746. 1146.11   1
  -1  -4  14 13643.6 520.378   1
   5   9  -5 29263.2 2661.34  -2
  -1  -4  14 29263.2 2661.34   1
  -5  -8   5 8029.24 569.930  -2
   1   4 -13 8029.24 569.930   1
   1   4 -12-10.8039 288.089   1
   4   7  -5 36856.9 614.663  -2
  -1  -4  11 36856.9 614.663   1
  -1  -4  10 5480.70 277.882   1
  -3  -6   5 304554. 1275.72  -2
   1   4  -9 304554. 1275.72   1
   1   4  -8 14517.0 274.931   1
  -2  -5   5 383663. 1061.55  -2
   1   4  -7 383663. 1061.55   1
  -1  -4   6 9087.27 293.463   1
   1   4  -5 18181.9 215.226  -2
  -1  -4   5 18181.9 215.226   1
   1   4  -4 6789.21 301.563   1
   0   3  -5 449433. 1615.82  -2
  -1  -4   3 449433. 1615.82   1
  -1  -4   2 1263.05 207.567   1
   1  -2   5 249470. 823.650  -2
   1   4  -1 249470. 823.650   1
   1   4   0 1364.90 147.019   1
   2  -1   5 8691.09 238.661  -2
   1   4   1 8691.09 238.661   1
   1   4   2 5843.72 174.392   1
  -3   0  -5 99387.7 472.759  -2
  -1  -4  -3 99387.7 472.759   1
  -1  -4  -4 459.310 149.541   1
   4   1   5 482374. 971.549  -2
   1   4   5 482374. 971.549   1
   1   4   6 102.572 169.115   1
   5   2   5 197592. 710.408  -2
   1   4   7 197592. 710.408   1
   1   4   8 972.371 219.882   1
  -5  -3  -5 717.369 579.567  -2
  -1  -4  -8 717.369 579.567   1
   6   3   5 5664.93 395.643  -2
   1   4   9 5664.93 395.643   1
  -1  -4 -10 1357.41 748.627   1
   6   4   5 2639.67 450.905  -2
   1   4  10 2639.67 450.905   1
   7   4   5 111147. 878.133  -2
   1   4  11 111147. 878.133   1
   7   5   5 7126.90 545.616  -2
   1   4  12 7126.90 545.616   1
  -8  -5  -5 60273.7 846.911  -2
  -1  -4 -13 60273.7 846.911   1
  -8  -6  -5 1001.07 580.112  -2
  -1  -4 -14 1001.07 580.112   1
  -1  -4 -15 1256.78 1618.05   1
   9   6   5 10820.6 766.293  -2
   1   4  15 10820.6 766.293   1
  -9  -7  -5 1030.06 1179.06  -2
  -1  -4 -16 1030.06 1179.06   1
  -1  -4 -17 14043.0 2071.21   1
  10   7   5 15299.1 1632.69  -2
   1   4  17 15299.1 1632.69   1
  10   8   5 8643.95 1469.57  -2
   1   4  18 8643.95 1469.57   1
  -1  -4 -19 20467.0 2512.65   1
 -11  -8  -5 38554.0 2035.53  -2
  -1  -4 -19 38554.0 2035.53   1
  -9 -13   6 30264.7 2012.17  -2
   1   5 -22 30264.7 2012.17   1
  -8 -13   6 22032.7 1835.89  -2
   1   5 -21 22032.7 1835.89   1
  -8 -12   6 30081.1 1877.15  -2
   1   5 -20 30081.1 1877.15   1
   7  12  -6 6458.84 1284.01  -2
  -1  -5  19 6458.84 1284.01   1
  -7 -11   6 1406.61 608.772  -2
   1   5 -18 1406.61 608.772   1
  -1  -5  17 5002.30 671.927   1
   6  11  -6 9506.37 1619.40  -2
  -1  -5  17 9506.37 1619.40   1
   6  10  -6 65132.3 961.418  -2
  -1  -5  16 65132.3 961.418   1
  -1  -5  15 15939.6 597.980   1
  -5 -10   6 20268.2 1928.12  -2
   1   5 -15 20268.2 1928.12   1
  -5  -9   6 133262. 1237.97  -2
   1   5 -14 133262. 1237.97   1
  -1  -5  13 3079.45 353.932   1
  -4  -8   6 32552.4 641.335  -2
   1   5 -12 32552.4 641.335   1
  -1  -5  11 642.160 308.105   1
   3   7  -6 37381.7 641.305  -2
  -1  -5  10 37381.7 641.305   1
  -1  -5   9 6021.47 331.518   1
   2   6  -6 517128. 1493.78  -2
  -1  -5   8 517128. 1493.78   1
   1   5  -7 24486.0 421.339   1
   1   5  -6 232344. 598.537  -2
  -1  -5   6 232344. 598.537   1
  -1  -5   5 2048.72 354.561   1
   0   4  -6 409.787 241.216  -2
  -1  -5   4 409.787 241.216   1
   1   5  -3 8404.40 352.428   1
   1  -3   6 190015. 1040.33  -2
   1   5  -2 190015. 1040.33   1
  -1  -5   1 163.094 164.798   1
  -2   2  -6 107055. 636.278  -2
  -1  -5   0 107055. 636.278   1
   1   5   1 6637.20 213.710   1
  -3   1  -6 6140.64 263.916  -2
  -1  -5  -2 6140.64 263.916   1
   1   5   3 77.8950 173.083   1
  -4   0  -6 92314.4 498.972  -2
  -1  -5  -4 92314.4 498.972   1
  -1  -5  -5 289.323 186.866   1
   5   1   6 237322. 1067.14  -2
   1   5   6 237322. 1067.14   1
  -1  -5  -7 2109.87 278.873   1
  -5  -2  -6 3683.89 1139.52  -2
  -1  -5  -7 3683.89 1139.52   1
   6   2   6 98992.8 703.849  -2
   1   5   8 98992.8 703.849   1
  -1  -5  -9-53.4860 966.841   1
   6   3   6 547.819 427.141  -2
   1   5   9 547.819 427.141   1
   7   3   6 9770.48 485.069  -2
   1   5  10 9770.48 485.069   1
  -1  -5 -11 4672.56 1266.50   1
  -7  -4  -6 5539.92 517.445  -2
  -1  -5 -11 5539.92 517.445   1
  -8  -4  -6 82291.2 859.007  -2
  -1  -5 -12 82291.2 859.007   1
  -8  -5  -6 4711.74 549.870  -2
  -1  -5 -13 4711.74 549.870   1
   9   5   6 69437.3 916.134  -2
   1   5  14 69437.3 916.134   1
   9   6   6 5682.10 750.155  -2
   1   5  15 5682.10 750.155   1
  -1  -5 -16 3001.28 1793.37   1
 -10  -6  -6 15065.2 1599.12  -2
  -1  -5 -16 15065.2 1599.12   1
 -10  -7  -6-62.4566 1539.91  -2
  -1  -5 -17-62.4566 1539.91   1
  -1  -5 -18 9037.59 2133.37   1
 -11  -7  -6 10885.4 1785.55  -2
  -1  -5 -18 10885.4 1785.55   1
  11   8   6 7746.40 1847.25  -2
   1   5  19 7746.40 1847.25   1
  -1  -6  22 9141.92 1456.03   1
  -8 -13   7 40854.2 2172.02  -2
   1   6 -21 40854.2 2172.02   1
   1   6 -20 18114.7 3420.71   1
   7  13  -7 20061.1 2043.02  -2
  -1  -6  20 20061.1 2043.02   1
   7  12  -7 42522.7 1764.04  -2
  -1  -6  19 42522.7 1764.04   1
   1   6 -18 3444.42 769.942   1
  -6 -12   7 4020.64 1673.13  -2
   1   6 -18 4020.64 1673.13   1
  -6 -11   7 927.546 475.401  -2
   1   6 -17 927.546 475.401   1
   1   6 -16 1955.06 565.655   1
  -5 -11   7 892.920 1570.21  -2
   1   6 -16 892.920 1570.21   1
   5  10  -7 75940.6 1085.19  -2
  -1  -6  15 75940.6 1085.19   1
   1   6 -14 6763.64 465.178   1
  -4 -10   7 7774.17 2359.34  -2
   1   6 -14 7774.17 2359.34   1
   4   9  -7 91633.8 1017.55  -2
  -1  -6  13 91633.8 1017.55   1
  -1  -6  12 4726.32 390.761   1
   3   8  -7 18008.4 598.018  -2
  -1  -6  11 18008.4 598.018   1
  -1  -6  10 712.411 280.323   1
  -2  -7   7 34724.9 714.206  -2
   1   6  -9 34724.9 714.206   1
   1   6  -8 9711.71 434.956   1
   1   6  -7 277494. 1020.44  -2
  -1  -6   7 277494. 1020.44   1
   1   6  -6 20321.6 649.971   1
   0   5  -7 211761. 1950.40  -2
  -1  -6   5 211761. 1950.40   1
   1   6  -4 265.790 295.366   1
  -1   4  -7 938.214 307.973  -2
  -1  -6   3 938.214 307.973   1
  -1  -6   2 4815.57 322.155   1
  -2   3  -7 284992. 1365.40  -2
  -1  -6   1 284992. 1365.40   1
   1   6   0 462.114 264.806   1
  -3   2  -7 160279. 981.026  -2
  -1  -6  -1 160279. 981.026   1
  -1  -6  -2 1035.54 219.462   1
   4  -1   7 35670.4 458.905  -2
   1   6   3 35670.4 458.905   1
  -1  -6  -4 228.208 241.875   1
  -4   0  -7 279.533 989.939  -2
  -1  -6  -4 279.533 989.939   1
   5   0   7 57029.5 563.444  -2
   1   6   5 57029.5 563.444   1
   1   6   6 334.360 239.912   1
   5   1   7 142.088 2049.61  -2
   1   6   6 142.088 2049.61   1
  -6  -1  -7 214237. 1094.49  -2
  -1  -6  -7 214237. 1094.49   1
  -1  -6  -8 1225.39 462.927   1
   6   2   7 969.349 586.471  -2
   1   6   8 969.349 586.471   1
   7   2   7 92395.4 832.267  -2
   1   6   9 92395.4 832.267   1
  -7  -3  -7 422.551 520.581  -2
  -1  -6 -10 422.551 520.581   1
   8   3   7 12251.8 602.746  -2
   1   6  11 12251.8 602.746   1
   8   4   7 2822.88 577.134  -2
   1   6  12 2822.88 577.134   1
  -1  -6 -13 43521.5 2217.74   1
   9   4   7 67096.7 932.961  -2
   1   6  13 67096.7 932.961   1
   9   5   7 5441.43 661.110  -2
   1   6  14 5441.43 661.110   1
  -1  -6 -15 31685.1 2303.46   1
  10   5   7 75035.7 2353.51  -2
   1   6  15 75035.7 2353.51   1
  10   6   7 2690.52 1291.78  -2
   1   6  16 2690.52 1291.78   1
  -1  -6 -17 486.012 1930.54   1
 -11  -6  -7 9286.51 1750.67  -2
  -1  -6 -17 9286.51 1750.67   1
 -11  -7  -7 558.950 1723.81  -2
  -1  -6 -18 558.950 1723.81   1
   7  14  -8 7836.66 2072.20  -2
  -1  -7  21 7836.66 2072.20   1
   7  13  -8 50912.1 2241.02  -2
  -1  -7  20 50912.1 2241.02   1
  -1  -7  19 20865.8 994.864   1
  -6 -13   8 26319.6 2256.34  -2
   1   7 -19 26319.6 2256.34   1
   6  12  -8 47328.4 1232.51  -2
  -1  -7  18 47328.4 1232.51   1
   1   7 -17 985.787 699.270   1
  -5 -12   8 575.251 1234.64  -2
   1   7 -17 575.251 1234.64   1
  -5 -11   8 918.884 587.192  -2
   1   7 -16 918.884 587.192   1
  -1  -7  15 4258.06 554.570   1
  -4 -11   8 5144.15 2710.99  -2
   1   7 -15 5144.15 2710.99   1
   4  10  -8 44655.5 910.115  -2
  -1  -7  14 44655.5 910.115   1
  -1  -7  13 9088.20 505.160   1
  -3  -9   8 69224.5 695.219  -2
   1   7 -12 69224.5 695.219   1
   1   7 -11 6575.86 374.501   1
   2   8  -8 20545.8 503.440  -2
  -1  -7  10 20545.8 503.440   1
   1   7  -9 426.550 369.688   1
   1   7  -8 76508.4 840.945  -2
  -1  -7   8 76508.4 840.945   1
  -1  -7   7 9305.16 596.662   1
   0   6  -8 289678. 1546.29  -2
  -1  -7   6 289678. 1546.29   1
  -1  -7   5 4312.07 433.540   1
  -1   5  -8 103582. 1053.51  -2
  -1  -7   4 103582. 1053.51   1
  -1  -7   3 7.81287 290.860   1
  -2   4  -8 41210.2 957.320  -2
  -1  -7   2 41210.2 957.320   1
   1   7  -1 2476.12 299.454   1
   3  -3   8 184342. 1127.69  -2
   1   7   0 184342. 1127.69   1
   1   7   1 291.077 279.373   1
   4  -2   8 206196. 1068.37  -2
   1   7   2 206196. 1068.37   1
   1   7   3 70.9313 244.445   1
  -4   1  -8 1167.37 1117.99  -2
  -1  -7  -3 1167.37 1117.99   1
  -5   1  -8 73052.2 634.290  -2
  -1  -7  -4 73052.2 634.290   1
   1   7   5 724.302 325.449   1
   5   0   8 1000.98 1016.89  -2
   1   7   5 1000.98 1016.89   1
   6   0   8 37681.2 562.505  -2
   1   7   6 37681.2 562.505   1
  -1  -7  -7 2749.29 296.435   1
  -6  -1  -8 4407.25 632.915  -2
  -1  -7  -7 4407.25 632.915   1
   1   7   8 76153.0 1669.73   1
  -7  -1  -8 154356. 1171.69  -2
  -1  -7  -8 154356. 1171.69   1
   7   2   8 4973.68 594.779  -2
   1   7   9 4973.68 594.779   1
  -8  -2  -8 55808.4 873.714  -2
  -1  -7 -10 55808.4 873.714   1
  -8  -3  -8 175.701 580.003  -2
  -1  -7 -11 175.701 580.003   1
  -1  -7 -12 7944.17 1530.98   1
   9   3   8 8113.38 693.506  -2
   1   7  12 8113.38 693.506   1
   9   4   8 1187.49 635.111  -2
   1   7  13 1187.49 635.111   1
  -1  -7 -14 27669.5 2122.09   1
 -10  -4  -8 33873.4 2006.71  -2
  -1  -7 -14 33873.4 2006.71   1
 -10  -5  -8 7357.39 1448.44  -2
  -1  -7 -15 7357.39 1448.44   1
  -1  -7 -16 23217.1 2266.15   1
 -11  -5  -8 48199.4 3197.50  -2
  -1  -7 -16 48199.4 3197.50   1
 -11  -6  -8 1108.66 1608.53  -2
  -1  -7 -17 1108.66 1608.53   1
  -7 -14   9 3861.64 2398.49  -2
   1   8 -21 3861.64 2398.49   1
  -1  -8  20 10118.3 3724.57   1
  -6 -14   9 11780.2 2350.71  -2
   1   8 -20 11780.2 2350.71   1
  -6 -13   9 68282.8 1514.33  -2
   1   8 -19 68282.8 1514.33   1
  -1  -8  18 17007.4 1033.91   1
  -5 -13   9 19809.9 2308.17  -2
   1   8 -18 19809.9 2308.17   1
  -5 -12   9 51462.5 1385.10  -2
   1   8 -17 51462.5 1385.10   1
   1   8 -16 1777.21 652.738   1
  -4 -12   9 2053.82 3006.46  -2
   1   8 -16 2053.82 3006.46   1
   4  11  -9 2290.19 607.904  -2
  -1  -8  15 2290.19 607.904   1
  -1  -8  14 936.427 561.642   1
   3  11  -9 9331.54 1481.31  -2
  -1  -8  14 9331.54 1481.31   1
   3  10  -9 81183.1 1216.48  -2
  -1  -8  13 81183.1 1216.48   1
  -1  -8  12 11382.5 567.633   1
  -2  -9   9 137004. 760.150  -2
   1   8 -11 137004. 760.150   1
  -1  -8  10 10091.4 496.327   1
  -1  -8   9 56295.9 1236.65  -2
   1   8  -9 56295.9 1236.65   1
   1   8  -8 356.820 535.871   1
   0   7  -9 46588.5 775.361  -2
  -1  -8   7 46588.5 775.361   1
   1   8  -6 10463.1 516.331   1
   1  -6   9 219832. 1663.32  -2
   1   8  -5 219832. 1663.32   1
  -1  -8   4 507.411 327.942   1
   2  -5   9 80708.1 994.957  -2
   1   8  -3 80708.1 994.957   1
  -1  -8   2 233.349 409.441   1
   3  -4   9 2510.47 430.789  -2
   1   8  -1 2510.47 430.789   1
   1   8   0 62.1733 316.129   1
  -4   3  -9 49075.3 747.260  -2
  -1  -8  -1 49075.3 747.260   1
  -1  -8  -2 259.486 292.111   1
   1   8   3 127288. 2547.20   1
   5  -2   9 211211. 1267.21  -2
   1   8   3 211211. 1267.21   1
   1   8   4-19.6530 344.284   1
  -5   1  -9 255.773 675.521  -2
  -1  -8  -4 255.773 675.521   1
   1   8   5 10421.2 834.253   1
   6  -1   9 64251.4 901.796  -2
   1   8   5 64251.4 901.796   1
  -1  -8  -6-55.9647 528.857   1
  -6   0  -9 87.0506 522.205  -2
  -1  -8  -6 87.0506 522.205   1
   1   8   7 36855.0 1233.44   1
   7   0   9 42931.3 892.443  -2
   1   8   7 42931.3 892.443   1
  -1  -8  -8 1255.24 1976.57   1
   7   1   9 2128.13 583.805  -2
   1   8   8 2128.13 583.805   1
   8   1   9 135638. 1206.02  -2
   1   8   9 135638. 1206.02   1
   8   2   9 747.910 672.064  -2
   1   8  10 747.910 672.064   1
  -1  -8 -11 22058.6 1772.75   1
  -9  -2  -9 70472.0 1099.61  -2
  -1  -8 -11 70472.0 1099.61   1
  -9  -3  -9 493.512 712.655  -2
  -1  -8 -12 493.512 712.655   1
  -1  -8 -13 673.840 1455.81   1
 -10  -3  -9 6435.63 772.695  -2
  -1  -8 -13 6435.63 772.695   1
 -10  -4  -9 288.161 1107.68  -2
  -1  -8 -14 288.161 1107.68   1
 -11  -4  -9 30433.9 3043.09  -2
  -1  -8 -15 30433.9 3043.09   1
 -11  -5  -9 8160.92 2866.46  -2
  -1  -8 -16 8160.92 2866.46   1
  -6 -14  10 3372.43 1170.96  -2
   1   9 -20 3372.43 1170.96   1
  -1  -9  19 6894.41 997.720   1
  -5 -14  10 8078.55 2278.94  -2
   1   9 -19 8078.55 2278.94   1
  -5 -13  10 63138.7 1571.13  -2
   1   9 -18 63138.7 1571.13   1
   1   9 -17 18339.0 1055.93   1
  -4 -13  10 24432.3 2300.26  -2
   1   9 -17 24432.3 2300.26   1
  -4 -12  10 48817.9 1300.60  -2
   1   9 -16 48817.9 1300.60   1
  -1  -9  15 3993.79 707.894   1
  -3 -12  10 4819.65 2085.40  -2
   1   9 -15 4819.65 2085.40   1
  -3 -11  10 637.037 473.699  -2
   1   9 -14 637.037 473.699   1
   1   9 -13 1988.83 504.817   1
   2  10 -10 80441.0 968.394  -2
  -1  -9  12 80441.0 968.394   1
  -1  -9  11 7546.26 605.818   1
   1   9 -10 146052. 971.961  -2
  -1  -9  10 146052. 971.961   1
  -1  -9   9 3267.06 669.022   1
   0   8 -10 24849.9 583.824  -2
  -1  -9   8 24849.9 583.824   1
  -1  -9   7 1864.24 423.196   1
  -1   7 -10 71697.8 1090.75  -2
  -1  -9   6 71697.8 1090.75   1
  -1  -9   5 4301.03 396.124   1
   2  -6  10 218049. 2387.04  -2
   1   9  -4 218049. 2387.04   1
   1   9  -3 1305.01 506.837   1
   3  -5  10 124728. 1467.45  -2
   1   9  -2 124728. 1467.45   1
   1   9  -1 1185.49 355.283   1
  -4   4 -10 965.315 407.241  -2
  -1  -9   0 965.315 407.241   1
  -1  -9  -1 259.968 345.658   1
  -5   3 -10 79213.9 1022.11  -2
  -1  -9  -2 79213.9 1022.11   1
   1   9   3 454.692 721.071   1
  -5   2 -10 928.083 668.569  -2
  -1  -9  -3 928.083 668.569   1
   6  -2  10 156173. 1158.90  -2
   1   9   4 156173. 1158.90   1
  -1  -9  -5 1695.85 1404.70   1
  -6   1 -10 1627.49 602.497  -2
  -1  -9  -5 1627.49 602.497   1
   7  -1  10 39144.3 946.097  -2
   1   9   6 39144.3 946.097   1
   7   0  10 256.750 780.019  -2
   1   9   7 256.750 780.019   1
   8   0  10 29394.6 837.027  -2
   1   9   8 29394.6 837.027   1
  -8  -1 -10 7176.92 734.478  -2
  -1  -9  -9 7176.92 734.478   1
  -9  -1 -10 102631. 1184.52  -2
  -1  -9 -10 102631. 1184.52   1
  -9  -2 -10 3049.17 774.881  -2
  -1  -9 -11 3049.17 774.881   1
  -1  -9 -12 23617.8 1974.84   1
  10   2  10 56194.7 1231.01  -2
   1   9  12 56194.7 1231.01   1
  10   3  10 204.505 1253.70  -2
   1   9  13 204.505 1253.70   1
  11   3  10 4193.18 1981.06  -2
   1   9  14 4193.18 1981.06   1
 -11  -4 -10 1468.65 2781.32  -2
  -1  -9 -15 1468.65 2781.32   1
  -1 -10  20-4.04914 1266.07   1
  -5 -15  11 535.226 2144.13  -2
   1  10 -20 535.226 2144.13   1
   5  14 -11 7118.17 1246.43  -2
  -1 -10  19 7118.17 1246.43   1
   1  10 -18 7833.81 1021.80   1
  -4 -14  11 12822.3 2245.51  -2
   1  10 -18 12822.3 2245.51   1
   4  13 -11 63826.4 1605.28  -2
  -1 -10  17 63826.4 1605.28   1
  -1 -10  16 18710.2 937.205   1
  -3 -13  11 28116.8 2699.46  -2
   1  10 -16 28116.8 2699.46   1
  -3 -12  11 55122.4 1377.27  -2
   1  10 -15 55122.4 1377.27   1
   1  10 -14 2876.64 572.294   1
  -2 -12  11 4526.73 3101.39  -2
   1  10 -14 4526.73 3101.39   1
  -2 -11  11 547.458 700.232  -2
   1  10 -13 547.458 700.232   1
   1  10 -12 637.175 552.010   1
   1  10 -11 64818.1 896.170  -2
  -1 -10  11 64818.1 896.170   1
  -1 -10  10 5653.29 740.848   1
   0   9 -11 99656.9 1283.41  -2
  -1 -10   9 99656.9 1283.41   1
  -1 -10   8 3941.73 490.561   1
   1  -8  11 20360.0 710.618  -2
   1  10  -7 20360.0 710.618   1
  -1 -10   6-76.8782 715.705   1
  -2   7 -11 17695.6 1165.42  -2
  -1 -10   5 17695.6 1165.42   1
  -1 -10   4 634.189 684.290   1
   3  -6  11 152895. 1776.66  -2
   1  10  -3 152895. 1776.66   1
  -1 -10   2 1012.54 544.103   1
   4  -5  11 140881. 1562.46  -2
   1  10  -1 140881. 1562.46   1
   1  10   0-116.566 591.158   1
  -4   4 -11 544.596 473.952  -2
  -1 -10   0 544.596 473.952   1
   5  -4  11 8692.09 598.435  -2
   1  10   1 8692.09 598.435   1
  -1 -10  -2 471.756 2169.72   1
   5  -3  11 1385.47 564.422  -2
   1  10   2 1385.47 564.422   1
  -6   3 -11 63485.8 935.502  -2
  -1 -10  -3 63485.8 935.502   1
  -1 -10  -4 1605.67 685.922   1
   6  -2  11 1616.90 709.651  -2
   1  10   4 1616.90 709.651   1
  -7   2 -11 137714. 1597.28  -2
  -1 -10  -5 137714. 1597.28   1
  -1 -10  -6 1119.37 2046.96   1
  -7   1 -11 825.970 804.901  -2
  -1 -10  -6 825.970 804.901   1
   8  -1  11 27916.3 986.333  -2
   1  10   7 27916.3 986.333   1
  -8   0 -11 1497.11 614.895  -2
  -1 -10  -8 1497.11 614.895   1
   9   0  11 10127.0 816.894  -2
   1  10   9 10127.0 816.894   1
   9   1  11 2170.09 726.910  -2
   1  10  10 2170.09 726.910   1
  -1 -10 -11 30593.4 2129.33   1
  10   1  11 49235.0 1272.96  -2
   1  10  11 49235.0 1272.96   1
  10   2  11 2478.66 1024.05  -2
   1  10  12 2478.66 1024.05   1
 -11  -2 -11 39243.2 2115.49  -2
  -1 -10 -13 39243.2 2115.49   1
  11   3  11 496.420 1435.24  -2
   1  10  14 496.420 1435.24   1
   1  11 -19-256.087 1105.99   1
  -4 -15  12 515.796 2687.42  -2
   1  11 -19 515.796 2687.42   1
  -4 -14  12 15728.0 1348.59  -2
   1  11 -18 15728.0 1348.59   1
   1  11 -17 6064.50 1015.54   1
  -3 -14  12 14679.6 2642.95  -2
   1  11 -17 14679.6 2642.95   1
  -3 -13  12 67220.7 1635.78  -2
   1  11 -16 67220.7 1635.78   1
  -1 -11  15 11281.6 900.064   1
  -2 -13  12 20480.0 3782.08  -2
   1  11 -15 20480.0 3782.08   1
  -2 -12  12 67158.6 1471.25  -2
   1  11 -14 67158.6 1471.25   1
  -1 -11  13 2506.37 641.787   1
  -1 -12  12 1931.64 3330.36  -2
   1  11 -13 1931.64 3330.36   1
  -1 -11  12 1741.33 420.986  -2
   1  11 -12 1741.33 420.986   1
   1  11 -11 2652.60 744.277   1
   0  10 -12 69270.7 1212.40  -2
  -1 -11  10 69270.7 1212.40   1
   1  11  -9 14495.0 899.482   1
  -1   9 -12 108516. 2024.39  -2
  -1 -11   8 108516. 2024.39   1
  -1 -11   7 1308.24 783.832   1
  -2   8 -12 23999.7 1303.92  -2
  -1 -11   6 23999.7 1303.92   1
   1  11  -5 759.180 769.015   1
  -3   7 -12 2213.62 852.935  -2
  -1 -11   4 2213.62 852.935   1
   1  11  -3-487.727 692.613   1
  -3   6 -12 2461.18 1510.43  -2
  -1 -11   3 2461.18 1510.43   1
  -4   6 -12 127951. 1670.13  -2
  -1 -11   2 127951. 1670.13   1
  -1 -11   1 1708.98 1439.70   1
  -4   5 -12 13154.6 913.753  -2
  -1 -11   1 13154.6 913.753   1
  -5   5 -12 178688. 1717.89  -2
  -1 -11   0 178688. 1717.89   1
  -1 -11  -1-178.698 2379.05   1
   5  -4  12 4250.39 725.290  -2
   1  11   1 4250.39 725.290   1
   6  -4  12 17403.3 758.558  -2
   1  11   2 17403.3 758.558   1
  -1 -11  -3 1306.02 692.942   1
  -6   3 -12 1314.36 825.162  -2
  -1 -11  -3 1314.36 825.162   1
  -7   3 -12 77707.4 1425.00  -2
  -1 -11  -4 77707.4 1425.00   1
  -1 -11  -5 1147.65 1634.58   1
   7  -2  12 1032.99 994.826  -2
   1  11   5 1032.99 994.826   1
   8  -2  12 97559.8 1435.33  -2
   1  11   6 97559.8 1435.33   1
  -8   1 -12 3226.81 757.511  -2
  -1 -11  -7 3226.81 757.511   1
  -1 -11  -8 2604.99 1550.37   1
   9  -1  12 19859.2 1021.31  -2
   1  11   8 19859.2 1021.31   1
   9   0  12 18.5041 957.463  -2
   1  11   9 18.5041 957.463   1
  -1 -11 -10 7251.08 1699.15   1
  10   0  12 2911.79 830.397  -2
   1  11  10 2911.79 830.397   1
  10   1  12 1595.82 806.473  -2
   1  11  11 1595.82 806.473   1
 -11  -1 -12 39536.0 2260.91  -2
  -1 -11 -12 39536.0 2260.91   1
 -11  -2 -12 755.709 1629.11  -2
  -1 -11 -13 755.709 1629.11   1
  -1 -12  18 493.014 1032.54   1
  -3 -15  13-188.825 2555.98  -2
   1  12 -18-188.825 2555.98   1
   3  14 -13 10041.6 955.424  -2
  -1 -12  17 10041.6 955.424   1
  -1 -12  16 4819.63 867.284   1
  -2 -14  13 17303.1 3773.01  -2
   1  12 -16 17303.1 3773.01   1
  -2 -13  13 62976.8 1218.15  -2
   1  12 -15 62976.8 1218.15   1
   1  12 -14 10232.0 818.848   1
  -1 -13  13 19358.6 3672.67  -2
   1  12 -14 19358.6 3672.67   1
  -1 -12  13 49956.8 735.032  -2
   1  12 -13 49956.8 735.032   1
  -1 -12  12 2893.08 723.243   1
   0  11 -13 1173.86 503.581  -2
  -1 -12  11 1173.86 503.581   1
   1  12 -10 2339.82 757.798   1
  -1  10 -13 56926.4 1687.00  -2
  -1 -12   9 56926.4 1687.00   1
  -1 -12   8 4585.37 890.956   1
  -2   9 -13 72311.6 1557.76  -2
  -1 -12   7 72311.6 1557.76   1
   1  12  -6 109.332 801.818   1
   3  -8  13 25204.0 1163.33  -2
   1  12  -5 25204.0 1163.33   1
   1  12  -4 1026.57 716.112   1
  -3   7 -13 1824.21 2805.23  -2
  -1 -12   4 1824.21 2805.23   1
   4  -7  13 1592.73 594.489  -2
   1  12  -3 1592.73 594.489   1
   1  12  -2 7.22977 1190.85   1
   4  -6  13 1584.39 773.217  -2
   1  12  -2 1584.39 773.217   1
   5  -6  13 97182.2 1510.83  -2
   1  12  -1 97182.2 1510.83   1
  -1 -12   0 2701.97 2351.36   1
  -5   5 -13 6753.43 866.371  -2
  -1 -12   0 6753.43 866.371   1
   6  -5  13 113709. 1704.10  -2
   1  12   1 113709. 1704.10   1
  -1 -12  -2 298.145 2269.32   1
   6  -4  13 1056.40 823.128  -2
   1  12   2 1056.40 823.128   1
  -7   4 -13 8445.64 1065.42  -2
  -1 -12  -3 8445.64 1065.42   1
  -1 -12  -4-1451.11 2367.44   1
   7  -3  13 730.078 1228.17  -2
   1  12   4 730.078 1228.17   1
   8  -3  13 58399.9 1421.30  -2
   1  12   5 58399.9 1421.30   1
   8  -2  13 2043.46 867.825  -2
   1  12   6 2043.46 867.825   1
   9  -2  13 66244.7 1377.65  -2
   1  12   7 66244.7 1377.65   1
  -9   1 -13 542.001 767.681  -2
  -1 -12  -8 542.001 767.681   1
 -10   1 -13 21728.1 1271.12  -2
  -1 -12  -9 21728.1 1271.12   1
  10   0  13 92.6114 1134.07  -2
   1  12  10 92.6114 1134.07   1
 -11   0 -13 1037.41 1432.47  -2
  -1 -12 -11 1037.41 1432.47   1
   1  13 -17 381.274 941.390   1
  -2 -15  14 143.185 3697.51  -2
   1  13 -17 143.185 3697.51   1
  -2 -14  14 1862.10 645.680  -2
   1  13 -16 1862.10 645.680   1
  -1 -13  15 6316.64 875.222   1
  -1 -14  14 15031.5 3720.12  -2
   1  13 -15 15031.5 3720.12   1
  -1 -13  14 50334.7 1519.72  -2
   1  13 -14 50334.7 1519.72   1
   1  13 -13 9329.06 892.596   1
   0  12 -14 47068.1 885.500  -2
  -1 -13  12 47068.1 885.500   1
  -1 -13  11 3993.44 890.541   1
  -1  11 -14 2132.24 657.197  -2
  -1 -13  10 2132.24 657.197   1
  -1 -13   9 708.987 754.587   1
  -2  10 -14 61743.0 1790.94  -2
  -1 -13   8 61743.0 1790.94   1
   1  13  -7 2107.74 858.943   1
  -3   9 -14 84560.8 1917.40  -2
  -1 -13   6 84560.8 1917.40   1
   1  13  -5 732.832 836.697   1
  -3   8 -14 5302.53 2378.59  -2
  -1 -13   5 5302.53 2378.59   1
  -4   8 -14 27520.2 1267.94  -2
  -1 -13   4 27520.2 1267.94   1
   1  13  -3-280.709 1029.24   1
  -4   7 -14 814.937 620.100  -2
  -1 -13   3 814.937 620.100   1
   5  -7  14 7300.19 991.136  -2
   1  13  -2 7300.19 991.136   1
  -1 -13   1 22.3562 2535.82   1
   5  -6  14 777.319 941.471  -2
   1  13  -1 777.319 941.471   1
   6  -6  14 67850.8 1563.79  -2
   1  13   0 67850.8 1563.79   1
  -1 -13  -1 674.480 2380.74   1
   6  -5  14 3760.90 1320.57  -2
   1  13   1 3760.90 1320.57   1
   7  -5  14 64137.5 1479.23  -2
   1  13   2 64137.5 1479.23   1
  -1 -13  -3-1395.28 2567.75   1
   7  -4  14 688.000 1313.17  -2
   1  13   3 688.000 1313.17   1
   8  -4  14 2611.01 961.299  -2
   1  13   4 2611.01 961.299   1
  -1 -13  -5-932.851 2706.52   1
   8  -3  14 596.469 1096.37  -2
   1  13   5 596.469 1096.37   1
  -9   3 -14 26603.1 1247.82  -2
  -1 -13  -6 26603.1 1247.82   1
   9  -2  14 1478.34 1205.93  -2
   1  13   7 1478.34 1205.93   1
  10  -2  14 47568.6 1550.10  -2
   1  13   8 47568.6 1550.10   1
  10  -1  14 892.174 922.139  -2
   1  13   9 892.174 922.139   1
  -1 -14  16 536.392 820.901   1
  -1 -14  15 4794.62 1136.38  -2
   1  14 -15 4794.62 1136.38   1
   1  14 -14 4583.00 916.729   1
   0 -13  15 45979.9 1233.92  -2
   1  14 -13 45979.9 1233.92   1
   1  14 -12 7487.30 1011.11   1
  -1  12 -15 63958.9 1952.13  -2
  -1 -14  11 63958.9 1952.13   1
  -1 -14  10 2889.52 866.815   1
   2 -11  15 12150.9 944.720  -2
   1  14  -9 12150.9 944.720   1
  -1 -14   8-33.2860 799.345   1
   3 -10  15 25910.9 1473.29  -2
   1  14  -7 25910.9 1473.29   1
  -1 -14   6 956.238 1116.10   1
   3  -9  15 2241.48 1996.45  -2
   1  14  -6 2241.48 1996.45   1
   4  -9  15 62164.6 1854.28  -2
   1  14  -5 62164.6 1854.28   1
  -1 -14   4 1493.33 1624.74   1
  -4   8 -15 3205.40 1165.45  -2
  -1 -14   4 3205.40 1165.45   1
  -5   8 -15 23556.6 1506.83  -2
  -1 -14   3 23556.6 1506.83   1
  -1 -14   2-219.191 2610.43   1
   5  -7  15 693.780 1405.85  -2
   1  14  -2 693.780 1405.85   1
   6  -7  15 8965.85 1213.70  -2
   1  14  -1 8965.85 1213.70   1
  -1 -14   0-254.802 1717.22   1
   6  -6  15 2306.96 1296.14  -2
   1  14   0 2306.96 1296.14   1
   7  -6  15 57689.6 1570.56  -2
   1  14   1 57689.6 1570.56   1
  -1 -14  -2-82.1184 2530.61   1
   7  -5  15 1449.36 1123.60  -2
   1  14   2 1449.36 1123.60   1
   8  -5  15 51085.5 1603.16  -2
   1  14   3 51085.5 1603.16   1
  -8   4 -15 394.196 1215.24  -2
  -1 -14  -4 394.196 1215.24   1
  -9   4 -15 2382.13 1257.45  -2
  -1 -14  -5 2382.13 1257.45   1
  -9   3 -15-318.699 1359.28  -2
  -1 -14  -6-318.699 1359.28   1
 -10   3 -15 18434.3 1443.66  -2
  -1 -14  -7 18434.3 1443.66   1
   0 -14  16 2687.42 931.566  -2
   1  15 -14 2687.42 931.566   1
  -1 -15  13 2630.30 1005.69   1
   0 -13  16 10275.6 3102.69  -2
   1  15 -13 10275.6 3102.69   1
   1 -13  16 40023.6 1629.99  -2
   1  15 -12 40023.6 1629.99   1
  -1 -15  11 6714.18 1025.44   1
  -2  12 -16 52799.5 1760.33  -2
  -1 -15  10 52799.5 1760.33   1
  -1 -15   9 1570.10 887.084   1
  -3  11 -16 2904.58 1196.21  -2
  -1 -15   8 2904.58 1196.21   1
   1  15  -7 1074.85 926.309   1
  -1 -15   6 29520.8 2952.72   1
   4 -10  16 35603.6 1808.92  -2
   1  15  -6 35603.6 1808.92   1
  -1 -15   5 3972.72 2657.04   1
  -4   9 -16 5412.62 1730.58  -2
  -1 -15   5 5412.62 1730.58   1
  -5   9 -16 82554.3 2375.82  -2
  -1 -15   4 82554.3 2375.82   1
  -1 -15   3 1523.36 1797.63   1
  -5   8 -16 4142.81 1749.60  -2
  -1 -15   3 4142.81 1749.60   1
  -6   8 -16 26898.3 1630.96  -2
  -1 -15   2 26898.3 1630.96   1
  -1 -15   1-741.374 2353.31   1
   6  -7  16 536.109 1402.35  -2
   1  15  -1 536.109 1402.35   1
   7  -7  16 4915.46 916.682  -2
   1  15   0 4915.46 916.682   1
  -1 -15  -1 1430.70 2641.22   1
   7  -6  16 3197.36 1448.86  -2
   1  15   1 3197.36 1448.86   1
  -8   6 -16 56750.8 1781.57  -2
  -1 -15  -2 56750.8 1781.57   1
   8  -5  16 1477.61 1091.83  -2
   1  15   3 1477.61 1091.83   1
  -9   5 -16 43681.5 1886.32  -2
  -1 -15  -4 43681.5 1886.32   1
   9  -4  16 712.600 933.935  -2
   1  15   5 712.600 933.935   1
   2 -13  17 30430.8 1649.01  -2
   1  16 -11 30430.8 1649.01   1
   1  16 -10 2975.24 985.957   1
   3 -12  17 28205.1 1778.74  -2
   1  16  -9 28205.1 1778.74   1
  -1 -16   8 305.399 1285.57   1
  -3  11 -17 690.560 1596.58  -2
  -1 -16   8 690.560 1596.58   1
   4 -11  17 1389.33 1117.10  -2
   1  16  -7 1389.33 1117.10   1
  -1 -16   6-671.525 2833.79   1
   4 -10  17-19.2022 1957.57  -2
   1  16  -6-19.2022 1957.57   1
   5 -10  17 22540.2 1835.63  -2
   1  16  -5 22540.2 1835.63   1
  -1 -16   4 2884.08 1766.92   1
   5  -9  17 1370.86 1112.51  -2
   1  16  -4 1370.86 1112.51   1
  -6   9 -17 63741.3 2061.52  -2
  -1 -16   3 63741.3 2061.52   1
  -1 -16   2 1123.78 2448.10   1
   6  -8  17 1158.73 1098.42  -2
   1  16  -2 1158.73 1098.42   1
   7  -8  17 13934.3 1745.16  -2
   1  16  -1 13934.3 1745.16   1
  -1 -16   0-598.456 2593.35   1
   7  -7  17-414.551 2076.12  -2
   1  16   0-414.551 2076.12   1
  -1 -16  -1 3515.88 2683.74   1
  -8   7 -17 2558.76 1325.82  -2
  -1 -16  -1 2558.76 1325.82   1
   8  -6  17-793.836 4407.07  -2
   1  16   2-793.836 4407.07   1
   2 -16  -1-154.818 1991.00   1
   9  -8  14 1468.89 2026.05  -2
  -2  16   1 1468.89 2026.05   1
  -9   9 -14 45733.1 1886.19  -2
   2 -16   0 45733.1 1886.19   1
   2 -16   1 846.554 2927.10   1
   8  -9  14 825.199 2075.46  -2
  -2  16  -1 825.199 2075.46   1
  -8  10 -14 2521.96 1341.40  -2
   2 -16   2 2521.96 1341.40   1
  -2  16  -3-279.028 1292.58   1
  -7  10 -14-204.143 2624.50  -2
   2 -16   3-204.143 2624.50   1
   7 -11  14 26301.1 1754.97  -2
  -2  16  -4 26301.1 1754.97   1
  -2  16  -5 338.813 1205.56   1
   6 -12  14 49995.0 2132.09  -2
  -2  16  -6 49995.0 2132.09   1
   2 -16   7 486.886 1145.14   1
   5 -13  14 20774.6 1718.20  -2
  -2  16  -8 20774.6 1718.20   1
   2 -16   9-128.323 1067.03   1
   4 -14  14 6258.45 977.339  -2
  -2  16 -10 6258.45 977.339   1
   2 -15  -5 12039.6 1183.36   1
 -10   6 -13 1550.76 1260.44  -2
   2 -15  -4 1550.76 1260.44   1
  10  -7  13 10514.0 1290.63  -2
  -2  15   3 10514.0 1290.63   1
   2 -15  -2 1697.85 1892.99   1
  -9   7 -13 1314.86 1135.01  -2
   2 -15  -2 1314.86 1135.01   1
   9  -8  13 70269.6 1752.39  -2
  -2  15   1 70269.6 1752.39   1
   2 -15   0 572.317 1688.46   1
   8  -8  13 883.635 1666.08  -2
  -2  15   0 883.635 1666.08   1
  -8   9 -13 56496.0 1755.49  -2
   2 -15   1 56496.0 1755.49   1
  -2  15  -2 366.199 1139.49   1
  -7   9 -13 85.4972 3591.22  -2
   2 -15   2 85.4972 3591.22   1
   7 -10  13 735.431 1040.40  -2
  -2  15  -3 735.431 1040.40   1
   2 -15   4-302.122 1109.62   1
   6 -11  13 35989.8 1905.56  -2
  -2  15  -5 35989.8 1905.56   1
   2 -15   6 628.877 1087.80   1
  -5  12 -13 75878.7 2340.15  -2
   2 -15   7 75878.7 2340.15   1
   2 -15   8 1815.87 1083.07   1
   4 -13  13 34728.7 1821.20  -2
  -2  15  -9 34728.7 1821.20   1
  -2  15 -10 559.762 937.349   1
   3 -14  13 3006.57 707.362  -2
  -2  15 -11 3006.57 707.362   1
   2 -15  12 1709.94 1030.36   1
   2 -15  13 51074.1 1257.48  -2
  -2  15 -13 51074.1 1257.48   1
  11  -4  12 637.621 1074.02  -2
  -2  14   7 637.621 1074.02   1
  11  -5  12 60141.7 1728.37  -2
  -2  14   6 60141.7 1728.37   1
  10  -5  12 719.155 1363.60  -2
  -2  14   5 719.155 1363.60   1
  10  -6  12 29921.8 1395.87  -2
  -2  14   4 29921.8 1395.87   1
   2 -14  -3-115.848 2474.45   1
  -9   6 -12 80.7331 1112.50  -2
   2 -14  -3 80.7331 1112.50   1
  -9   7 -12 3102.24 767.489  -2
   2 -14  -2 3102.24 767.489   1
   2 -14  -1-526.401 1805.44   1
   8  -7  12 857.357 1597.03  -2
  -2  14   1 857.357 1597.03   1
   8  -8  12 70993.2 1812.79  -2
  -2  14   0 70993.2 1812.79   1
   2 -14   1 297.238 1292.63   1
  -7   8 -12-623.705 2818.38  -2
   2 -14   1-623.705 2818.38   1
  -7   9 -12 73107.2 1986.16  -2
   2 -14   2 73107.2 1986.16   1
   2 -14   3-82.7530 907.043   1
   6 -10  12 3326.56 1188.18  -2
  -2  14  -4 3326.56 1188.18   1
   2 -14   5 724.845 967.244   1
  -5  11 -12 36096.3 1787.60  -2
   2 -14   6 36096.3 1787.60   1
  -2  14  -7 958.559 1047.59   1
  -4  12 -12 76980.9 2224.58  -2
   2 -14   8 76980.9 2224.58   1
   2 -14   9 1899.53 900.664   1
   3 -13  12 32677.2 918.652  -2
  -2  14 -10 32677.2 918.652   1
   2 -14  11 428.704 816.792   1
  -2  14 -12 2208.07 782.973  -2
   2 -14  12 2208.07 782.973   1
  -2  14 -13 1501.27 906.442   1
   1 -15  12 64487.2 2040.90  -2
  -2  14 -14 64487.2 2040.90   1
  -2  14 -15 7936.25 1082.09   1
  12  -3  11 4475.75 1702.88  -2
  -2  13   9 4475.75 1702.88   1
 -11   3 -11 683.674 1612.05  -2
   2 -13  -8 683.674 1612.05   1
  11  -4  11 23275.7 1331.54  -2
  -2  13   7 23275.7 1331.54   1
 -10   4 -11 3125.87 1157.60  -2
   2 -13  -6 3125.87 1157.60   1
  10  -5  11 82963.3 1604.01  -2
  -2  13   5 82963.3 1604.01   1
   2 -13  -4 135.978 2318.31   1
  -9   5 -11 5332.86 1048.17  -2
   2 -13  -4 5332.86 1048.17   1
   9  -6  11 48136.4 1269.61  -2
  -2  13   3 48136.4 1269.61   1
   2 -13  -2 625.021 1725.40   1
   8  -6  11 203.687 689.285  -2
  -2  13   2 203.687 689.285   1
   8  -7  11 6546.50 1028.51  -2
  -2  13   1 6546.50 1028.51   1
   2 -13   0 284.272 1035.82   1
  -7   7 -11 1390.01 1550.37  -2
   2 -13   0 1390.01 1550.37   1
   7  -8  11 123114. 2061.63  -2
  -2  13  -1 123114. 2061.63   1
  -2  13  -2-39.4105 786.881   1
  -6   9 -11 105629. 1862.59  -2
   2 -13   3 105629. 1862.59   1
   2 -13   4 69.9041 612.853   1
   5 -10  11 7887.35 1126.27  -2
  -2  13  -5 7887.35 1126.27   1
  -2  13  -6 261.925 877.876   1
   4 -11  11 28054.9 1072.57  -2
  -2  13  -7 28054.9 1072.57   1
   2 -13   8 2030.34 811.183   1
  -3  12 -11 108624. 1225.85  -2
   2 -13   9 108624. 1225.85   1
   2 -13  10 4982.83 844.894   1
   2 -13  11 39268.0 1480.39  -2
  -2  13 -11 39268.0 1480.39   1
  -2  13 -12 237.744 821.951   1
   1 -14  11 3692.02 914.231  -2
  -2  13 -13 3692.02 914.231   1
   2 -13  14 2711.74 993.391   1
   0 -15  11 55306.9 1876.11  -2
  -2  13 -15 55306.9 1876.11   1
   2 -13  16 7491.87 1086.59   1
   0 -16  11 21988.6 3757.60  -2
  -2  13 -16 21988.6 3757.60   1
   1  16 -11 33898.3 1432.07  -2
   2 -13  17 33898.3 1432.07   1
 -12   1 -10 3962.32 1621.95  -2
   2 -12 -11 3962.32 1621.95   1
 -12   2 -10 37297.1 1911.37  -2
   2 -12 -10 37297.1 1911.37   1
 -11   2 -10 1305.58 1071.91  -2
   2 -12  -9 1305.58 1071.91   1
 -11   3 -10 5036.03 923.479  -2
   2 -12  -8 5036.03 923.479   1
 -10   3 -10-187.188 938.363  -2
   2 -12  -7-187.188 938.363   1
  10  -4  10 26156.9 1242.22  -2
  -2  12   6 26156.9 1242.22   1
   2 -12  -5 379.167 2303.08   1
  -9   4 -10 1034.69 959.702  -2
   2 -12  -5 1034.69 959.702   1
  -9   5 -10 131687. 1578.48  -2
   2 -12  -4 131687. 1578.48   1
   2 -12  -3 131.524 1628.32   1
   8  -5  10 2320.17 944.552  -2
  -2  12   3 2320.17 944.552   1
   8  -6  10 64552.2 1341.20  -2
  -2  12   2 64552.2 1341.20   1
   2 -12  -1 32.0554 948.609   1
  -7   6 -10 254.211 1417.09  -2
   2 -12  -1 254.211 1417.09   1
   7  -7  10 18581.3 1221.63  -2
  -2  12   0 18581.3 1221.63   1
   2 -12   1 37.0647 747.000   1
  -6   8 -10 140055. 1800.50  -2
   2 -12   2 140055. 1800.50   1
   2 -12   3-84.0400 616.602   1
  -5   9 -10 104505. 1776.92  -2
   2 -12   4 104505. 1776.92   1
   2 -12   5 192.725 639.804   1
   4 -10  10 19073.6 976.772  -2
  -2  12  -6 19073.6 976.772   1
   2 -12   7-128.095 551.299   1
  -3  11 -10 26119.6 827.463  -2
   2 -12   8 26119.6 827.463   1
  -2  12  -9 6009.65 711.557   1
  -2  12 -10 124176. 1117.02  -2
   2 -12  10 124176. 1117.02   1
  -2  12 -11 4512.76 823.652   1
   1 -13  10 31830.7 1372.59  -2
  -2  12 -12 31830.7 1372.59   1
   2 -12  13-8.67775 807.314   1
   0  14 -10 6385.32 1273.31  -2
   2 -12  14 6385.32 1273.31   1
   2 -12  15 3247.27 959.352   1
  -1 -15  10 54471.9 1567.90  -2
  -2  12 -16 54471.9 1567.90   1
   2 -12  17 4073.49 960.856   1
  -1 -16  10 12124.8 2517.64  -2
  -2  12 -17 12124.8 2517.64   1
   2  16 -10 38299.4 1544.82  -2
   2 -12  18 38299.4 1544.82   1
  -2  11  13 1186.97 1363.29   1
 -12   0  -9 1851.74 1487.96  -2
   2 -11 -12 1851.74 1487.96   1
 -12   1  -9 40882.0 1824.73  -2
   2 -11 -11 40882.0 1824.73   1
  11  -1   9 8797.37 1493.64  -2
  -2  11  10 8797.37 1493.64   1
  11  -2   9 82110.5 1765.45  -2
  -2  11   9 82110.5 1765.45   1
 -10   2  -9 2895.63 754.417  -2
   2 -11  -8 2895.63 754.417   1
 -10   3  -9 10540.8 1009.10  -2
   2 -11  -7 10540.8 1009.10   1
   2 -11  -6-1663.29 2099.03   1
   9  -3   9 720.980 1185.51  -2
  -2  11   6 720.980 1185.51   1
   9  -4   9 25402.9 908.194  -2
  -2  11   5 25402.9 908.194   1
   2 -11  -4 410.095 1498.28   1
  -8   4  -9 1882.86 798.512  -2
   2 -11  -4 1882.86 798.512   1
   8  -5   9 118575. 1505.51  -2
  -2  11   3 118575. 1505.51   1
   2 -11  -2-7.16676 964.797   1
  -7   5  -9 135.833 666.750  -2
   2 -11  -2 135.833 666.750   1
   7  -6   9 63371.7 1367.94  -2
  -2  11   1 63371.7 1367.94   1
   2 -11   0-334.334 456.961   1
  -6   7  -9 10746.5 809.461  -2
   2 -11   1 10746.5 809.461   1
   2 -11   2-86.7367 574.916   1
   5  -8   9 120831. 1858.33  -2
  -2  11  -3 120831. 1858.33   1
   2 -11   4 2061.10 618.759   1
   4  -9   9 91340.1 1521.31  -2
  -2  11  -5 91340.1 1521.31   1
   2 -11   6 362.901 541.407   1
  -3  10  -9 11179.0 623.280  -2
   2 -11   7 11179.0 623.280   1
   2 -11   8 186.829 500.039   1
  -2  11  -9 39658.4 699.340  -2
   2 -11   9 39658.4 699.340   1
   2 -11  10 2728.10 743.967   1
  -1  12  -9 139547. 1476.27  -2
   2 -11  11 139547. 1476.27   1
  -2  11 -12 1665.09 791.899   1
   0  13  -9 27498.8 1329.78  -2
   2 -11  13 27498.8 1329.78   1
  -2  11 -14 349.908 862.530   1
  -1 -14   9 10348.7 1278.23  -2
  -2  11 -15 10348.7 1278.23   1
   2 -11  16 4537.82 954.315   1
  -1 -15   9 3740.98 3236.57  -2
  -2  11 -16 3740.98 3236.57   1
   2  15  -9 55240.2 1559.75  -2
   2 -11  17 55240.2 1559.75   1
  -2  11 -18 8882.17 1124.48   1
  -2 -16   9 11639.3 2712.63  -2
  -2  11 -18 11639.3 2712.63   1
  -3 -16   9 24361.0 1591.42  -2
  -2  11 -19 24361.0 1591.42   1
 -13  -1  -8 22373.1 2372.27  -2
   2 -10 -14 22373.1 2372.27   1
  12   1   8 1751.72 1339.64  -2
  -2  10  13 1751.72 1339.64   1
  12   0   8 3543.24 1392.78  -2
  -2  10  12 3543.24 1392.78   1
 -11   0  -8 1523.10 1077.10  -2
   2 -10 -11 1523.10 1077.10   1
  11  -1   8 72323.3 1871.38  -2
  -2  10  10 72323.3 1871.38   1
 -10   1  -8 9012.25 842.347  -2
   2 -10  -9 9012.25 842.347   1
 -10   2  -8 122395. 1544.60  -2
   2 -10  -8 122395. 1544.60   1
   2 -10  -7 2296.74 2080.19   1
   9  -2   8 2839.68 723.707  -2
  -2  10   7 2839.68 723.707   1
  -9   3  -8 16532.1 811.779  -2
   2 -10  -6 16532.1 811.779   1
   2 -10  -5 229.600 1442.38   1
   8  -3   8 1200.99 758.994  -2
  -2  10   5 1200.99 758.994   1
  -8   4  -8 40878.9 974.712  -2
   2 -10  -4 40878.9 974.712   1
   2 -10  -3 1098.51 629.935   1
  -7   4  -8 1970.95 1347.17  -2
   2 -10  -3 1970.95 1347.17   1
   7  -5   8 177081. 1753.48  -2
  -2  10   2 177081. 1753.48   1
   2 -10  -1 764.817 335.835   1
  -6   5  -8-214.706 2224.89  -2
   2 -10  -1-214.706 2224.89   1
   6  -6   8 75560.4 1145.61  -2
  -2  10   0 75560.4 1145.61   1
   2 -10   1 215.994 488.718   1
  -5   7  -8 8207.84 890.945  -2
   2 -10   2 8207.84 890.945   1
   2 -10   3 126.864 567.607   1
   4  -8   8 148020. 1789.47  -2
  -2  10  -4 148020. 1789.47   1
  -2  10  -5 3328.89 548.862   1
  -3   9  -8 105729. 1447.85  -2
   2 -10   6 105729. 1447.85   1
   2 -10   7 435.858 485.449   1
  -2  10  -8 6890.76 556.619  -2
   2 -10   8 6890.76 556.619   1
  -2  10  -9 42.9390 480.928   1
  -1  11  -8 45010.7 1389.08  -2
   2 -10  10 45010.7 1389.08   1
   2 -10  11 2549.18 738.050   1
   0  12  -8 116502. 1866.18  -2
   2 -10  12 116502. 1866.18   1
   2 -10  13 2025.97 823.430   1
   0  13  -8 6801.94 2271.16  -2
   2 -10  13 6801.94 2271.16   1
   1  13  -8 59958.9 1708.38  -2
   2 -10  14 59958.9 1708.38   1
  -2  10 -15 95.0877 821.681   1
  -1 -14   8 4341.90 2850.36  -2
  -2  10 -15 4341.90 2850.36   1
  -2 -14   8 2027.07 1024.69  -2
  -2  10 -16 2027.07 1024.69   1
   2 -10  17 6684.93 1016.21   1
  -2 -15   8 10534.6 2023.23  -2
  -2  10 -17 10534.6 2023.23   1
  -3 -15   8 45893.0 1523.21  -2
  -2  10 -18 45893.0 1523.21   1
   2 -10  19 5769.65 1191.63   1
  -3 -16   8 15179.9 2869.77  -2
  -2  10 -19 15179.9 2869.77   1
 -13  -2  -7 37077.5 2427.49  -2
   2  -9 -15 37077.5 2427.49   1
 -12  -2  -7 8247.60 1645.03  -2
   2  -9 -14 8247.60 1645.03   1
 -12  -1  -7 32247.3 1800.16  -2
   2  -9 -13 32247.3 1800.16   1
 -11  -1  -7 2096.06 1194.12  -2
   2  -9 -12 2096.06 1194.12   1
 -11   0  -7 4519.67 1242.17  -2
   2  -9 -11 4519.67 1242.17   1
  10   0   7 252.764 716.075  -2
  -2   9  10 252.764 716.075   1
  10  -1   7 83402.4 1156.29  -2
  -2   9   9 83402.4 1156.29   1
   2  -9  -8 2863.19 1978.83   1
  -9   1  -7 2976.86 572.356  -2
   2  -9  -8 2976.86 572.356   1
  -9   2  -7 120545. 1216.28  -2
   2  -9  -7 120545. 1216.28   1
   2  -9  -6 1504.51 1309.70   1
   8  -2   7 2111.81 609.901  -2
  -2   9   6 2111.81 609.901   1
  -8   3  -7 6005.23 551.813  -2
   2  -9  -5 6005.23 551.813   1
   2  -9  -4 399.032 511.445   1
  -7   3  -7 447.592 1158.01  -2
   2  -9  -4 447.592 1158.01   1
  -7   4  -7 106980. 1285.68  -2
   2  -9  -3 106980. 1285.68   1
  -2   9   2 1476.90 476.701   1
  -6   5  -7 215641. 1288.08  -2
   2  -9  -1 215641. 1288.08   1
  -2   9   0 81.0012 400.133   1
  -5   6  -7 105513. 1642.73  -2
   2  -9   1 105513. 1642.73   1
  -2   9  -2 25.4257 532.573   1
  -4   7  -7 6833.93 750.959  -2
   2  -9   3 6833.93 750.959   1
  -2   9  -4 16.2748 473.941   1
  -3   8  -7 229895. 1419.53  -2
   2  -9   5 229895. 1419.53   1
  -2   9  -6 3671.26 498.404   1
  -2   9  -7 182354. 1830.13  -2
   2  -9   7 182354. 1830.13   1
  -2   9  -8 461.766 473.684   1
  -1  10  -7 8236.07 894.150  -2
   2  -9   9 8236.07 894.150   1
   2  -9  10 88.7009 381.550   1
   0  11  -7 47500.9 1172.12  -2
   2  -9  11 47500.9 1172.12   1
   2  -9  12 5068.17 665.532   1
   0  12  -7 4550.32 2228.04  -2
   2  -9  12 4550.32 2228.04   1
  -1 -12   7 70905.6 1651.66  -2
  -2   9 -13 70905.6 1651.66   1
  -2   9 -14 5035.10 926.918   1
  -2 -13   7 32275.1 1267.53  -2
  -2   9 -15 32275.1 1267.53   1
  -2   9 -16 1129.44 882.939   1
  -2 -14   7 5372.84 2114.38  -2
  -2   9 -16 5372.84 2114.38   1
   3  14  -7 3655.31 917.764  -2
   2  -9  17 3655.31 917.764   1
   2  -9  18 2511.89 1053.79   1
  -3 -15   7 4102.85 2552.19  -2
  -2   9 -18 4102.85 2552.19   1
  -4 -15   7 42257.8 1723.44  -2
  -2   9 -19 42257.8 1723.44   1
   2  -9  20 7308.73 2451.07   1
  -4 -16   7 18524.8 1655.60  -2
  -2   9 -20 18524.8 1655.60   1
 -13  -3  -6 11846.3 2189.58  -2
   2  -8 -16 11846.3 2189.58   1
  12   3   6 1935.61 1912.09  -2
  -2   8  15 1935.61 1912.09   1
 -12  -2  -6 50959.8 1877.88  -2
   2  -8 -14 50959.8 1877.88   1
 -11  -2  -6 9680.39 1244.35  -2
   2  -8 -13 9680.39 1244.35   1
  11   1   6 58548.9 1584.28  -2
  -2   8  12 58548.9 1584.28   1
  10   1   6 1283.91 515.203  -2
  -2   8  11 1283.91 515.203   1
   2  -8 -10 2584.10 982.297   1
  10   0   6 3749.41 642.910  -2
  -2   8  10 3749.41 642.910   1
   9   0   6 1094.52 534.785  -2
  -2   8   9 1094.52 534.785   1
  -9   1  -6 104276. 1075.36  -2
   2  -8  -8 104276. 1075.36   1
   2  -8  -7 3483.42 1231.89   1
  -8   1  -6 4410.96 604.156  -2
   2  -8  -7 4410.96 604.156   1
  -8   2  -6 134374. 1145.87  -2
   2  -8  -6 134374. 1145.87   1
  -2   8   5 2619.44 459.693   1
  -7   2  -6 4129.39 813.643  -2
   2  -8  -5 4129.39 813.643   1
   7  -3   6 12809.7 631.838  -2
  -2   8   4 12809.7 631.838   1
   2  -8  -3 48.6285 381.930   1
  -6   4  -6 41390.4 887.895  -2
   2  -8  -2 41390.4 887.895   1
  -2   8   1 503.166 256.786   1
  -5   5  -6 153490. 1552.62  -2
   2  -8   0 153490. 1552.62   1
   2  -8   1 80.9525 417.772   1
  -4   6  -6 159891. 1706.88  -2
   2  -8   2 159891. 1706.88   1
   2  -8   3 55.6932 430.521   1
  -3   7  -6 16039.8 731.941  -2
   2  -8   4 16039.8 731.941   1
  -2   8  -5 829.684 433.848   1
  -2   8  -6 289262. 1201.71  -2
   2  -8   6 289262. 1201.71   1
   2  -8   7 2129.34 462.160   1
  -1   9  -6 187113. 2184.55  -2
   2  -8   8 187113. 2184.55   1
   2  -8   9 593.156 371.980   1
   0  10  -6 1854.09 783.603  -2
   2  -8  10 1854.09 783.603   1
  -2   8 -11-137.824 482.332   1
  -1 -11   6 22565.4 935.054  -2
  -2   8 -12 22565.4 935.054   1
  -2   8 -13 2835.32 862.754   1
   1  12  -6 4364.74 1862.97  -2
   2  -8  13 4364.74 1862.97   1
   2  12  -6 69020.9 1337.67  -2
   2  -8  14 69020.9 1337.67   1
  -2   8 -15 5086.58 965.643   1
  -2 -13   6 7349.87 1791.06  -2
  -2   8 -15 7349.87 1791.06   1
  -3 -13   6 56453.8 1462.74  -2
  -2   8 -16 56453.8 1462.74   1
  -2   8 -17-351.610 970.712   1
  -3 -14   6 73.1909 2330.41  -2
  -2   8 -17 73.1909 2330.41   1
   4  14  -6 1229.06 1257.86  -2
   2  -8  18 1229.06 1257.86   1
   2  -8  19 2829.83 1637.22   1
  -4 -15   6 1730.20 1008.44  -2
  -2   8 -19 1730.20 1008.44   1
   5  15  -6 37492.9 1692.82  -2
   2  -8  20 37492.9 1692.82   1
  -2   8 -21 7327.93 2356.60   1
  13   4   5 7364.47 2768.13  -2
  -2   7  17 7364.47 2768.13   1
  12   4   5 374.018 2540.92  -2
  -2   7  16 374.018 2540.92   1
 -12  -3  -5 16445.1 1978.05  -2
   2  -7 -15 16445.1 1978.05   1
 -11  -3  -5 10606.1 1422.83  -2
   2  -7 -14 10606.1 1422.83   1
  11   2   5 85610.1 1686.77  -2
  -2   7  13 85610.1 1686.77   1
 -10  -2  -5 19910.3 917.154  -2
   2  -7 -12 19910.3 917.154   1
  10   1   5 82094.1 862.680  -2
  -2   7  11 82094.1 862.680   1
  -9  -1  -5 1269.54 444.779  -2
   2  -7 -10 1269.54 444.779   1
   9   0   5 9387.42 512.279  -2
  -2   7   9 9387.42 512.279   1
   2  -7  -8 1914.65 860.276   1
   8   0   5 8106.93 531.039  -2
  -2   7   8 8106.93 531.039   1
   8  -1   5 158718. 953.303  -2
  -2   7   7 158718. 953.303   1
  -2   7   6 10353.4 352.544   1
  -7   1  -5 12717.4 1389.41  -2
   2  -7  -6 12717.4 1389.41   1
  -7   2  -5 171238. 1058.13  -2
   2  -7  -5 171238. 1058.13   1
   2  -7  -4 640.420 292.268   1
  -6   3  -5 55963.9 755.260  -2
   2  -7  -3 55963.9 755.260   1
  -2   7   2-6.49605 319.108   1
  -5   4  -5 33025.4 570.396  -2
   2  -7  -1 33025.4 570.396   1
  -2   7   0 946.483 356.222   1
  -4   5  -5 298779. 1893.38  -2
   2  -7   1 298779. 1893.38   1
  -2   7  -2 4787.33 401.230   1
  -3   6  -5 181600. 1447.94  -2
   2  -7   3 181600. 1447.94   1
   2  -7   4 1847.80 392.113   1
   2  -7   5 16212.8 479.930  -2
  -2   7  -5 16212.8 479.930   1
  -2   7  -6 1475.22 376.457   1
  -1   8  -5 227589. 1106.97  -2
   2  -7   7 227589. 1106.97   1
   2  -7   8 4235.79 365.620   1
   0  -9   5 244257. 2249.69  -2
  -2   7  -9 244257. 2249.69   1
  -2   7 -10 321.535 437.464   1
  -1 -10   5 19183.3 714.915  -2
  -2   7 -11 19183.3 714.915   1
  -2   7 -12-134.485 580.978   1
   1  11  -5 845.954 1524.14  -2
   2  -7  12 845.954 1524.14   1
  -2 -11   5 25836.6 991.859  -2
  -2   7 -13 25836.6 991.859   1
   2  -7  14 2028.11 628.965   1
  -2 -12   5 1960.56 1920.77  -2
  -2   7 -14 1960.56 1920.77   1
   3  12  -5 119783. 1800.10  -2
   2  -7  15 119783. 1800.10   1
   2  -7  16 7177.14 1020.56   1
  -3 -13   5 11699.7 1822.22  -2
  -2   7 -16 11699.7 1822.22   1
  -4 -13   5 47474.2 1417.77  -2
  -2   7 -17 47474.2 1417.77   1
  -2   7 -18-108.168 1473.13   1
  -4 -14   5 1675.51 1583.67  -2
  -2   7 -18 1675.51 1583.67   1
  -5 -14   5 17.7398 2071.54  -2
  -2   7 -19 17.7398 2071.54   1
   5  15  -5 813.479 935.445  -2
   2  -7  20 813.479 935.445   1
  -6 -15   5 30978.4 1783.94  -2
  -2   7 -21 30978.4 1783.94   1
 -13  -5  -4 32428.3 2459.58  -2
   2  -6 -18 32428.3 2459.58   1
  12   5   4 9098.55 2092.66  -2
  -2   6  17 9098.55 2092.66   1
  12   4   4 18845.7 2651.74  -2
  -2   6  16 18845.7 2651.74   1
  11   4   4 1454.11 1267.14  -2
  -2   6  15 1454.11 1267.14   1
  11   3   4 14665.9 1230.34  -2
  -2   6  14 14665.9 1230.34   1
 -10  -3  -4 3694.86 790.452  -2
   2  -6 -13 3694.86 790.452   1
 -10  -2  -4 120319. 1355.14  -2
   2  -6 -12 120319. 1355.14   1
   9   2   4 15947.5 519.159  -2
  -2   6  11 15947.5 519.159   1
   9   1   4 66232.7 734.965  -2
  -2   6  10 66232.7 734.965   1
  -2   6   9 615.010 266.648   1
   8   1   4 776.666 521.823  -2
  -2   6   9 776.666 521.823   1
  -2   6   8 3282.29 385.127   1
  -8   0  -4 24814.9 423.607  -2
   2  -6  -8 24814.9 423.607   1
   2  -6  -7 1507.87 256.544   1
   7   0   4 2039.66 1271.96  -2
  -2   6   7 2039.66 1271.96   1
  -7   1  -4 227954. 928.398  -2
   2  -6  -6 227954. 928.398   1
  -2   6   5 3600.35 250.614   1
   6  -2   4 369280. 1302.59  -2
  -2   6   4 369280. 1302.59   1
  -2   6   3 603.326 259.569   1
  -5   3  -4 62062.2 692.588  -2
   2  -6  -2 62062.2 692.588   1
  -2   6   1 2858.74 275.572   1
   4  -4   4 60770.5 651.230  -2
  -2   6   0 60770.5 651.230   1
   2  -6   1 26.6502 314.586   1
  -3   5  -4 162723. 952.730  -2
   2  -6   2 162723. 952.730   1
  -2   6  -3 8299.91 399.260   1
   2  -6   4 148334. 544.779  -2
  -2   6  -4 148334. 544.779   1
   2  -6   5 94.0242 310.578   1
   1  -7   4 7071.69 637.170  -2
  -2   6  -6 7071.69 637.170   1
   2  -6   7 327.084 422.820   1
   0   8  -4 147529. 1490.85  -2
   2  -6   8 147529. 1490.85   1
   2  -6   9 3495.69 368.603   1
   1   9  -4 229198. 1168.97  -2
   2  -6  10 229198. 1168.97   1
   2  -6  11 2709.24 463.506   1
  -2 -10   4 44267.1 963.648  -2
  -2   6 -12 44267.1 963.648   1
   2  -6  13 651.466 484.342   1
  -2 -11   4 1480.03 2071.97  -2
  -2   6 -13 1480.03 2071.97   1
   3  11  -4 12114.4 861.161  -2
   2  -6  14 12114.4 861.161   1
   2  -6  15 9769.66 790.262   1
  -3 -12   4 13863.6 1855.66  -2
  -2   6 -15 13863.6 1855.66   1
  -4 -12   4 92933.5 1512.97  -2
  -2   6 -16 92933.5 1512.97   1
   2  -6  17 9926.29 1094.01   1
  -4 -13   4 14003.2 2072.06  -2
  -2   6 -17 14003.2 2072.06   1
   5  13  -4 52458.5 1483.59  -2
   2  -6  18 52458.5 1483.59   1
   5  14  -4 2117.15 966.964  -2
   2  -6  19 2117.15 966.964   1
   6  14  -4 765.663 1562.56  -2
   2  -6  20 765.663 1562.56   1
   6  15  -4 3958.88 1936.00  -2
   2  -6  21 3958.88 1936.00   1
  -2   5  19 11660.4 1740.68   1
  12   6   3 12411.8 1826.41  -2
  -2   5  18 12411.8 1826.41   1
  12   5   3 57050.0 2468.19  -2
  -2   5  17 57050.0 2468.19   1
  11   5   3 16854.1 1672.29  -2
  -2   5  16 16854.1 1672.29   1
  11   4   3 28544.4 1801.19  -2
  -2   5  15 28544.4 1801.19   1
  10   4   3 2007.29 667.979  -2
  -2   5  14 2007.29 667.979   1
  10   3   3 16636.3 813.533  -2
  -2   5  13 16636.3 813.533   1
   9   3   3 8310.82 414.894  -2
  -2   5  12 8310.82 414.894   1
   9   2   3 144027. 751.102  -2
  -2   5  11 144027. 751.102   1
   2  -5 -10 11452.2 348.431   1
   8   2   3 20355.4 532.684  -2
  -2   5  10 20355.4 532.684   1
  -8  -1  -3 99389.0 547.323  -2
   2  -5  -9 99389.0 547.323   1
  -2   5   8 406.703 180.663   1
   7   1   3 3024.91 1269.90  -2
  -2   5   8 3024.91 1269.90   1
   7   0   3 5374.02 254.371  -2
  -2   5   7 5374.02 254.371   1
   2  -5  -6 2550.35 152.252   1
   6  -1   3 152810. 701.099  -2
  -2   5   5 152810. 701.099   1
  -2   5   4 2713.29 221.778   1
   5  -2   3 347591. 1261.11  -2
  -2   5   3 347591. 1261.11   1
   2  -5  -2 1007.26 221.231   1
   4  -3   3 57505.0 442.639  -2
  -2   5   1 57505.0 442.639   1
   2  -5   0 192.785 209.040   1
  -3   4  -3 151597. 729.612  -2
   2  -5   1 151597. 729.612   1
  -2   5  -2 220.569 217.642   1
  -2   5  -3 376335. 640.359  -2
   2  -5   3 376335. 640.359   1
   2  -5   4-1.54961 239.819   1
  -1   6  -3 157943. 1159.30  -2
   2  -5   5 157943. 1159.30   1
  -2   5  -6 1249.66 323.463   1
   0   7  -3 8333.94 499.605  -2
   2  -5   7 8333.94 499.605   1
  -2   5  -8 76.7956 248.702   1
   1   8  -3 80344.0 885.993  -2
   2  -5   9 80344.0 885.993   1
   2  -5  10 7676.78 396.478   1
   2   9  -3 198495. 1361.47  -2
   2  -5  11 198495. 1361.47   1
   2  -5  12 13145.1 513.613   1
  -3 -10   3 60787.5 933.258  -2
  -2   5 -13 60787.5 933.258   1
   2  -5  14 558.840 602.978   1
  -3 -11   3 347.901 838.041  -2
  -2   5 -14 347.901 838.041   1
  -4 -11   3 19063.7 824.135  -2
  -2   5 -15 19063.7 824.135   1
   2  -5  16 5455.04 902.564   1
   4  12  -3 3272.78 725.164  -2
   2  -5  16 3272.78 725.164   1
  -5 -12   3 90236.5 1365.87  -2
  -2   5 -17 90236.5 1365.87   1
   5  13  -3 11516.7 1008.57  -2
   2  -5  18 11516.7 1008.57   1
   6  13  -3 40352.6 1234.25  -2
   2  -5  19 40352.6 1234.25   1
   6  14  -3 2459.31 942.698  -2
   2  -5  20 2459.31 942.698   1
   7  14  -3 2507.70 1617.80  -2
   2  -5  21 2507.70 1617.80   1
  12   7   2 4562.36 1741.55  -2
  -2   4  19 4562.36 1741.55   1
 -12  -6  -2 31043.5 1898.26  -2
   2  -4 -18 31043.5 1898.26   1
 -11  -6  -2 14918.9 1679.27  -2
   2  -4 -17 14918.9 1679.27   1
   2  -4 -16 43940.0 2457.17   1
 -11  -5  -2 82461.2 2082.57  -2
   2  -4 -16 82461.2 2082.57   1
 -10  -5  -2 15927.4 1025.50  -2
   2  -4 -15 15927.4 1025.50   1
  10   4   2 29075.0 865.625  -2
  -2   4  14 29075.0 865.625   1
  -9  -4  -2 1370.26 343.939  -2
   2  -4 -13 1370.26 343.939   1
   9   3   2 34688.8 432.386  -2
  -2   4  12 34688.8 432.386   1
   2  -4 -11 5735.44 381.997   1
  -8  -3  -2 9394.80 359.960  -2
   2  -4 -11 9394.80 359.960   1
  -8  -2  -2 179903. 633.235  -2
   2  -4 -10 179903. 633.235   1
  -2   4   9 9176.71 228.279   1
   7   2   2 13204.3 704.065  -2
  -2   4   9 13204.3 704.065   1
   7   1   2 161577. 630.345  -2
  -2   4   8 161577. 630.345   1
   2  -4  -7 614.004 161.969   1
  -6   0  -2 32608.6 373.635  -2
   2  -4  -6 32608.6 373.635   1
   2  -4  -5 18.7314 146.350   1
  -5   1  -2 150300. 606.670  -2
   2  -4  -4 150300. 606.670   1
  -2   4   3 409.618 173.307   1
  -4   2  -2 424075. 1152.73  -2
   2  -4  -2 424075. 1152.73   1
  -2   4   1 80.0630 121.931   1
  -3   3  -2 37253.8 391.385  -2
   2  -4   0 37253.8 391.385   1
  -2   4  -1 140.164 163.376   1
  -2   4  -2 115192. 240.672  -2
   2  -4   2 115192. 240.672   1
   2  -4   3 6078.85 192.265   1
   1  -5   2 136471. 756.690  -2
  -2   4  -4 136471. 756.690   1
  -2   4  -5 369.531 191.323   1
   0   6  -2 183953. 843.609  -2
   2  -4   6 183953. 843.609   1
  -2   4  -7 1262.83 243.959   1
  -1  -7   2 42527.2 557.963  -2
  -2   4  -8 42527.2 557.963   1
  -2   4  -9 212.127 223.395   1
   2   8  -2 92358.6 822.712  -2
   2  -4  10 92358.6 822.712   1
   2  -4  11 4772.59 381.823   1
   3   9  -2 228463. 1334.28  -2
   2  -4  12 228463. 1334.28   1
   2  -4  13 14932.2 598.948   1
  -3 -10   2 18175.5 1679.75  -2
  -2   4 -13 18175.5 1679.75   1
   4  10  -2 46895.2 880.114  -2
   2  -4  14 46895.2 880.114   1
   2  -4  15-214.111 660.543   1
  -4 -11   2 95.9942 915.346  -2
  -2   4 -15 95.9942 915.346   1
  -5 -11   2 7113.28 704.714  -2
  -2   4 -16 7113.28 704.714   1
   5  12  -2 8073.36 866.271  -2
   2  -4  17 8073.36 866.271   1
  -6 -12   2 51937.9 1145.28  -2
  -2   4 -18 51937.9 1145.28   1
   6  13  -2 12233.3 1008.89  -2
   2  -4  19 12233.3 1008.89   1
  -7 -13   2 40296.3 1841.90  -2
  -2   4 -20 40296.3 1841.90   1
   7  14  -2 5694.01 1621.15  -2
   2  -4  21 5694.01 1621.15   1
 -12  -8  -1 6770.38 1570.13  -2
   2  -3 -20 6770.38 1570.13   1
  12   7   1 3751.84 1215.82  -2
  -2   3  19 3751.84 1215.82   1
 -11  -7  -1 1983.31 1335.40  -2
   2  -3 -18 1983.31 1335.40   1
   2  -3 -17 13447.1 2098.77   1
  11   6   1 42820.5 1831.34  -2
  -2   3  17 42820.5 1831.34   1
 -10  -6  -1 26409.1 1348.08  -2
   2  -3 -16 26409.1 1348.08   1
  10   5   1 103904. 1503.78  -2
  -2   3  15 103904. 1503.78   1
   9   5   1 15219.7 725.498  -2
  -2   3  14 15219.7 725.498   1
   9   4   1 7436.59 332.782  -2
  -2   3  13 7436.59 332.782   1
   2  -3 -12 442.718 267.405   1
   8   4   1 1374.19 324.000  -2
  -2   3  12 1374.19 324.000   1
  -2   3  11 12098.7 477.808   1
   8   3   1 41533.3 413.343  -2
  -2   3  11 41533.3 413.343   1
  -2   3  10 4909.45 236.696   1
   7   3   1 5416.07 352.070  -2
  -2   3  10 5416.07 352.070   1
  -2   3   9 55803.3 1227.71   1
  -7  -2  -1 155717. 582.576  -2
   2  -3  -9 155717. 582.576   1
  -2   3   8 17419.6 196.735   1
  -6  -1  -1 145025. 513.361  -2
   2  -3  -7 145025. 513.361   1
   2  -3  -6 1396.67 135.956   1
  -5   0  -1 23447.1 259.899  -2
   2  -3  -5 23447.1 259.899   1
  -2   3   4 626.987 102.062   1
   4  -1   1 368940. 886.688  -2
  -2   3   3 368940. 886.688   1
  -2   3   2 6555.53 160.152   1
  -3   2  -1 858012. 1270.86  -2
   2  -3  -1 858012. 1270.86   1
  -2   3   0 4346.57 124.265   1
   2  -3   1 471428. 473.975  -2
  -2   3  -1 471428. 473.975   1
  -2   3  -2 6289.14 135.730   1
  -1   4  -1 1968.11 179.814  -2
   2  -3   3 1968.11 179.814   1
  -2   3  -4 693.224 124.746   1
   0  -5   1 160308. 678.089  -2
  -2   3  -5 160308. 678.089   1
  -2   3  -6 2652.56 150.936   1
  -1  -6   1 289003. 855.483  -2
  -2   3  -7 289003. 855.483   1
   2  -3   8 2684.12 200.822   1
  -2  -7   1 2035.49 262.936  -2
  -2   3  -9 2035.49 262.936   1
   2  -3  10 187.818 225.830   1
  -3  -8   1 160041. 859.731  -2
  -2   3 -11 160041. 859.731   1
   2  -3  12 11462.3 393.652   1
  -3  -9   1 15944.9 719.474  -2
  -2   3 -12 15944.9 719.474   1
   2  -3  13 117744. 1442.11   1
  -4  -9   1 178763. 997.447  -2
  -2   3 -13 178763. 997.447   1
   2  -3  14 8555.66 571.639   1
  -4 -10   1 12165.9 541.707  -2
  -2   3 -14 12165.9 541.707   1
   5  10  -1 29806.5 697.412  -2
   2  -3  15 29806.5 697.412   1
  -5 -11   1-90.8840 841.533  -2
  -2   3 -16-90.8840 841.533   1
   6  11  -1 11220.0 746.997  -2
   2  -3  17 11220.0 746.997   1
   6  12  -1 6680.61 870.816  -2
   2  -3  18 6680.61 870.816   1
   7  12  -1 55383.1 1166.53  -2
   2  -3  19 55383.1 1166.53   1
   7  13  -1 18717.8 1650.67  -2
   2  -3  20 18717.8 1650.67   1
  -8 -13   1 35505.6 1876.50  -2
  -2   3 -21 35505.6 1876.50   1
  12   8   0 32655.2 1735.25  -2
  -2   2  20 32655.2 1735.25   1
  11   8   0 10002.0 1315.42  -2
  -2   2  19 10002.0 1315.42   1
   2  -2 -18 4012.88 2147.96   1
 -11  -7   0 2498.65 924.817  -2
   2  -2 -18 2498.65 924.817   1
  10   7   0 2368.39 788.477  -2
  -2   2  17 2368.39 788.477   1
  10   6   0 57339.1 1227.24  -2
  -2   2  16 57339.1 1227.24   1
  -9  -6   0 22958.3 915.477  -2
   2  -2 -15 22958.3 915.477   1
  -2   2  14 65047.0 611.780   1
   9   5   0 114384. 1111.46  -2
  -2   2  14 114384. 1111.46   1
  -2   2  13 12963.2 253.017   1
  -8  -5   0 12992.9 875.576  -2
   2  -2 -13 12992.9 875.576   1
   2  -2 -12 12886.8 432.352   1
   8   4   0 16466.4 320.120  -2
  -2   2  12 16466.4 320.120   1
   2  -2 -11 1559.39 145.926   1
   2  -2 -10 731.199 329.701   1
  -7  -3   0 8345.67 228.415  -2
   2  -2 -10 8345.67 228.415   1
   2  -2  -9 2482.61 112.989   1
  -2   2   8 46645.3 495.070   1
   6   2   0 114420. 459.167  -2
  -2   2   8 114420. 459.167   1
  -2   2   7 7489.65 114.705   1
  -5  -1   0 181742. 443.578  -2
   2  -2  -6 181742. 443.578   1
  -2   2   5 404.408 92.6888   1
   4   0   0 28663.3 215.097  -2
  -2   2   4 28663.3 215.097   1
  -2   2   3 639.213 87.9200   1
  -3   1   0 495668. 949.679  -2
   2  -2  -2 495668. 949.679   1
  -2   2   1 1337.51 84.1399   1
   2  -2   0 13632.1 97.6765  -2
  -2   2   0 13632.1 97.6765   1
   2  -2   1 764.866 88.5260   1
   1  -3   0 4705.05 157.583  -2
  -2   2  -2 4705.05 157.583   1
  -2   2  -3 4571.52 117.436   1
   0  -4   0 3883.84 166.785  -2
  -2   2  -4 3883.84 166.785   1
  -2   2  -5 1015.53 114.223   1
   1   5   0 106072. 497.176  -2
   2  -2   6 106072. 497.176   1
  -2   2  -7 3649.25 164.414   1
   2   6   0 317564. 822.332  -2
   2  -2   8 317564. 822.332   1
   2  -2   9 157.419 147.291   1
   2  -2  10 4425.15 336.569   1
  -3  -7   0 7726.39 301.028  -2
  -2   2 -10 7726.39 301.028   1
   2  -2  11 4650.97 249.601   1
  -4  -8   0 97944.4 685.506  -2
  -2   2 -12 97944.4 685.506   1
   2  -2  13 7912.28 370.098   1
  -4  -9   0 9504.87 799.462  -2
  -2   2 -13 9504.87 799.462   1
  -5  -9   0 148279. 944.288  -2
  -2   2 -14 148279. 944.288   1
  -5 -10   0 7512.68 586.674  -2
  -2   2 -15 7512.68 586.674   1
  -6 -10   0 33801.1 836.014  -2
  -2   2 -16 33801.1 836.014   1
   6  11   0 1088.73 683.102  -2
   2  -2  17 1088.73 683.102   1
  -7 -11   0 9083.48 765.876  -2
  -2   2 -18 9083.48 765.876   1
   7  12   0 10991.2 915.328  -2
   2  -2  19 10991.2 915.328   1
   8  12   0 49119.0 1826.07  -2
   2  -2  20 49119.0 1826.07   1
   8  13   0 9575.26 1659.60  -2
   2  -2  21 9575.26 1659.60   1
 -12  -9   1 37934.1 1657.77  -2
   2  -1 -21 37934.1 1657.77   1
 -11  -9   1 17030.6 1354.21  -2
   2  -1 -20 17030.6 1354.21   1
  11   8  -1 30665.2 1336.05  -2
  -2   1  19 30665.2 1336.05   1
 -10  -8   1 7642.89 1084.20  -2
   2  -1 -18 7642.89 1084.20   1
  10   7  -1 2373.79 865.855  -2
  -2   1  17 2373.79 865.855   1
   9   7  -1 2411.04 764.107  -2
  -2   1  16 2411.04 764.107   1
   9   6  -1 51511.4 1022.76  -2
  -2   1  15 51511.4 1022.76   1
  -2   1  14 19316.6 500.412   1
   8   6  -1 34603.8 950.423  -2
  -2   1  14 34603.8 950.423   1
   2  -1 -13 69002.4 787.762   1
  -8  -5   1 130613. 722.290  -2
   2  -1 -13 130613. 722.290   1
  -2   1  12 20321.6 259.447   1
   7   5  -1 23471.2 994.948  -2
  -2   1  12 23471.2 994.948   1
   2  -1 -11 28093.3 529.653   1
   7   4  -1 42524.3 376.786  -2
  -2   1  11 42524.3 376.786   1
  -2   1  10 101.731 121.128   1
   2  -1  -9 4365.15 224.893   1
   6   3  -1 10096.0 228.606  -2
  -2   1   9 10096.0 228.606   1
  -2   1   8 2676.90 194.819   1
   5   2  -1 138756. 639.554  -2
  -2   1   7 138756. 639.554   1
   2  -1  -6 9237.86 176.747   1
   4   1  -1 224606. 697.862  -2
  -2   1   5 224606. 697.862   1
  -2   1   4 5323.20 131.655   1
   3   0  -1 13143.8 198.014  -2
  -2   1   3 13143.8 198.014   1
  -2   1   2 341.603 67.5389   1
  -2   1   1 361957. 354.041  -2
   2  -1  -1 361957. 354.041   1
  -2   1   0 1122.82 76.3988   1
   1  -2  -1 205412. 465.426  -2
  -2   1  -1 205412. 465.426   1
   2  -1   2 1202.08 88.1184   1
   0   3   1 295860. 625.122  -2
   2  -1   3 295860. 625.122   1
   2  -1   4 2124.49 113.786   1
  -2   1  -5 2353.06 341.446   1
  -1  -4  -1 8609.55 199.902  -2
  -2   1  -5 8609.55 199.902   1
   2  -1   6 146.832 123.244   1
  -2  -5  -1 200404. 565.674  -2
  -2   1  -7 200404. 565.674   1
   2  -1   8 2083.20 150.665   1
  -3  -6  -1 309603. 826.304  -2
  -2   1  -9 309603. 826.304   1
   2  -1  10 4223.60 228.544   1
  -3  -7  -1 5657.11 1119.20  -2
  -2   1 -10 5657.11 1119.20   1
   4   7   1 3793.29 307.744  -2
   2  -1  11 3793.29 307.744   1
   2  -1  12 3651.58 389.823   1
   4   8   1 3628.16 441.391  -2
   2  -1  12 3628.16 441.391   1
   5   8   1 86173.3 702.902  -2
   2  -1  13 86173.3 702.902   1
  -2   1 -14 8240.88 732.776   1
   5   9   1 13166.0 687.089  -2
   2  -1  14 13166.0 687.089   1
   6   9   1 152977. 1062.14  -2
   2  -1  15 152977. 1062.14   1
   6  10   1 11831.6 715.573  -2
   2  -1  16 11831.6 715.573   1
  -7 -10  -1 27077.1 824.894  -2
  -2   1 -17 27077.1 824.894   1
  -7 -11  -1 304.591 689.420  -2
  -2   1 -18 304.591 689.420   1
  -8 -11  -1 6592.91 1170.24  -2
  -2   1 -19 6592.91 1170.24   1
  -2   1 -20 5595.16 2019.18   1
  -8 -12  -1 7327.71 1487.89  -2
  -2   1 -20 7327.71 1487.89   1
  -2   1 -21 23800.3 3206.53   1
  -9 -12  -1 45533.7 2038.97  -2
  -2   1 -21 45533.7 2038.97   1
 -11 -10   2 10439.0 1348.96  -2
   2   0 -21 10439.0 1348.96   1
 -11  -9   2 31127.4 1422.21  -2
   2   0 -20 31127.4 1422.21   1
  10   9  -2 19455.5 1270.92  -2
  -2   0  19 19455.5 1270.92   1
  10   8  -2 30698.9 1248.52  -2
  -2   0  18 30698.9 1248.52   1
   9   8  -2 6211.66 960.921  -2
  -2   0  17 6211.66 960.921   1
  -9  -7   2 281.930 546.872  -2
   2   0 -16 281.930 546.872   1
   2   0 -15-123.915 524.990   1
   8   7  -2 40.1138 588.004  -2
  -2   0  15 40.1138 588.004   1
  -8  -6   2 91851.0 770.546  -2
   2   0 -14 91851.0 770.546   1
   2   0 -13 10902.4 253.728   1
  -7  -6   2 17642.1 1365.75  -2
   2   0 -13 17642.1 1365.75   1
   2   0 -12 78568.5 659.284   1
  -7  -5   2 174851. 844.333  -2
   2   0 -12 174851. 844.333   1
   2   0 -11 12134.9 239.463   1
   2   0 -10 25219.2 407.971   1
   6   4  -2 33106.4 406.900  -2
  -2   0  10 33106.4 406.900   1
  -2   0   9 1032.92 137.903   1
   2   0  -8 6015.58 236.918   1
  -5  -3   2 20233.9 309.975  -2
   2   0  -8 20233.9 309.975   1
   2   0  -7 2512.19 182.663   1
   4   2  -2 166894. 686.325  -2
  -2   0   6 166894. 686.325   1
  -2   0   5 3402.51 146.522   1
   3   1  -2 221600. 713.274  -2
  -2   0   4 221600. 713.274   1
  -2   0   3 51.4731 99.8684   1
   2   0  -2 87908.8 193.389  -2
  -2   0   2 87908.8 193.389   1
  -2   0   1 4999.04 85.8119   1
  -1   1   2 516301. 850.284  -2
   2   0   0 516301. 850.284   1
  -2   0  -1 3532.03 86.3827   1
   0  -2  -2 428712. 754.429  -2
  -2   0  -2 428712. 754.429   1
  -2   0  -3 229.416 103.178   1
   1   3   2 124558. 463.094  -2
   2   0   4 124558. 463.094   1
  -2   0  -5 5166.07 153.240   1
  -2  -4  -2 9633.18 237.662  -2
  -2   0  -6 9633.18 237.662   1
  -2   0  -7 1019.00 185.556   1
   2   0   8 140946. 1405.38   1
   3   5   2 239965. 797.309  -2
   2   0   8 239965. 797.309   1
   2   0   9 8470.99 250.634   1
  -2   0 -10 89244.8 1030.20   1
   4   6   2 186399. 858.483  -2
   2   0  10 186399. 858.483   1
   2   0  11 142.168 280.738   1
   4   7   2 1094.88 409.026  -2
   2   0  11 1094.88 409.026   1
   5   7   2 4278.04 396.689  -2
   2   0  12 4278.04 396.689   1
   2   0  13 6881.56 612.438   1
   5   8   2 6284.78 488.922  -2
   2   0  13 6284.78 488.922   1
   6   8   2 64014.9 742.708  -2
   2   0  14 64014.9 742.708   1
   6   9   2 13908.1 614.647  -2
   2   0  15 13908.1 614.647   1
   7   9   2 91816.4 1033.36  -2
   2   0  16 91816.4 1033.36   1
  -7 -10  -2 9314.39 751.249  -2
  -2   0 -17 9314.39 751.249   1
  -8 -10  -2 23127.3 845.391  -2
  -2   0 -18 23127.3 845.391   1
   8  11   2 1239.56 1206.51  -2
   2   0  19 1239.56 1206.51   1
  -2   0 -20 9202.32 2515.46   1
   9  11   2 9500.31 1393.95  -2
   2   0  20 9500.31 1393.95   1
  -9 -12  -2 9553.60 1588.26  -2
  -2   0 -21 9553.60 1588.26   1
 -11 -10   3 2759.26 1045.13  -2
   2   1 -21 2759.26 1045.13   1
 -10 -10   3 5137.27 1344.01  -2
   2   1 -20 5137.27 1344.01   1
  10   9  -3 38247.2 1387.09  -2
  -2  -1  19 38247.2 1387.09   1
  -9  -9   3 22059.1 1048.63  -2
   2   1 -18 22059.1 1048.63   1
  -9  -8   3 47571.1 1028.49  -2
   2   1 -17 47571.1 1028.49   1
   8   8  -3 4364.07 744.836  -2
  -2  -1  16 4364.07 744.836   1
   8   7  -3 1007.25 343.184  -2
  -2  -1  15 1007.25 343.184   1
   2   1 -14 917.283 293.682   1
   7   7  -3 5354.04 953.925  -2
  -2  -1  14 5354.04 953.925   1
  -7  -6   3 32307.7 393.203  -2
   2   1 -13 32307.7 393.203   1
   2   1 -12 17929.7 272.743   1
  -6  -5   3 172461. 636.921  -2
   2   1 -11 172461. 636.921   1
  -2  -1  10 14928.8 222.422   1
   5   4  -3 95349.3 476.637  -2
  -2  -1   9 95349.3 476.637   1
  -2  -1   8 3640.37 141.076   1
   4   3  -3 10913.3 192.422  -2
  -2  -1   7 10913.3 192.422   1
  -2  -1   6 4177.19 114.628   1
  -3  -2   3 290728. 658.271  -2
   2   1  -5 290728. 658.271   1
  -2  -1   4 2305.59 85.7021   1
  -2  -1   3 35109.0 116.673  -2
   2   1  -3 35109.0 116.673   1
   2   1  -2 111.640 69.0081   1
  -1   0   3 43267.5 229.941  -2
   2   1  -1 43267.5 229.941   1
  -2  -1   0 361.243 97.8098   1
   0   1   3 8499.55 194.801  -2
   2   1   1 8499.55 194.801   1
   2   1   2 157.549 120.621   1
  -1  -2  -3 589862. 948.101  -2
  -2  -1  -3 589862. 948.101   1
   2   1   4 57.8379 100.906   1
  -2  -3  -3 138617. 416.791  -2
  -2  -1  -5 138617. 416.791   1
   2   1   6 2552.14 131.964   1
   2   1   7 66647.3 906.573   1
   3   4   3 92322.7 444.439  -2
   2   1   7 92322.7 444.439   1
  -2  -1  -8 151.325 168.670   1
   2   1   9 149280. 1619.60   1
  -4  -5  -3 287464. 903.185  -2
  -2  -1  -9 287464. 903.185   1
   2   1  10 3546.74 253.942   1
  -4  -6  -3 3487.20 975.043  -2
  -2  -1 -10 3487.20 975.043   1
   2   1  11 53056.1 1251.68   1
  -5  -6  -3 125477. 748.272  -2
  -2  -1 -11 125477. 748.272   1
  -2  -1 -12-76.4119 406.585   1
   5   7   3 1389.63 432.507  -2
   2   1  12 1389.63 432.507   1
   2   1  13 1216.23 868.092   1
   6   7   3 12265.9 411.746  -2
   2   1  13 12265.9 411.746   1
  -6  -8  -3 3334.73 579.007  -2
  -2  -1 -14 3334.73 579.007   1
  -7  -8  -3 41810.5 792.850  -2
  -2  -1 -15 41810.5 792.850   1
   7   9   3 3804.07 645.626  -2
   2   1  16 3804.07 645.626   1
  -8  -9  -3 77596.5 1033.07  -2
  -2  -1 -17 77596.5 1033.07   1
  -8 -10  -3 8181.70 803.069  -2
  -2  -1 -18 8181.70 803.069   1
  -2  -1 -19 4684.80 2274.95   1
   9  10   3 29752.4 1492.68  -2
   2   1  19 29752.4 1492.68   1
  -9 -11  -3 843.968 1339.81  -2
  -2  -1 -20 843.968 1339.81   1
   2   2 -22 7480.15 3491.11   1
 -11 -11   4 8436.51 1835.30  -2
   2   2 -22 8436.51 1835.30   1
 -10 -11   4 1243.46 1545.93  -2
   2   2 -21 1243.46 1545.93   1
  10  10  -4 3014.01 1060.89  -2
  -2  -2  20 3014.01 1060.89   1
  -9 -10   4 12185.0 1231.70  -2
   2   2 -19 12185.0 1231.70   1
   9   9  -4 52051.3 1367.36  -2
  -2  -2  18 52051.3 1367.36   1
   8   9  -4 20258.9 1049.81  -2
  -2  -2  17 20258.9 1049.81   1
  -8  -8   4 73465.5 916.607  -2
   2   2 -16 73465.5 916.607   1
  -2  -2  15 1985.24 475.858   1
  -7  -8   4 2388.72 1007.46  -2
   2   2 -15 2388.72 1007.46   1
  -7  -7   4 2895.53 325.050  -2
   2   2 -14 2895.53 325.050   1
   2   2 -13 1516.98 191.627   1
   2   2 -12 33591.3 586.921   1
   6   6  -4 78207.0 581.230  -2
  -2  -2  12 78207.0 581.230   1
   2   2 -11 10860.1 220.888   1
   2   2 -10 184815. 1181.79   1
   5   5  -4 326611. 1031.63  -2
  -2  -2  10 326611. 1031.63   1
  -2  -2   9 16863.6 217.324   1
   4   4  -4 53403.6 392.875  -2
  -2  -2   8 53403.6 392.875   1
  -2  -2   7 1765.36 140.061   1
   3   3  -4 34526.0 300.586  -2
  -2  -2   6 34526.0 300.586   1
  -2  -2   5 8652.87 135.252   1
  -2  -2   4 397781. 321.330  -2
   2   2  -4 397781. 321.330   1
   2   2  -3 2450.37 102.961   1
  -1  -1   4 269156. 646.687  -2
   2   2  -2 269156. 646.687   1
   2   2  -1 2306.55 132.919   1
   0   0   4 151626. 615.012  -2
   2   2   0 151626. 615.012   1
  -2  -2  -1 734.375 142.537   1
   1   1   4 246541. 642.919  -2
   2   2   2 246541. 642.919   1
   2   2   3 295.871 118.861   1
   2   2   4 511891. 820.455  -2
   2   2   4 511891. 820.455   1
   2   2   5 2235.18 139.644   1
   3   3   4 142145. 462.954  -2
   2   2   6 142145. 462.954   1
  -2  -2  -7 2701.10 157.747   1
   4   4   4 45665.3 400.032  -2
   2   2   8 45665.3 400.032   1
   2   2   9 5586.16 273.942   1
  -4  -5  -4 5603.57 983.696  -2
  -2  -2  -9 5603.57 983.696   1
  -5  -5  -4 142681. 791.023  -2
  -2  -2 -10 142681. 791.023   1
   2   2  11 4333.96 614.310   1
  -5  -6  -4 5058.00 500.335  -2
  -2  -2 -11 5058.00 500.335   1
   6   6   4 96998.7 765.424  -2
   2   2  12 96998.7 765.424   1
  -6  -7  -4 1510.35 493.635  -2
  -2  -2 -13 1510.35 493.635   1
  -7  -7  -4 11085.9 606.983  -2
  -2  -2 -14 11085.9 606.983   1
  -7  -8  -4 636.557 475.205  -2
  -2  -2 -15 636.557 475.205   1
   8   8   4 36884.0 803.293  -2
   2   2  16 36884.0 803.293   1
   8   9   4 12446.7 779.689  -2
   2   2  17 12446.7 779.689   1
  -2  -2 -18 30931.6 2707.23   1
  -9  -9  -4 67762.0 1666.00  -2
  -2  -2 -18 67762.0 1666.00   1
  -9 -10  -4 8561.29 1253.19  -2
  -2  -2 -19 8561.29 1253.19   1
  -2  -2 -20 4852.68 2422.18   1
  10  10   4 22796.2 1808.57  -2
   2   2  20 22796.2 1808.57   1
  10  12  -5 17631.8 1806.16  -2
  -2  -3  22 17631.8 1806.16   1
 -10 -11   5 14785.7 1656.69  -2
   2   3 -21 14785.7 1656.69   1
   9  11  -5 4884.90 1265.85  -2
  -2  -3  20 4884.90 1265.85   1
  -9 -10   5 3100.82 902.014  -2
   2   3 -19 3100.82 902.014   1
  -8 -10   5 9161.17 1112.01  -2
   2   3 -18 9161.17 1112.01   1
  -8  -9   5 64838.0 1570.85  -2
   2   3 -17 64838.0 1570.85   1
  -2  -3  16 22218.4 733.568   1
   7   9  -5 48051.1 1488.75  -2
  -2  -3  16 48051.1 1488.75   1
   7   8  -5 61819.1 823.307  -2
  -2  -3  15 61819.1 823.307   1
   2   3 -14 12386.3 313.167   1
   6   7  -5 1227.42 243.617  -2
  -2  -3  13 1227.42 243.617   1
  -2  -3  12 732.117 216.474   1
   5   6  -5 69814.9 562.474  -2
  -2  -3  11 69814.9 562.474   1
  -2  -3  10 8132.14 261.849   1
  -4  -5   5 289291. 1015.08  -2
   2   3  -9 289291. 1015.08   1
   2   3  -8 13408.6 230.581   1
   3   4  -5 181470. 725.258  -2
  -2  -3   7 181470. 725.258   1
   2   3  -6 756.406 159.701   1
  -2  -3   5 856.101 102.935  -2
   2   3  -5 856.101 102.935   1
  -2  -3   4 1349.07 143.498   1
   1   2  -5 532312. 1070.14  -2
  -2  -3   3 532312. 1070.14   1
  -2  -3   2 8196.14 163.050   1
   0   1  -5 322211. 870.609  -2
  -2  -3   1 322211. 870.609   1
   2   3   0 73.3520 147.582   1
   2   3   1 44630.7 586.634   1
   1   0   5 105191. 571.283  -2
   2   3   1 105191. 571.283   1
   2   3   2 1407.76 142.090   1
  -2  -1  -5 138543. 524.919  -2
  -2  -3  -3 138543. 524.919   1
   2   3   4 291.320 156.614   1
   3   2   5 469755. 853.513  -2
   2   3   5 469755. 853.513   1
  -2  -3  -6 901.932 148.818   1
  -4  -3  -5 176013. 751.368  -2
  -2  -3  -7 176013. 751.368   1
  -2  -3  -8 27.3698 215.879   1
   5   4   5 22055.0 402.307  -2
   2   3   9 22055.0 402.307   1
  -2  -3 -10 1067.41 524.500   1
  -5  -5  -5 1456.17 426.130  -2
  -2  -3 -10 1456.17 426.130   1
   6   5   5 81831.2 737.401  -2
   2   3  11 81831.2 737.401   1
   2   3  12 2681.11 891.116   1
   6   6   5 3606.19 495.892  -2
   2   3  12 3606.19 495.892   1
   7   6   5 68364.0 847.896  -2
   2   3  13 68364.0 847.896   1
  -7  -7  -5 778.356 609.600  -2
  -2  -3 -14 778.356 609.600   1
   8   7   5 9280.82 687.487  -2
   2   3  15 9280.82 687.487   1
   8   8   5 82.6275 586.290  -2
   2   3  16 82.6275 586.290   1
   2   3  17 20222.8 825.220   1
  -9  -8  -5 25317.8 1657.23  -2
  -2  -3 -17 25317.8 1657.23   1
  -9  -9  -5 6593.44 1519.77  -2
  -2  -3 -18 6593.44 1519.77   1
   2   3  19 26589.8 2053.21   1
 -10  -9  -5 52817.3 2307.05  -2
  -2  -3 -19 52817.3 2307.05   1
 -10 -10  -5 9618.96 1543.77  -2
  -2  -3 -20 9618.96 1543.77   1
 -10 -12   6 36847.3 2000.04  -2
   2   4 -22 36847.3 2000.04   1
   9  12  -6 37156.5 1894.50  -2
  -2  -4  21 37156.5 1894.50   1
   9  11  -6 27705.4 1502.69  -2
  -2  -4  20 27705.4 1502.69   1
   2   4 -19 4806.68 2728.50   1
   8  11  -6 2798.23 1012.84  -2
  -2  -4  19 2798.23 1012.84   1
  -8 -10   6 2173.34 860.875  -2
   2   4 -18 2173.34 860.875   1
   2   4 -17 3649.27 558.781   1
   7  10  -6 12583.4 1491.97  -2
  -2  -4  17 12583.4 1491.97   1
  -7  -9   6 99913.3 1084.26  -2
   2   4 -16 99913.3 1084.26   1
   2   4 -15 16091.5 526.204   1
  -6  -9   6 36364.3 1932.33  -2
   2   4 -15 36364.3 1932.33   1
  -6  -8   6 165568. 1042.54  -2
   2   4 -14 165568. 1042.54   1
  -2  -4  13 7229.80 345.950   1
  -5  -7   6 25061.4 529.947  -2
   2   4 -12 25061.4 529.947   1
   2   4 -11 275.167 272.386   1
  -4  -6   6 40317.1 593.376  -2
   2   4 -10 40317.1 593.376   1
  -2  -4   9 18794.8 317.393   1
   3   5  -6 339165. 1091.35  -2
  -2  -4   8 339165. 1091.35   1
   2   4  -7 16975.3 343.492   1
  -2  -4   6 184250. 385.682  -2
   2   4  -6 184250. 385.682   1
   2   4  -5 759.132 200.895   1
  -1  -3   6 65701.1 548.367  -2
   2   4  -4 65701.1 548.367   1
  -2  -4   3 5349.84 227.750   1
   0   2  -6 247540. 968.883  -2
  -2  -4   2 247540. 968.883   1
  -2  -4   1 264.805 153.977   1
   1  -1   6 41783.7 386.572  -2
   2   4   0 41783.7 386.572   1
   2   4   1 4556.20 177.103   1
   2   0   6 9581.49 267.834  -2
   2   4   2 9581.49 267.834   1
   2   4   3 4607.14 190.371   1
  -3  -1  -6 175696. 631.070  -2
  -2  -4  -4 175696. 631.070   1
  -2  -4  -5 950.513 198.700   1
  -2  -4  -6 269969. 1361.61   1
   4   2   6 372874. 1060.05  -2
   2   4   6 372874. 1060.05   1
   2   4   7 201.738 237.961   1
   4   3   6 742.648 699.767  -2
   2   4   7 742.648 699.767   1
  -5  -3  -6 109305. 711.516  -2
  -2  -4  -8 109305. 711.516   1
   2   4   9 80.0896 656.371   1
  -5  -4  -6 105.881 369.266  -2
  -2  -4  -9 105.881 369.266   1
   6   4   6 5912.61 414.371  -2
   2   4  10 5912.61 414.371   1
   2   4  11 725.449 900.866   1
   6   5   6 348.501 441.872  -2
   2   4  11 348.501 441.872   1
   7   5   6 60226.9 781.598  -2
   2   4  12 60226.9 781.598   1
   7   6   6 6835.81 630.615  -2
   2   4  13 6835.81 630.615   1
   8   6   6 77933.7 965.154  -2
   2   4  14 77933.7 965.154   1
   8   7   6 2772.58 739.708  -2
   2   4  15 2772.58 739.708   1
  -2  -4 -16-321.181 1709.76   1
   9   7   6 14558.5 902.556  -2
   2   4  16 14558.5 902.556   1
   9   8   6 1340.13 1325.98  -2
   2   4  17 1340.13 1325.98   1
  -2  -4 -18 13530.0 2406.05   1
 -10  -8  -6 14119.4 1753.72  -2
  -2  -4 -18 14119.4 1753.72   1
 -10  -9  -6 7129.42 1674.99  -2
  -2  -4 -19 7129.42 1674.99   1
   9  13  -7 20447.0 1880.06  -2
  -2  -5  22 20447.0 1880.06   1
   9  12  -7 43901.2 2063.57  -2
  -2  -5  21 43901.2 2063.57   1
  -8 -12   7 29264.7 1578.88  -2
   2   5 -20 29264.7 1578.88   1
  -8 -11   7 32201.3 1590.57  -2
   2   5 -19 32201.3 1590.57   1
   2   5 -18 4789.42 1349.92   1
   7  11  -7 5735.00 1617.99  -2
  -2  -5  18 5735.00 1617.99   1
  -7 -10   7 2655.67 543.871  -2
   2   5 -17 2655.67 543.871   1
   2   5 -16 1411.23 536.993   1
  -6 -10   7 3591.50 1503.70  -2
   2   5 -16 3591.50 1503.70   1
  -6  -9   7 78698.8 979.330  -2
   2   5 -15 78698.8 979.330   1
  -2  -5  14 20124.5 493.452   1
   5   8  -7 97770.9 991.598  -2
  -2  -5  13 97770.9 991.598   1
  -2  -5  12 17848.1 480.677   1
   4   7  -7 22875.5 657.412  -2
  -2  -5  11 22875.5 657.412   1
  -2  -5  10 231.837 276.044   1
  -3  -6   7 64697.8 653.908  -2
   2   5  -9 64697.8 653.908   1
  -2  -5   8 13862.5 390.305   1
  -2  -5   7 658357. 733.525  -2
   2   5  -7 658357. 733.525   1
   2   5  -6 16502.5 364.851   1
  -1  -4   7 374241. 1461.41  -2
   2   5  -5 374241. 1461.41   1
   2   5  -4 79.3500 271.524   1
   0   3  -7 14697.3 372.086  -2
  -2  -5   3 14697.3 372.086   1
   2   5  -2 705.800 216.097   1
   2   5  -1 83263.8 933.512   1
  -1   2  -7 180266. 905.727  -2
  -2  -5   1 180266. 905.727   1
  -2  -5   0 926.444 197.873   1
   2   5   1 89997.3 1472.63   1
   2  -1   7 201442. 826.458  -2
   2   5   1 201442. 826.458   1
  -2  -5  -2 4787.44 261.150   1
   2   5   3 12471.4 948.992   1
   3   0   7 32210.1 476.440  -2
   2   5   3 32210.1 476.440   1
  -2  -5  -4 2720.97 247.579   1
   4   1   7 76196.1 582.660  -2
   2   5   5 76196.1 582.660   1
  -2  -5  -6 106.045 217.228   1
   2   5   7 97117.8 2055.40   1
  -5  -2  -7 165775. 865.578  -2
  -2  -5  -7 165775. 865.578   1
   2   5   8 2276.96 603.278   1
  -5  -3  -7 3541.21 501.310  -2
  -2  -5  -8 3541.21 501.310   1
   6   3   7 71811.4 722.373  -2
   2   5   9 71811.4 722.373   1
  -6  -4  -7 1249.74 461.905  -2
  -2  -5 -10 1249.74 461.905   1
  -7  -4  -7 3779.52 523.632  -2
  -2  -5 -11 3779.52 523.632   1
   7   5   7 1034.94 531.102  -2
   2   5  12 1034.94 531.102   1
  -8  -5  -7 70793.3 891.895  -2
  -2  -5 -13 70793.3 891.895   1
  -8  -6  -7 5704.94 762.199  -2
  -2  -5 -14 5704.94 762.199   1
  -2  -5 -15 33292.5 2310.91   1
  -9  -6  -7 78884.9 1203.18  -2
  -2  -5 -15 78884.9 1203.18   1
   9   7   7 953.108 1240.81  -2
   2   5  16 953.108 1240.81   1
  -2  -5 -17 758.965 1902.70   1
  10   7   7 9606.19 1655.83  -2
   2   5  17 9606.19 1655.83   1
 -10  -8  -7 1525.04 1454.93  -2
  -2  -5 -18 1525.04 1454.93   1
   8  13  -8 16962.0 2079.72  -2
  -2  -6  21 16962.0 2079.72   1
  -8 -12   8 48457.7 2098.75  -2
   2   6 -20 48457.7 2098.75   1
   2   6 -19 17538.9 3042.70   1
   7  12  -8 29645.9 1737.53  -2
  -2  -6  19 29645.9 1737.53   1
   7  11  -8 40715.1 1239.81  -2
  -2  -6  18 40715.1 1239.81   1
  -2  -6  17 3077.82 614.414   1
  -6 -11   8 4042.61 1611.26  -2
   2   6 -17 4042.61 1611.26   1
  -6 -10   8 567.230 689.313  -2
   2   6 -16 567.230 689.313   1
  -2  -6  15 6357.70 525.146   1
  -5 -10   8 6365.40 2631.30  -2
   2   6 -15 6365.40 2631.30   1
  -5  -9   8 67915.5 995.595  -2
   2   6 -14 67915.5 995.595   1
  -2  -6  13 14168.6 514.715   1
   4   8  -8 125205. 1268.10  -2
  -2  -6  12 125205. 1268.10   1
   2   6 -11 10733.5 406.337   1
   3   7  -8 29971.7 657.275  -2
  -2  -6  10 29971.7 657.275   1
   2   6  -9 85.4294 366.776   1
  -2  -6   8 123032. 545.250  -2
   2   6  -8 123032. 545.250   1
  -2  -6   7 9313.64 441.559   1
   1   5  -8 517997. 2344.37  -2
  -2  -6   6 517997. 2344.37   1
  -2  -6   5 17909.2 626.452   1
   0  -4   8 189249. 1344.62  -2
   2   6  -4 189249. 1344.62   1
   2   6  -3 344.299 337.793   1
   1  -3   8 52861.6 813.620  -2
   2   6  -2 52861.6 813.620   1
   2   6  -1 977.897 239.232   1
  -2   2  -8 312461. 1306.20  -2
  -2  -6   0 312461. 1306.20   1
  -2  -6  -1 8.79970 242.630   1
   2   6   2 98703.7 1802.51   1
   3  -1   8 220812. 1192.40  -2
   2   6   2 220812. 1192.40   1
   2   6   3 417.490 263.761   1
  -3   0  -8 1346.89 871.798  -2
  -2  -6  -3 1346.89 871.798   1
   4   0   8 17134.7 429.386  -2
   2   6   4 17134.7 429.386   1
   2   6   5 545.778 246.491   1
  -2  -6  -6 24847.8 924.719   1
   5   1   8 41706.9 615.902  -2
   2   6   6 41706.9 615.902   1
  -2  -6  -7 676.401 597.832   1
   5   2   8 955.723 570.814  -2
   2   6   7 955.723 570.814   1
  -6  -2  -8 122001. 1019.91  -2
  -2  -6  -8 122001. 1019.91   1
  -2  -6  -9 3340.02 917.791   1
   6   3   8 2716.90 546.143  -2
   2   6   9 2716.90 546.143   1
   7   3   8 41154.0 737.334  -2
   2   6  10 41154.0 737.334   1
  -7  -4  -8 1999.22 519.996  -2
  -2  -6 -11 1999.22 519.996   1
   8   4   8 5751.24 639.019  -2
   2   6  12 5751.24 639.019   1
   8   5   8 1367.31 565.494  -2
   2   6  13 1367.31 565.494   1
  -2  -6 -14 43213.0 2402.00   1
   9   5   8 55004.4 1018.97  -2
   2   6  14 55004.4 1018.97   1
   9   6   8 6700.39 856.920  -2
   2   6  15 6700.39 856.920   1
  -2  -6 -16 21477.5 2345.63   1
 -10  -6  -8 52709.5 1967.76  -2
  -2  -6 -16 52709.5 1967.76   1
 -10  -7  -8 959.099 1190.53  -2
  -2  -6 -17 959.099 1190.53   1
  -2  -6 -18-65.6521 1126.84   1
  -8 -13   9 5178.60 1256.53  -2
   2   7 -21 5178.60 1256.53   1
  -2  -7  20 14763.8 3563.28   1
  -7 -13   9 27622.1 2360.31  -2
   2   7 -20 27622.1 2360.31   1
  -7 -12   9 62123.2 2619.76  -2
   2   7 -19 62123.2 2619.76   1
  -2  -7  18 20152.4 983.478   1
  -6 -12   9 31335.6 2232.61  -2
   2   7 -18 31335.6 2232.61   1
   6  11  -9 45151.7 1219.66  -2
  -2  -7  17 45151.7 1219.66   1
   2   7 -16 2603.12 609.894   1
  -5 -11   9 1971.32 2756.38  -2
   2   7 -16 1971.32 2756.38   1
   5  10  -9 2390.88 572.808  -2
  -2  -7  15 2390.88 572.808   1
   2   7 -14 767.367 470.489   1
  -4 -10   9 2426.90 2641.92  -2
   2   7 -14 2426.90 2641.92   1
  -4  -9   9 47781.4 972.260  -2
   2   7 -13 47781.4 972.260   1
   2   7 -12 7743.70 422.061   1
  -3  -8   9 125822. 1015.77  -2
   2   7 -11 125822. 1015.77   1
   2   7 -10 11583.4 491.534   1
  -2  -7   9 58092.6 664.301  -2
   2   7  -9 58092.6 664.301   1
  -2  -7   8 124.449 405.320   1
   1   6  -9 34803.2 852.342  -2
  -2  -7   7 34803.2 852.342   1
  -2  -7   6 5958.61 635.655   1
   0  -5   9 183936. 1611.99  -2
   2   7  -5 183936. 1611.99   1
  -2  -7   4 3687.88 399.658   1
   1  -4   9 52836.1 921.101  -2
   2   7  -3 52836.1 921.101   1
   2   7  -2 178.460 348.396   1
   2  -3   9 2162.43 329.157  -2
   2   7  -1 2162.43 329.157   1
   2   7   0 1445.92 296.045   1
  -3   2  -9 122768. 894.511  -2
  -2  -7  -1 122768. 894.511   1
   2   7   2 539.409 282.395   1
   4  -1   9 207935. 1024.10  -2
   2   7   3 207935. 1024.10   1
  -2  -7  -4 174.371 334.135   1
  -4   0  -9 219.447 653.280  -2
  -2  -7  -4 219.447 653.280   1
   5   0   9 15919.7 449.983  -2
   2   7   5 15919.7 449.983   1
  -2  -7  -6-40.9666 415.664   1
   5   1   9 1177.08 645.226  -2
   2   7   6 1177.08 645.226   1
  -2  -7  -7 41227.3 762.068   1
   6   1   9 57896.5 911.122  -2
   2   7   7 57896.5 911.122   1
  -2  -7  -8 431.363 1005.72   1
   6   2   9 1324.34 653.077  -2
   2   7   8 1324.34 653.077   1
  -7  -2  -9 117046. 1109.96  -2
  -2  -7  -9 117046. 1109.96   1
   7   3   9 1445.01 546.958  -2
   2   7  10 1445.01 546.958   1
  -8  -3  -9 45970.9 882.056  -2
  -2  -7 -11 45970.9 882.056   1
  -8  -4  -9 99.8704 592.542  -2
  -2  -7 -12 99.8704 592.542   1
  -2  -7 -13 1507.53 1620.74   1
   9   4   9 5195.99 758.904  -2
   2   7  13 5195.99 758.904   1
  -9  -5  -9 2506.28 745.548  -2
  -2  -7 -14 2506.28 745.548   1
  -2  -7 -15 23786.4 2334.89   1
 -10  -5  -9 37782.9 2191.70  -2
  -2  -7 -15 37782.9 2191.70   1
  10   6   9 7458.81 1647.46  -2
   2   7  16 7458.81 1647.46   1
  -2  -7 -17 12304.5 2300.88   1
 -11  -6  -9 35459.9 2520.48  -2
  -2  -7 -17 35459.9 2520.48   1
  -2  -8  21-3735.98 3530.49   1
  -7 -14  10-740.199 2629.59  -2
   2   8 -21-740.199 2629.59   1
  -7 -13  10 4134.58 1250.73  -2
   2   8 -20 4134.58 1250.73   1
  -2  -8  19 12355.1 3854.70   1
  -6 -13  10 20441.9 2300.16  -2
   2   8 -19 20441.9 2300.16   1
   6  12 -10 64617.9 1607.17  -2
  -2  -8  18 64617.9 1607.17   1
   2   8 -17 18330.2 969.878   1
  -5 -12  10 25409.6 3753.98  -2
   2   8 -17 25409.6 3753.98   1
   5  11 -10 46070.7 1304.36  -2
  -2  -8  16 46070.7 1304.36   1
   2   8 -15 5160.34 632.249   1
  -4 -11  10 7702.36 3034.34  -2
   2   8 -15 7702.36 3034.34   1
   4  10 -10 865.421 489.963  -2
  -2  -8  14 865.421 489.963   1
   2   8 -13 1512.44 511.746   1
  -3  -9  10 79159.9 880.608  -2
   2   8 -12 79159.9 880.608   1
  -2  -8  11 22751.3 617.497   1
  -2  -8  10 218640. 1211.28  -2
   2   8 -10 218640. 1211.28   1
  -2  -8   9 8479.49 499.023   1
   1   7 -10 21084.5 769.162  -2
  -2  -8   8 21084.5 769.162   1
  -2  -8   7 3563.33 614.557   1
   0   6 -10 95825.4 1256.22  -2
  -2  -8   6 95825.4 1256.22   1
  -2  -8   5 5256.15 454.447   1
   1  -5  10 242818. 1847.45  -2
   2   8  -4 242818. 1847.45   1
  -2  -8   3 2923.13 449.785   1
   2  -4  10 90762.8 1148.19  -2
   2   8  -2 90762.8 1148.19   1
  -2  -8   1 924.160 294.377   1
  -3   3 -10 2151.21 429.489  -2
  -2  -8   0 2151.21 429.489   1
   2   8   1 2058.09 327.785   1
   4  -2  10 169459. 1167.68  -2
   2   8   2 169459. 1167.68   1
   2   8   3 772.948 398.546   1
   4  -1  10 2326.55 745.007  -2
   2   8   3 2326.55 745.007   1
  -5   1 -10 205365. 1111.36  -2
  -2  -8  -4 205365. 1111.36   1
  -2  -8  -5 286.405 584.034   1
  -5   0 -10 1127.73 563.117  -2
  -2  -8  -5 1127.73 563.117   1
  -6   0 -10 17383.5 641.870  -2
  -2  -8  -6 17383.5 641.870   1
   6   1  10 4146.81 680.327  -2
   2   8   7 4146.81 680.327   1
   7   1  10 37984.5 835.885  -2
   2   8   8 37984.5 835.885   1
   7   2  10 4042.39 679.399  -2
   2   8   9 4042.39 679.399   1
  -8  -2 -10 114296. 1177.93  -2
  -2  -8 -10 114296. 1177.93   1
  -8  -3 -10 2938.69 745.179  -2
  -2  -8 -11 2938.69 745.179   1
  -2  -8 -12 24739.0 2123.17   1
  -9  -3 -10 67147.2 1164.23  -2
  -2  -8 -12 67147.2 1164.23   1
  -9  -4 -10 394.593 791.425  -2
  -2  -8 -13 394.593 791.425   1
  -2  -8 -14 192.987 1657.75   1
 -10  -4 -10 6224.74 1873.95  -2
  -2  -8 -14 6224.74 1873.95   1
  10   5  10 1435.79 1191.27  -2
   2   8  15 1435.79 1191.27   1
  11   5  10 37780.4 3287.15  -2
   2   8  16 37780.4 3287.15   1
  -2  -9  20-26.5107 3441.48   1
  -6 -14  11 10.2606 1446.31  -2
   2   9 -20 10.2606 1446.31   1
   6  13 -11 7241.42 1412.27  -2
  -2  -9  19 7241.42 1412.27   1
  -2  -9  18 7368.85 984.429   1
  -5 -13  11 8265.31 2663.08  -2
   2   9 -18 8265.31 2663.08   1
  -5 -12  11 63652.5 1675.22  -2
   2   9 -17 63652.5 1675.22   1
   2   9 -16 13236.8 954.527   1
  -4 -12  11 29038.3 3979.95  -2
   2   9 -16 29038.3 3979.95   1
  -4 -11  11 46372.0 1249.94  -2
   2   9 -15 46372.0 1249.94   1
  -2  -9  14 4325.34 584.252   1
  -3 -11  11 3836.56 3156.92  -2
   2   9 -14 3836.56 3156.92   1
   3  10 -11 1103.70 369.449  -2
  -2  -9  13 1103.70 369.449   1
  -2  -9  12 5711.41 558.834   1
   2   9 -11 100695. 821.692  -2
  -2  -9  11 100695. 821.692   1
  -2  -9  10 13663.9 651.294   1
   1   8 -11 125712. 1129.92  -2
  -2  -9   9 125712. 1129.92   1
  -2  -9   8 3325.76 678.954   1
   0   7 -11 8494.18 708.207  -2
  -2  -9   7 8494.18 708.207   1
   2   9  -6 609.886 484.628   1
  -1   6 -11 87030.2 1315.61  -2
  -2  -9   5 87030.2 1315.61   1
   2   9  -4 3826.80 526.087   1
  -2   5 -11 195053. 1766.19  -2
  -2  -9   3 195053. 1766.19   1
   2   9  -2 2099.15 487.860   1
   3  -4  11 83852.6 954.324  -2
   2   9  -1 83852.6 954.324   1
   2   9   0-112.036 393.669   1
  -3   3 -11-156.867 1051.67  -2
  -2  -9   0-156.867 1051.67   1
   4  -3  11 3170.38 487.451  -2
   2   9   1 3170.38 487.451   1
   2   9   2 623.048 454.439   1
   4  -2  11 1032.89 971.476  -2
   2   9   2 1032.89 971.476   1
   5  -2  11 98918.8 1181.12  -2
   2   9   3 98918.8 1181.12   1
  -2  -9  -4 63.0718 1156.18   1
   5  -1  11 877.044 560.269  -2
   2   9   4 877.044 560.269   1
   6  -1  11 88531.2 1031.67  -2
   2   9   5 88531.2 1031.67   1
  -6   0 -11 602.059 643.484  -2
  -2  -9  -6 602.059 643.484   1
   7   0  11 15362.9 825.586  -2
   2   9   7 15362.9 825.586   1
  -7  -1 -11-101.904 694.578  -2
  -2  -9  -8-101.904 694.578   1
   8   1  11 25344.1 866.683  -2
   2   9   9 25344.1 866.683   1
  -8  -2 -11 1927.25 756.284  -2
  -2  -9 -10 1927.25 756.284   1
  -2  -9 -11 53302.2 2586.95   1
  -9  -2 -11 82637.2 1406.24  -2
  -2  -9 -11 82637.2 1406.24   1
   9   3  11 1210.89 816.673  -2
   2   9  12 1210.89 816.673   1
  -2  -9 -13 16403.3 2157.99   1
  10   3  11 48590.9 1171.25  -2
   2   9  13 48590.9 1171.25   1
 -10  -4 -11 435.922 1516.35  -2
  -2  -9 -14 435.922 1516.35   1
  11   4  11 8825.65 2217.87  -2
   2   9  15 8825.65 2217.87   1
  -6 -14  12 6265.34 2058.06  -2
   2  10 -20 6265.34 2058.06   1
  -2 -10  19-435.127 1028.71   1
  -5 -14  12-157.662 2570.37  -2
   2  10 -19-157.662 2570.37   1
  -5 -13  12 2501.59 899.677  -2
   2  10 -18 2501.59 899.677   1
   2  10 -17 6545.63 997.048   1
  -4 -13  12 7560.39 2548.40  -2
   2  10 -17 7560.39 2548.40   1
   4  12 -12 72786.6 1768.17  -2
  -2 -10  16 72786.6 1768.17   1
  -2 -10  15 18434.1 839.567   1
  -3 -12  12 29960.5 4054.93  -2
   2  10 -15 29960.5 4054.93   1
   3  11 -12 77581.3 1387.54  -2
  -2 -10  14 77581.3 1387.54   1
  -2 -10  13 6036.12 632.910   1
  -2 -11  12 8950.69 3308.19  -2
   2  10 -13 8950.69 3308.19   1
   2  10 -12 3735.04 750.105  -2
  -2 -10  12 3735.04 750.105   1
   2  10 -11 7748.33 614.130   1
   1   9 -12 76932.9 881.673  -2
  -2 -10  10 76932.9 881.673   1
  -2 -10   9 10127.9 829.784   1
   0   8 -12 95190.7 1245.18  -2
  -2 -10   8 95190.7 1245.18   1
  -2 -10   7 3200.03 550.568   1
  -1   7 -12 12706.8 817.092  -2
  -2 -10   6 12706.8 817.092   1
   2  10  -5 103.819 534.711   1
  -2   6 -12 43401.0 1106.60  -2
  -2 -10   4 43401.0 1106.60   1
   2  10  -3 764.355 529.515   1
  -3   5 -12 162442. 1695.18  -2
  -2 -10   2 162442. 1695.18   1
  -2 -10   1 3268.89 623.158   1
  -3   4 -12 6061.33 1394.04  -2
  -2 -10   1 6061.33 1394.04   1
   4  -4  12 147373. 1287.40  -2
   2  10   0 147373. 1287.40   1
  -2 -10  -1-8.58462 579.809   1
   4  -3  12 386.325 573.111  -2
   2  10   1 386.325 573.111   1
  -5   3 -12 5549.58 769.937  -2
  -2 -10  -2 5549.58 769.937   1
  -5   2 -12 1568.16 578.815  -2
  -2 -10  -3 1568.16 578.815   1
  -6   2 -12 68003.9 1075.56  -2
  -2 -10  -4 68003.9 1075.56   1
  -2 -10  -5-825.330 2144.32   1
   6  -1  12 362.932 625.986  -2
   2  10   5 362.932 625.986   1
  -7   1 -12 91155.2 1307.40  -2
  -2 -10  -6 91155.2 1307.40   1
  -7   0 -12 864.190 746.496  -2
  -2 -10  -7 864.190 746.496   1
   8   0  12 34980.9 1044.24  -2
   2  10   8 34980.9 1044.24   1
   8   1  12-252.982 916.855  -2
   2  10   9-252.982 916.855   1
  -2 -10 -10 9185.35 1835.39   1
  -9  -1 -12 9319.71 1067.14  -2
  -2 -10 -10 9319.71 1067.14   1
   9   2  12 526.416 747.470  -2
   2  10  11 526.416 747.470   1
  -2 -10 -12 36501.1 2480.28   1
  10   2  12 55111.8 1373.68  -2
   2  10  12 55111.8 1373.68   1
 -10  -3 -12 1491.64 1341.39  -2
  -2 -10 -13 1491.64 1341.39   1
  -2 -10 -14 6910.73 1833.49   1
   5  14 -13 2387.98 991.644  -2
  -2 -11  19 2387.98 991.644   1
   2  11 -18 370.945 958.914   1
  -4 -14  13 758.833 2496.75  -2
   2  11 -18 758.833 2496.75   1
   4  13 -13 10574.8 1236.46  -2
  -2 -11  17 10574.8 1236.46   1
   2  11 -16 6545.39 932.584   1
  -3 -13  13 16832.6 3937.48  -2
   2  11 -16 16832.6 3937.48   1
  -3 -12  13 66362.8 1012.80  -2
   2  11 -15 66362.8 1012.80   1
   2  11 -14 18848.1 801.878   1
  -2 -12  13 36915.1 4182.30  -2
   2  11 -14 36915.1 4182.30   1
  -2 -11  13 67355.9 751.572  -2
   2  11 -13 67355.9 751.572   1
   2  11 -12 3382.15 636.572   1
   1  10 -13 573.280 429.932  -2
  -2 -11  11 573.280 429.932   1
   2  11 -10 8600.33 809.381   1
   0   9 -13 119769. 2136.81  -2
  -2 -11   9 119769. 2136.81   1
  -2 -11   8 6137.31 800.042   1
   1  -8  13 103973. 1507.28  -2
   2  11  -7 103973. 1507.28   1
   2  11  -6 1824.95 609.339   1
  -2   7 -13 27063.2 1070.85  -2
  -2 -11   5 27063.2 1070.85   1
  -2 -11   4 285.547 577.848   1
  -3   6 -13 13073.5 886.380  -2
  -2 -11   3 13073.5 886.380   1
   2  11  -2 325.017 1142.65   1
  -3   5 -13 6449.35 940.576  -2
  -2 -11   2 6449.35 940.576   1
  -4   5 -13 138014. 1629.92  -2
  -2 -11   1 138014. 1629.92   1
   2  11   0 4465.86 1719.46   1
   4  -4  13 6737.38 913.547  -2
   2  11   0 6737.38 913.547   1
  -5   4 -13 139926. 1599.27  -2
  -2 -11  -1 139926. 1599.27   1
  -2 -11  -2 995.647 2376.10   1
   5  -3  13 298.173 823.519  -2
   2  11   2 298.173 823.519   1
  -6   3 -13 7306.29 790.957  -2
  -2 -11  -3 7306.29 790.957   1
   6  -2  13 625.200 733.155  -2
   2  11   4 625.200 733.155   1
   7  -2  13 66889.4 1266.66  -2
   2  11   5 66889.4 1266.66   1
   7  -1  13 1381.02 808.837  -2
   2  11   6 1381.02 808.837   1
   8  -1  13 89685.6 1397.65  -2
   2  11   7 89685.6 1397.65   1
   8   0  13 1710.90 931.621  -2
   2  11   8 1710.90 931.621   1
  -2 -11  -9 8724.79 1814.90   1
  -9   0 -13 25563.8 1248.52  -2
  -2 -11  -9 25563.8 1248.52   1
   9   1  13 517.903 1195.40  -2
   2  11  10 517.903 1195.40   1
  -2 -11 -11 9708.38 1964.19   1
 -10  -1 -13 6992.35 1170.26  -2
  -2 -11 -11 6992.35 1170.26   1
 -10  -2 -13 1705.24 1162.38  -2
  -2 -11 -12 1705.24 1162.38   1
  -4 -14  14 8004.82 1294.28  -2
   2  12 -18 8004.82 1294.28   1
  -2 -12  17 735.360 902.903   1
  -3 -14  14 195.617 3721.77  -2
   2  12 -17 195.617 3721.77   1
  -3 -13  14 6010.11 659.317  -2
   2  12 -16 6010.11 659.317   1
  -2 -12  15 8013.81 884.979   1
  -2 -13  14 21874.0 3901.34  -2
   2  12 -15 21874.0 3901.34   1
  -2 -12  14 73025.1 1058.87  -2
   2  12 -14 73025.1 1058.87   1
   2  12 -13 13046.7 771.205   1
   1  11 -14 71466.7 788.492  -2
  -2 -12  12 71466.7 788.492   1
  -2 -12  11 1906.86 726.923   1
   0  10 -14 590.080 575.600  -2
  -2 -12  10 590.080 575.600   1
   2  12  -9 5155.70 749.273   1
  -1   9 -14 65452.9 1731.17  -2
  -2 -12   8 65452.9 1731.17   1
  -2 -12   7 2629.03 799.431   1
   2  -8  14 70178.1 1529.56  -2
   2  12  -6 70178.1 1529.56   1
  -2 -12   5 2124.66 816.096   1
  -2   7 -14 5461.83 1727.29  -2
  -2 -12   5 5461.83 1727.29   1
  -3   7 -14 40132.6 1247.97  -2
  -2 -12   4 40132.6 1247.97   1
   2  12  -3 652.871 1128.76   1
  -3   6 -14 49.9236 679.992  -2
  -2 -12   3 49.9236 679.992   1
   4  -6  14 3220.60 716.065  -2
   2  12  -2 3220.60 716.065   1
   2  12  -1 295.510 1768.75   1
  -4   5 -14 3945.55 891.198  -2
  -2 -12   1 3945.55 891.198   1
   5  -5  14 102787. 1534.41  -2
   2  12   0 102787. 1534.41   1
  -5   4 -14 6973.89 956.756  -2
  -2 -12  -1 6973.89 956.756   1
  -6   4 -14 87192.4 1708.52  -2
  -2 -12  -2 87192.4 1708.52   1
  -2 -12  -3-393.174 2553.94   1
   6  -3  14 218.465 735.592  -2
   2  12   3 218.465 735.592   1
   7  -3  14 5877.06 1048.19  -2
   2  12   4 5877.06 1048.19   1
   7  -2  14-379.694 1203.86  -2
   2  12   5-379.694 1203.86   1
   8  -2  14 31836.6 1183.23  -2
   2  12   6 31836.6 1183.23   1
  -8   1 -14 2023.64 1147.77  -2
  -2 -12  -7 2023.64 1147.77   1
   9  -1  14 68202.2 1565.66  -2
   2  12   8 68202.2 1565.66   1
   9   0  14 90.3110 1058.91  -2
   2  12   9 90.3110 1058.91   1
  10   0  14 21082.1 1344.66  -2
   2  12  10 21082.1 1344.66   1
  10   1  14 343.717 1416.39  -2
   2  12  11 343.717 1416.39   1
   3  14 -15 11187.3 847.410  -2
  -2 -13  17 11187.3 847.410   1
   2  13 -16 645.262 915.317   1
  -2 -14  15 2043.43 3660.94  -2
   2  13 -16 2043.43 3660.94   1
   2  13 -15 7488.65 1145.58  -2
  -2 -13  15 7488.65 1145.58   1
   2  13 -14 7868.07 793.039   1
  -1 -12  15 58093.1 888.545  -2
   2  13 -13 58093.1 888.545   1
  -2 -13  12 9330.94 800.163   1
   0 -11  15 57217.7 1158.67  -2
   2  13 -11 57217.7 1158.67   1
   2  13 -10 2585.03 757.333   1
  -1  10 -15 5461.42 1096.54  -2
  -2 -13   9 5461.42 1096.54   1
   2  13  -8-92.0829 827.120   1
  -2   9 -15 28792.4 1476.51  -2
  -2 -13   7 28792.4 1476.51   1
  -2 -13   6 1388.37 1015.42   1
  -2   8 -15 9793.72 2756.48  -2
  -2 -13   6 9793.72 2756.48   1
   3  -8  15 71403.2 1833.95  -2
   2  13  -5 71403.2 1833.95   1
   2  13  -4 3359.02 1365.63   1
   3  -7  15 8134.50 1181.93  -2
   2  13  -4 8134.50 1181.93   1
   4  -7  15 26998.7 1178.91  -2
   2  13  -3 26998.7 1178.91   1
  -2 -13   2-606.483 2464.91   1
   4  -6  15 876.340 853.599  -2
   2  13  -2 876.340 853.599   1
   5  -6  15 5829.77 796.924  -2
   2  13  -1 5829.77 796.924   1
  -5   5 -15 2730.48 915.135  -2
  -2 -13   0 2730.48 915.135   1
   6  -5  15 72658.3 2013.50  -2
   2  13   1 72658.3 2013.50   1
  -2 -13  -2 1657.47 1925.97   1
   6  -4  15 3180.63 1228.87  -2
   2  13   2 3180.63 1228.87   1
   7  -4  15 70814.5 1597.93  -2
   2  13   3 70814.5 1597.93   1
   7  -3  15 1089.35 1113.86  -2
   2  13   4 1089.35 1113.86   1
  -8   3 -15 3568.33 1009.26  -2
  -2 -13  -5 3568.33 1009.26   1
  -8   2 -15 617.285 1204.84  -2
  -2 -13  -6 617.285 1204.84   1
  -9   2 -15 24563.6 1385.55  -2
  -2 -13  -7 24563.6 1385.55   1
  -9   1 -15 1977.77 1231.61  -2
  -2 -13  -8 1977.77 1231.61   1
 -10   1 -15 50825.9 1628.73  -2
  -2 -13  -9 50825.9 1628.73   1
  -2 -14  16 7570.61 2099.48  -2
   2  14 -16 7570.61 2099.48   1
  -2 -14  15 658.238 867.091   1
  -1 -14  16 1619.13 3728.38  -2
   2  14 -15 1619.13 3728.38   1
   1  13 -16 1154.20 641.575  -2
  -2 -14  14 1154.20 641.575   1
  -2 -14  13 7141.80 790.889   1
   0  12 -16 46452.2 1463.12  -2
  -2 -14  12 46452.2 1463.12   1
  -2 -14  11 11274.2 870.493   1
  -1  11 -16 63224.6 1804.67  -2
  -2 -14  10 63224.6 1804.67   1
  -2 -14   9 2070.50 865.663   1
  -2  10 -16 2004.47 906.717  -2
  -2 -14   8 2004.47 906.717   1
   2  14  -7 355.247 1081.32   1
  -2   9 -16 1021.79 1232.68  -2
  -2 -14   7 1021.79 1232.68   1
  -3   9 -16 44389.3 1695.69  -2
  -2 -14   6 44389.3 1695.69   1
  -2 -14   5 850.040 2715.63   1
   3  -8  16 8311.61 1361.93  -2
   2  14  -5 8311.61 1361.93   1
  -4   8 -16 81037.7 1960.73  -2
  -2 -14   4 81037.7 1960.73   1
  -2 -14   3 1949.55 2858.95   1
   4  -7  16 4179.72 1274.71  -2
   2  14  -3 4179.72 1274.71   1
  -5   7 -16 31572.1 1515.44  -2
  -2 -14   2 31572.1 1515.44   1
  -2 -14   1 233.063 2828.93   1
   5  -6  16 1392.58 1480.57  -2
   2  14  -1 1392.58 1480.57   1
   6  -6  16 4765.39 1325.67  -2
   2  14   0 4765.39 1325.67   1
  -2 -14  -1 189.304 2544.82   1
  -6   5 -16 1402.43 1481.81  -2
  -2 -14  -1 1402.43 1481.81   1
   7  -5  16 57734.2 1654.49  -2
   2  14   2 57734.2 1654.49   1
  -7   4 -16 2326.16 1092.83  -2
  -2 -14  -3 2326.16 1092.83   1
   8  -4  16 43969.6 1773.25  -2
   2  14   4 43969.6 1773.25   1
   8  -3  16 869.525 1213.52  -2
   2  14   5 869.525 1213.52   1
   9  -3  16 3019.70 1067.98  -2
   2  14   6 3019.70 1067.98   1
   9  -2  16 972.724 1230.15  -2
   2  14   7 972.724 1230.15   1
  -2 -15  14 1388.35 2146.47   1
  -1 -13  17 41.4430 3548.14  -2
   2  15 -14 41.4430 3548.14   1
   0  13 -17 1858.53 673.067  -2
  -2 -15  13 1858.53 673.067   1
   2  15 -12 3464.46 942.885   1
   1 -12  17 45521.1 1742.32  -2
   2  15 -11 45521.1 1742.32   1
  -2 -15  10 4502.71 975.852   1
   2 -11  17 53000.9 1802.73  -2
   2  15  -9 53000.9 1802.73   1
   2  15  -8 1634.66 1148.87   1
  -2  10 -17 8477.00 2394.55  -2
  -2 -15   8 8477.00 2394.55   1
  -3  10 -17 3473.92 1302.18  -2
  -2 -15   7 3473.92 1302.18   1
  -2 -15   6-294.758 2705.20   1
   3  -9  17-15.6200 1576.97  -2
   2  15  -6-15.6200 1576.97   1
   4  -9  17 23351.2 1836.13  -2
   2  15  -5 23351.2 1836.13   1
   4  -8  17 2052.97 1196.13  -2
   2  15  -4 2052.97 1196.13   1
  -5   8 -17 63813.1 2191.62  -2
  -2 -15   3 63813.1 2191.62   1
  -2 -15   2 2135.47 2979.48   1
   5  -7  17 1960.67 1815.34  -2
   2  15  -2 1960.67 1815.34   1
   6  -7  17 17387.7 1819.18  -2
   2  15  -1 17387.7 1819.18   1
   6  -6  17 752.990 1166.35  -2
   2  15   0 752.990 1166.35   1
  -7   6 -17 5666.66 1152.79  -2
  -2 -15  -1 5666.66 1152.79   1
  -7   5 -17 527.732 1138.45  -2
  -2 -15  -2 527.732 1138.45   1
   8  -5  17 41365.5 1868.10  -2
   2  15   3 41365.5 1868.10   1
   8  -4  17 4116.83 1447.58  -2
   2  15   4 4116.83 1447.58   1
  -2 -16  11 849.168 1768.86   1
  -2  12 -18 34473.0 1699.78  -2
  -2 -16  10 34473.0 1699.78   1
  -2 -16   9 2335.62 1288.63   1
  -2  11 -18 11965.7 2320.44  -2
  -2 -16   9 11965.7 2320.44   1
  -3  11 -18 34003.2 1896.38  -2
  -2 -16   8 34003.2 1896.38   1
  -2 -16   7-457.016 3023.99   1
   3 -10  18 5086.73 1666.99  -2
   2  16  -7 5086.73 1666.99   1
   4 -10  18 2579.58 1184.78  -2
   2  16  -6 2579.58 1184.78   1
  -2 -16   5 1007.23 2778.59   1
   4  -9  18 756.915 1334.87  -2
   2  16  -5 756.915 1334.87   1
   5  -9  18 17920.0 1820.62  -2
   2  16  -4 17920.0 1820.62   1
   5  -8  18 818.157 1157.81  -2
   2  16  -3 818.157 1157.81   1
  -6   8 -18 51025.3 2137.75  -2
  -2 -16   2 51025.3 2137.75   1
  -2 -16   1 1555.74 2822.72   1
   6  -7  18 3441.60 2012.84  -2
   2  16  -1 3441.60 2012.84   1
   7  -7  18 12079.1 1710.76  -2
   2  16   0 12079.1 1710.76   1
  -7   6 -18 1398.85 2069.65  -2
  -2 -16  -1 1398.85 2069.65   1
  -3  16   0-428.264 1864.23   1
   9  -9  13 647.499 2579.41  -2
  -3  16   0 647.499 2579.41   1
  -9  10 -13 40855.0 1927.42  -2
   3 -16   1 40855.0 1927.42   1
   3 -16   2-307.055 1534.07   1
   8 -10  13 992.879 2818.87  -2
  -3  16  -2 992.879 2818.87   1
   8 -11  13 1363.71 1527.08  -2
  -3  16  -3 1363.71 1527.08   1
   3 -16   4 267.784 1150.19   1
   7 -12  13 28260.1 1909.03  -2
  -3  16  -5 28260.1 1909.03   1
  -3  16  -6 491.589 1132.25   1
  -6  13 -13 56953.1 2225.60  -2
   3 -16   7 56953.1 2225.60   1
  -3  16  -8 2017.69 1123.52   1
   5 -14  13 20451.2 1263.55  -2
  -3  16  -9 20451.2 1263.55   1
   3 -15  -4 6303.28 1568.11   1
  11  -7  12 7049.49 1650.77  -2
  -3  15   4 7049.49 1650.77   1
   3 -15  -3 1223.21 2692.50   1
  10  -7  12 1598.55 1276.20  -2
  -3  15   3 1598.55 1276.20   1
 -10   8 -12 13161.4 1392.42  -2
   3 -15  -2 13161.4 1392.42   1
   3 -15  -1-1006.48 1790.50   1
  -9   8 -12 487.573 1975.62  -2
   3 -15  -1 487.573 1975.62   1
  -9   9 -12 63984.9 1854.88  -2
   3 -15   0 63984.9 1854.88   1
  -3  15  -1 405.612 1301.88   1
  -8   9 -12-131.811 3730.53  -2
   3 -15   1-131.811 3730.53   1
  -8  10 -12 47737.2 1982.71  -2
   3 -15   2 47737.2 1982.71   1
  -3  15  -3 336.389 1118.11   1
   7 -11  12 2801.12 1454.16  -2
  -3  15  -4 2801.12 1454.16   1
   3 -15   5-263.024 1085.09   1
  -6  12 -12 30321.6 1821.18  -2
   3 -15   6 30321.6 1821.18   1
  -3  15  -7 797.878 1104.49   1
  -5  13 -12 73089.3 1622.73  -2
   3 -15   8 73089.3 1622.73   1
  -3  15  -9 1966.45 1074.17   1
  -4  14 -12 32043.0 1185.10  -2
   3 -15  10 32043.0 1185.10   1
   3 -15  11 50.1771 903.058   1
   3 -15  12 4118.84 855.416  -2
  -3  15 -12 4118.84 855.416   1
   3 -14  -7 5847.26 1407.88   1
  11  -5  11 3911.05 1323.10  -2
  -3  14   6 3911.05 1323.10   1
 -11   6 -11 55828.9 1592.18  -2
   3 -14  -5 55828.9 1592.18   1
   3 -14  -4-63.8286 1997.55   1
 -10   6 -11 1483.40 1031.62  -2
   3 -14  -4 1483.40 1031.62   1
 -10   7 -11 17912.6 1200.38  -2
   3 -14  -3 17912.6 1200.38   1
   3 -14  -2 240.487 1877.32   1
   9  -7  11 488.961 1260.39  -2
  -3  14   2 488.961 1260.39   1
   9  -8  11 8951.96 1195.21  -2
  -3  14   1 8951.96 1195.21   1
   3 -14   0-332.117 1032.94   1
  -8   8 -11 554.535 1778.35  -2
   3 -14   0 554.535 1778.35   1
   8  -9  11 76916.0 1913.39  -2
  -3  14  -1 76916.0 1913.39   1
   3 -14   2 569.224 971.489   1
  -7  10 -11 59657.1 2115.18  -2
   3 -14   3 59657.1 2115.18   1
   3 -14   4 24.0595 984.741   1
   6 -11  11 1281.06 795.769  -2
  -3  14  -5 1281.06 795.769   1
   3 -14   6-241.789 997.766   1
  -5  12 -11 37178.8 1837.37  -2
   3 -14   7 37178.8 1837.37   1
   3 -14   8 1899.36 959.472   1
   4 -13  11 79553.6 1961.80  -2
  -3  14  -9 79553.6 1961.80   1
   3 -14  10 2267.65 906.067   1
  -3  14 -11 37459.3 1594.72  -2
   3 -14  11 37459.3 1594.72   1
   3 -14  12 211.748 878.429   1
   2 -15  11 2536.59 1064.10  -2
  -3  14 -13 2536.59 1064.10   1
   3 -14  14 1170.14 1012.50   1
  -1  16 -11 56711.2 2674.40  -2
   3 -14  15 56711.2 2674.40   1
 -12   3 -10 1966.65 1327.36  -2
   3 -13  -9 1966.65 1327.36   1
 -12   4 -10 1125.59 1714.42  -2
   3 -13  -8 1125.59 1714.42   1
  11  -4  10 805.099 1197.09  -2
  -3  13   7 805.099 1197.09   1
 -11   5 -10 29178.7 1266.36  -2
   3 -13  -6 29178.7 1266.36   1
   3 -13  -5 1009.85 2618.77   1
 -10   5 -10 1245.97 758.461  -2
   3 -13  -5 1245.97 758.461   1
 -10   6 -10 119232. 1672.16  -2
   3 -13  -4 119232. 1672.16   1
   3 -13  -3 119.505 1865.12   1
  -9   6 -10 1448.33 1116.86  -2
   3 -13  -3 1448.33 1116.86   1
  -9   7 -10 36745.6 1339.31  -2
   3 -13  -2 36745.6 1339.31   1
  -3  13   1-251.976 997.170   1
  -8   7 -10 252.951 989.884  -2
   3 -13  -1 252.951 989.884   1
  -8   8 -10 6851.34 1128.13  -2
   3 -13   0 6851.34 1128.13   1
   3 -13   1-67.6309 757.660   1
  -7   9 -10 85299.8 1822.76  -2
   3 -13   2 85299.8 1822.76   1
  -3  13  -3 253.379 736.330   1
   6 -10  10 83439.8 1712.82  -2
  -3  13  -4 83439.8 1712.82   1
  -3  13  -5-106.837 785.793   1
   5 -11  10 16036.9 882.438  -2
  -3  13  -6 16036.9 882.438   1
   3 -13   7-413.510 696.460   1
  -4  12 -10 32021.9 1047.30  -2
   3 -13   8 32021.9 1047.30   1
   3 -13   9 4892.69 901.467   1
  -3  13 -10 71928.8 1850.03  -2
   3 -13  10 71928.8 1850.03   1
   3 -13  11 2892.69 893.658   1
  -2  14 -10 29408.9 1466.41  -2
   3 -13  12 29408.9 1466.41   1
   3 -13  13 476.566 892.080   1
  -1  15 -10 6071.56 1346.64  -2
   3 -13  14 6071.56 1346.64   1
   3 -13  15 1355.47 1037.70   1
   0  16 -10 54132.7 2005.53  -2
   3 -13  16 54132.7 2005.53   1
   3 -12 -11 15566.2 1431.02   1
 -12   2  -9 4103.71 1579.05  -2
   3 -12 -10 4103.71 1579.05   1
 -12   3  -9 37663.6 1954.12  -2
   3 -12  -9 37663.6 1954.12   1
 -11   3  -9 1315.54 1520.23  -2
   3 -12  -8 1315.54 1520.23   1
 -11   4  -9 7163.78 1089.35  -2
   3 -12  -7 7163.78 1089.35   1
   3 -12  -6-298.575 1738.75   1
  10  -4   9 2421.12 1001.97  -2
  -3  12   6 2421.12 1001.97   1
 -10   5  -9 33412.1 1088.45  -2
   3 -12  -5 33412.1 1088.45   1
   3 -12  -4 1229.95 1682.26   1
   9  -5   9 4367.51 965.740  -2
  -3  12   4 4367.51 965.740   1
  -9   6  -9 100420. 1606.19  -2
   3 -12  -3 100420. 1606.19   1
   3 -12  -2-151.004 878.872   1
  -8   6  -9-214.553 1568.16  -2
   3 -12  -2-214.553 1568.16   1
  -8   7  -9 34846.0 1322.72  -2
   3 -12  -1 34846.0 1322.72   1
   3 -12   0-466.728 746.203   1
  -7   8  -9 9320.15 1125.73  -2
   3 -12   1 9320.15 1125.73   1
   3 -12   2 281.985 725.798   1
   6  -9   9 142616. 2076.58  -2
  -3  12  -3 142616. 2076.58   1
   3 -12   4 247.062 662.988   1
  -5  10  -9 128639. 1832.49  -2
   3 -12   5 128639. 1832.49   1
   3 -12   6 592.377 664.429   1
  -4  11  -9 11234.2 1020.92  -2
   3 -12   7 11234.2 1020.92   1
   3 -12   8 281.035 641.081   1
  -3  12  -9 64022.7 916.406  -2
   3 -12   9 64022.7 916.406   1
  -3  12 -10 1563.71 697.383   1
  -2  13  -9 106587. 1434.81  -2
   3 -12  11 106587. 1434.81   1
   3 -12  12 914.027 854.553   1
  -1  14  -9 26619.9 1405.24  -2
   3 -12  13 26619.9 1405.24   1
  -3  12 -14-643.548 1007.36   1
   0  15  -9 2716.90 1066.86  -2
   3 -12  15 2716.90 1066.86   1
   3 -12  16 3037.19 1083.80   1
   0 -16   9 6154.12 3361.71  -2
  -3  12 -16 6154.12 3361.71   1
   1  16  -9 28336.8 1531.63  -2
   3 -12  17 28336.8 1531.63   1
 -13   1  -8 7557.38 1891.41  -2
   3 -11 -12 7557.38 1891.41   1
  12  -1   8 2382.81 1483.00  -2
  -3  11  11 2382.81 1483.00   1
  12  -2   8 51033.3 1905.16  -2
  -3  11  10 51033.3 1905.16   1
  11  -2   8 3535.28 1137.09  -2
  -3  11   9 3535.28 1137.09   1
  11  -3   8 68183.4 1388.74  -2
  -3  11   8 68183.4 1388.74   1
   3 -11  -7 4711.52 2334.78   1
 -10   3  -8 3251.87 859.078  -2
   3 -11  -7 3251.87 859.078   1
  10  -4   8 8714.25 797.170  -2
  -3  11   6 8714.25 797.170   1
   3 -11  -5 49.3759 1598.33   1
   9  -4   8 1574.10 662.317  -2
  -3  11   5 1574.10 662.317   1
   9  -5   8 23597.1 973.745  -2
  -3  11   4 23597.1 973.745   1
   3 -11  -3 120.025 760.062   1
  -8   5  -8 1298.44 1280.69  -2
   3 -11  -3 1298.44 1280.69   1
  -8   6  -8 96636.8 1626.56  -2
   3 -11  -2 96636.8 1626.56   1
   3 -11  -1 833.514 708.471   1
  -7   7  -8 78754.8 1594.60  -2
   3 -11   0 78754.8 1594.60   1
   3 -11   1 53.6401 557.700   1
  -6   8  -8 3475.91 890.766  -2
   3 -11   2 3475.91 890.766   1
   3 -11   3 399.295 615.468   1
   5  -9   8 118962. 1722.35  -2
  -3  11  -4 118962. 1722.35   1
   3 -11   5 1837.01 572.301   1
  -4  10  -8 101661. 1502.38  -2
   3 -11   6 101661. 1502.38   1
   3 -11   7 2275.37 537.105   1
  -3  11  -8 11828.5 583.546  -2
   3 -11   8 11828.5 583.546   1
  -3  11  -9 292.114 639.460   1
   2 -12   8 24906.4 884.283  -2
  -3  11 -10 24906.4 884.283   1
   3 -11  11 1573.56 819.719   1
  -1  13  -8 95098.9 1934.11  -2
   3 -11  12 95098.9 1934.11   1
  -3  11 -13 2930.09 832.660   1
   0  14  -8 38759.4 1630.29  -2
   3 -11  14 38759.4 1630.29   1
   3 -11  15-336.928 936.017   1
  -1 -15   8 720.464 798.934  -2
  -3  11 -16 720.464 798.934   1
  -3  11 -17 1561.17 987.394   1
  -1 -16   8 766.903 3588.02  -2
  -3  11 -17 766.903 3588.02   1
   2  16  -8 38062.9 1545.50  -2
   3 -11  18 38062.9 1545.50   1
  13   1   7 8142.88 2224.13  -2
  -3  10  14 8142.88 2224.13   1
 -13   0  -7 23655.3 1933.99  -2
   3 -10 -13 23655.3 1933.99   1
 -12   0  -7 1136.74 1343.67  -2
   3 -10 -12 1136.74 1343.67   1
 -12   1  -7 3768.95 1222.25  -2
   3 -10 -11 3768.95 1222.25   1
 -11   1  -7 1850.64 1307.80  -2
   3 -10 -10 1850.64 1307.80   1
  11  -2   7 79385.0 1957.43  -2
  -3  10   9 79385.0 1957.43   1
   3 -10  -8 6679.50 2285.02   1
  10  -2   7 7594.74 831.324  -2
  -3  10   8 7594.74 831.324   1
  10  -3   7 106384. 1317.60  -2
  -3  10   7 106384. 1317.60   1
   3 -10  -6 2009.26 2030.88   1
  -9   3  -7 3389.00 577.557  -2
   3 -10  -6 3389.00 577.557   1
   9  -4   7 10429.8 761.026  -2
  -3  10   5 10429.8 761.026   1
  -3  10   4 249.184 805.030   1
  -8   4  -7 920.632 984.375  -2
   3 -10  -4 920.632 984.375   1
  -8   5  -7 40924.1 1123.07  -2
   3 -10  -3 40924.1 1123.07   1
   3 -10  -2 2201.81 686.917   1
  -7   5  -7 2985.57 2207.79  -2
   3 -10  -2 2985.57 2207.79   1
  -7   6  -7 194430. 2100.73  -2
   3 -10  -1 194430. 2100.73   1
   3 -10   0 1465.30 369.345   1
   6  -7   7 120212. 1743.88  -2
  -3  10  -1 120212. 1743.88   1
   3 -10   2 28.7022 573.446   1
  -5   8  -7 5443.67 824.309  -2
   3 -10   3 5443.67 824.309   1
   3 -10   4 131.698 530.361   1
  -4   9  -7 131602. 1218.84  -2
   3 -10   5 131602. 1218.84   1
  -3  10  -6 1837.86 528.038   1
  -3  10  -7 123911. 971.724  -2
   3 -10   7 123911. 971.724   1
  -3  10  -8 569.882 421.471   1
  -2  11  -7 11591.5 701.120  -2
   3 -10   9 11591.5 701.120   1
  -3  10 -10 232.835 721.916   1
  -1  12  -7 27063.3 1329.19  -2
   3 -10  11 27063.3 1329.19   1
   3 -10  12 1285.32 820.262   1
   0  13  -7 98558.2 1944.71  -2
   3 -10  13 98558.2 1944.71   1
   3 -10  14 7354.94 1049.06   1
   1  14  -7 26677.8 1471.87  -2
   3 -10  15 26677.8 1471.87   1
   3 -10  16-642.135 1052.41   1
  -1 -15   7 3967.77 2094.15  -2
  -3  10 -16 3967.77 2094.15   1
   2  15  -7 2339.47 1261.75  -2
   3 -10  17 2339.47 1261.75   1
   3 -10  18 1424.54 1414.35   1
  -2 -16   7 2212.31 1924.88  -2
  -3  10 -18 2212.31 1924.88   1
   3  16  -7 43088.2 1815.09  -2
   3 -10  19 43088.2 1815.09   1
 -13  -2  -6 6031.53 2130.58  -2
   3  -9 -15 6031.53 2130.58   1
  13   1   6 42606.5 2031.86  -2
  -3   9  14 42606.5 2031.86   1
  12   1   6 12983.7 1649.54  -2
  -3   9  13 12983.7 1649.54   1
 -12   0  -6 35996.2 1575.95  -2
   3  -9 -12 35996.2 1575.95   1
 -11   0  -6 3009.44 1213.75  -2
   3  -9 -11 3009.44 1213.75   1
  11  -1   6 2865.10 1233.04  -2
  -3   9  10 2865.10 1233.04   1
   3  -9  -9 787.790 2194.14   1
 -10   1  -6 1741.79 640.730  -2
   3  -9  -9 1741.79 640.730   1
  10  -2   6 85064.4 1174.23  -2
  -3   9   8 85064.4 1174.23   1
   3  -9  -7 4380.12 638.491   1
  -9   2  -6 8858.51 829.660  -2
   3  -9  -7 8858.51 829.660   1
   9  -3   6 114765. 962.233  -2
  -3   9   6 114765. 962.233   1
  -3   9   5 1781.85 668.784   1
  -8   3  -6 2850.51 572.705  -2
   3  -9  -5 2850.51 572.705   1
  -8   4  -6 1509.64 436.488  -2
   3  -9  -4 1509.64 436.488   1
  -3   9   3-13.6764 450.349   1
  -7   5  -6 78922.2 1148.91  -2
   3  -9  -2 78922.2 1148.91   1
  -3   9   1 963.256 481.306   1
  -6   6  -6 181353. 1351.46  -2
   3  -9   0 181353. 1351.46   1
   3  -9   1 74.0179 507.865   1
  -5   7  -6 90390.8 1362.55  -2
   3  -9   2 90390.8 1362.55   1
  -3   9  -3 72.6868 489.483   1
  -4   8  -6 15574.5 764.031  -2
   3  -9   4 15574.5 764.031   1
   3  -9   5 9.27816 468.792   1
  -3   9  -6 198726. 1134.47  -2
   3  -9   6 198726. 1134.47   1
   3  -9   7 1594.45 463.061   1
  -2  10  -6 108955. 1156.40  -2
   3  -9   8 108955. 1156.40   1
   3  -9   9 592.788 680.256   1
  -1  11  -6 694.532 564.464  -2
   3  -9  10 694.532 564.464   1
   3  -9  11-248.755 771.642   1
   0 -12   6 19631.3 1270.26  -2
  -3   9 -12 19631.3 1270.26   1
   3  -9  13 2938.34 932.006   1
   0  13  -6 3585.16 2283.50  -2
   3  -9  13 3585.16 2283.50   1
   1  13  -6 84989.1 2071.76  -2
   3  -9  14 84989.1 2071.76   1
   3  -9  15 1628.97 990.648   1
  -1 -14   6 5932.27 2743.59  -2
  -3   9 -15 5932.27 2743.59   1
  -2 -14   6 44503.6 1462.23  -2
  -3   9 -16 44503.6 1462.23   1
  -3   9 -17-1075.27 1137.27   1
  -2 -15   6 1853.56 2334.40  -2
  -3   9 -17 1853.56 2334.40   1
  -3 -15   6 1307.11 1028.77  -2
  -3   9 -18 1307.11 1028.77   1
   3  -9  19 4133.39 1889.94   1
   3  16  -6 4987.81 1844.54  -2
   3  -9  19 4987.81 1844.54   1
  -4 -16   6 44666.1 1872.01  -2
  -3   9 -20 44666.1 1872.01   1
  13   3   5 926.115 2044.37  -2
  -3   8  16 926.115 2044.37   1
 -13  -2  -5 15352.2 2148.11  -2
   3  -8 -15 15352.2 2148.11   1
  12   2   5 9423.28 1563.48  -2
  -3   8  14 9423.28 1563.48   1
 -12  -1  -5 51963.7 1695.45  -2
   3  -8 -13 51963.7 1695.45   1
 -11  -1  -5 15369.2 1138.45  -2
   3  -8 -12 15369.2 1138.45   1
  11   0   5 62516.5 1479.20  -2
  -3   8  11 62516.5 1479.20   1
  10   0   5 1200.56 466.930  -2
  -3   8  10 1200.56 466.930   1
 -10   1  -5 1413.44 478.123  -2
   3  -8  -9 1413.44 478.123   1
   3  -8  -8 1153.35 572.788   1
   9  -1   5 1949.42 578.217  -2
  -3   8   8 1949.42 578.217   1
  -9   2  -5 109794. 900.968  -2
   3  -8  -7 109794. 900.968   1
   3  -8  -6 6854.92 405.693   1
  -8   2  -5 10520.0 944.275  -2
   3  -8  -6 10520.0 944.275   1
  -8   3  -5 156156. 1236.56  -2
   3  -8  -5 156156. 1236.56   1
   3  -8  -4 6562.56 421.629   1
   7  -4   5 22651.7 681.918  -2
  -3   8   3 22651.7 681.918   1
   3  -8  -2-102.938 395.908   1
  -6   5  -5 30147.8 462.828  -2
   3  -8  -1 30147.8 462.828   1
   3  -8   0 98.0443 293.447   1
  -5   6  -5 198586. 1684.05  -2
   3  -8   1 198586. 1684.05   1
  -3   8  -2 320.513 423.413   1
  -4   7  -5 100418. 1269.71  -2
   3  -8   3 100418. 1269.71   1
   3  -8   4-145.384 423.308   1
  -3   8  -5 34826.4 476.510  -2
   3  -8   5 34826.4 476.510   1
   3  -8   6 480.234 405.703   1
  -2   9  -5 223009. 2395.14  -2
   3  -8   7 223009. 2395.14   1
   3  -8   8 682.712 654.958   1
   1 -10   5 156030. 2204.40  -2
  -3   8  -9 156030. 2204.40   1
   3  -8  10-22.1049 680.143   1
   0  11  -5 7442.58 651.592  -2
   3  -8  11 7442.58 651.592   1
   3  -8  12-596.891 848.428   1
   1  12  -5 23409.3 1232.52  -2
   3  -8  13 23409.3 1232.52   1
   3  -8  14 4014.04 886.460   1
  -1 -13   5 6116.34 2553.62  -2
  -3   8 -14 6116.34 2553.62   1
  -2 -13   5 67643.6 1590.54  -2
  -3   8 -15 67643.6 1590.54   1
   3  -8  16 5940.90 1115.02   1
  -2 -14   5 12190.0 2455.51  -2
  -3   8 -16 12190.0 2455.51   1
  -3 -14   5 22649.0 1447.07  -2
  -3   8 -17 22649.0 1447.07   1
   3  -8  18-894.924 2022.86   1
   3  15  -5 1348.68 1154.88  -2
   3  -8  18 1348.68 1154.88   1
   4  15  -5 1099.28 1414.18  -2
   3  -8  19 1099.28 1414.18   1
   4  16  -5 1454.41 1169.02  -2
   3  -8  20 1454.41 1169.02   1
  13   4   4 12375.0 2843.77  -2
  -3   7  17 12375.0 2843.77   1
 -13  -3  -4 8079.82 2053.78  -2
   3  -7 -16 8079.82 2053.78   1
 -12  -3  -4 1081.25 1688.90  -2
   3  -7 -15 1081.25 1688.90   1
 -12  -2  -4 25298.1 1439.61  -2
   3  -7 -14 25298.1 1439.61   1
 -11  -2  -4 6453.98 1209.13  -2
   3  -7 -13 6453.98 1209.13   1
  11   1   4 90827.9 1564.46  -2
  -3   7  12 90827.9 1564.46   1
  10   1   4 12295.9 986.536  -2
  -3   7  11 12295.9 986.536   1
   3  -7 -10 37209.3 1330.44   1
  10   0   4 55842.8 813.287  -2
  -3   7  10 55842.8 813.287   1
   3  -7  -9 1604.28 522.626   1
   9   0   4 1571.12 484.822  -2
  -3   7   9 1571.12 484.822   1
   9  -1   4 12018.7 475.333  -2
  -3   7   8 12018.7 475.333   1
  -3   7   7 1811.60 292.856   1
  -8   1  -4 1810.06 1861.28  -2
   3  -7  -7 1810.06 1861.28   1
  -8   2  -4 198001. 992.608  -2
   3  -7  -6 198001. 992.608   1
   3  -7  -5 8469.77 360.254   1
   7  -3   4 243751. 1386.85  -2
  -3   7   4 243751. 1386.85   1
   3  -7  -3 4315.87 368.371   1
  -6   4  -4 43732.4 750.469  -2
   3  -7  -2 43732.4 750.469   1
   3  -7  -1 109.274 215.540   1
  -5   5  -4 28616.4 587.544  -2
   3  -7   0 28616.4 587.544   1
   3  -7   1 205.688 352.940   1
   4  -6   4 215117. 1535.20  -2
  -3   7  -2 215117. 1535.20   1
   3  -7   3 165.015 378.734   1
   3  -7   4 130759. 565.191  -2
  -3   7  -4 130759. 565.191   1
   3  -7   5 72.9062 349.717   1
  -2   8  -4 14661.1 841.611  -2
   3  -7   6 14661.1 841.611   1
  -3   7  -7 277.666 538.354   1
   1  -9   4 255123. 2486.50  -2
  -3   7  -8 255123. 2486.50   1
  -3   7  -9 2601.63 412.964   1
   0  10  -4 173663. 1810.30  -2
   3  -7  10 173663. 1810.30   1
   3  -7  11 1679.17 572.770   1
   0  11  -4 1027.16 1709.73  -2
   3  -7  11 1027.16 1709.73   1
   1  11  -4 1447.75 675.673  -2
   3  -7  12 1447.75 675.673   1
   3  -7  13 383.223 767.147   1
   1  12  -4 2149.17 1545.34  -2
   3  -7  13 2149.17 1545.34   1
   2  12  -4 37075.5 1210.04  -2
   3  -7  14 37075.5 1210.04   1
   3  -7  15 4613.83 824.576   1
  -2 -13   4 6830.20 2031.26  -2
  -3   7 -15 6830.20 2031.26   1
   3  13  -4 78320.7 1568.36  -2
   3  -7  16 78320.7 1568.36   1
   3  -7  17 2166.53 1828.40   1
  -3 -14   4 7270.81 1414.62  -2
  -3   7 -17 7270.81 1414.62   1
   4  14  -4 42758.9 1550.99  -2
   3  -7  18 42758.9 1550.99   1
  -4 -15   4 587.731 1338.81  -2
  -3   7 -19 587.731 1338.81   1
   5  15  -4 2122.28 2690.85  -2
   3  -7  20 2122.28 2690.85   1
  13   5   3 12665.9 2301.15  -2
  -3   6  18 12665.9 2301.15   1
 -13  -4  -3 49730.9 3250.69  -2
   3  -6 -17 49730.9 3250.69   1
 -12  -4  -3 12163.1 2552.02  -2
   3  -6 -16 12163.1 2552.02   1
  12   3   3 11184.3 1520.07  -2
  -3   6  15 11184.3 1520.07   1
 -11  -3  -3 1988.67 1099.39  -2
   3  -6 -14 1988.67 1099.39   1
  11   2   3 18300.1 1037.06  -2
  -3   6  13 18300.1 1037.06   1
 -10  -2  -3 10503.2 900.016  -2
   3  -6 -12 10503.2 900.016   1
   3  -6 -11 46806.8 1561.82   1
  10   1   3 89496.3 1177.75  -2
  -3   6  11 89496.3 1177.75   1
   3  -6 -10 9292.66 442.499   1
   9   1   3 13949.3 502.382  -2
  -3   6  10 13949.3 502.382   1
  -3   6   9 28004.5 476.055   1
  -9   0  -3 52447.7 529.647  -2
   3  -6  -9 52447.7 529.647   1
  -3   6   8 1361.65 267.651   1
  -8   0  -3 387.436 744.502  -2
   3  -6  -8 387.436 744.502   1
   8  -1   3 13229.6 376.055  -2
  -3   6   7 13229.6 376.055   1
   3  -6  -6 6085.23 239.641   1
  -7   2  -3 206774. 870.108  -2
   3  -6  -5 206774. 870.108   1
   3  -6  -4 8264.22 285.436   1
  -6   3  -3 236912. 1123.86  -2
   3  -6  -3 236912. 1123.86   1
   3  -6  -2 3192.78 272.133   1
  -5   4  -3 8673.73 328.734  -2
   3  -6  -1 8673.73 328.734   1
   3  -6   0 446.809 240.574   1
   4  -5   3 229851. 1473.21  -2
  -3   6  -1 229851. 1473.21   1
   3  -6   2 4109.23 328.639   1
  -3   6  -3 432889. 942.978  -2
   3  -6   3 432889. 942.978   1
   3  -6   4 256.361 321.296   1
   2  -7   3 184124. 1583.04  -2
  -3   6  -5 184124. 1583.04   1
   3  -6   6 583.037 396.943   1
   1  -8   3 630.211 264.360  -2
  -3   6  -7 630.211 264.360   1
   3  -6   8 4579.95 410.712   1
   0   9  -3 200765. 1596.57  -2
   3  -6   9 200765. 1596.57   1
  -3   6 -10 7447.18 477.437   1
   1  10  -3 153560. 1370.91  -2
   3  -6  11 153560. 1370.91   1
   3  -6  12 1307.72 435.919   1
   2  11  -3 11133.0 846.430  -2
   3  -6  13 11133.0 846.430   1
   3  -6  14-261.555 673.174   1
  -2 -12   3-135.456 1966.58  -2
  -3   6 -14-135.456 1966.58   1
  -3 -12   3 23912.4 967.648  -2
  -3   6 -15 23912.4 967.648   1
   3  -6  16 1742.53 942.817   1
  -3 -13   3 1300.43 1136.72  -2
  -3   6 -16 1300.43 1136.72   1
  -4 -13   3 72168.8 1454.77  -2
  -3   6 -17 72168.8 1454.77   1
   4  14  -3 6533.45 939.852  -2
   3  -6  18 6533.45 939.852   1
   5  14  -3 43489.9 1393.91  -2
   3  -6  19 43489.9 1393.91   1
  -5 -15   3 89.2441 1448.15  -2
  -3   6 -20 89.2441 1448.15   1
  -6 -15   3 957.258 1348.87  -2
  -3   6 -21 957.258 1348.87   1
  13   6   2 1834.57 1665.18  -2
  -3   5  19 1834.57 1665.18   1
  13   5   2 25883.8 2306.63  -2
  -3   5  18 25883.8 2306.63   1
 -12  -5  -2 14539.6 2089.65  -2
   3  -5 -17 14539.6 2089.65   1
  12   4   2 70864.9 3216.79  -2
  -3   5  16 70864.9 3216.79   1
  11   4   2 18621.8 1683.48  -2
  -3   5  15 18621.8 1683.48   1
  11   3   2 20521.4 1184.30  -2
  -3   5  14 20521.4 1184.30   1
   3  -5 -13 3037.19 1217.33   1
  10   3   2 2052.87 678.076  -2
  -3   5  13 2052.87 678.076   1
  10   2   2 22198.1 817.854  -2
  -3   5  12 22198.1 817.854   1
   3  -5 -11 8945.82 1037.73   1
   9   2   2 11708.5 343.956  -2
  -3   5  11 11708.5 343.956   1
  -9  -1  -2 168552. 726.745  -2
   3  -5 -10 168552. 726.745   1
  -3   5   9 8603.38 252.701   1
  -8  -1  -2 20330.8 1644.78  -2
   3  -5  -9 20330.8 1644.78   1
  -3   5   8 64189.8 1079.69   1
   8   0   2 102971. 657.170  -2
  -3   5   8 102971. 657.170   1
  -3   5   7 890.739 178.544   1
  -7   1  -2 9390.44 279.807  -2
   3  -5  -6 9390.44 279.807   1
   3  -5  -5 2584.94 224.543   1
   6  -2   2 277912. 939.939  -2
  -3   5   4 277912. 939.939   1
  -3   5   3 1860.58 221.865   1
   5  -3   2 283816. 1059.84  -2
  -3   5   2 283816. 1059.84   1
   3  -5  -1 881.419 170.901   1
  -4   4  -2 30832.7 375.401  -2
   3  -5   0 30832.7 375.401   1
   3  -5   1 1445.94 189.902   1
  -3   5  -2 100039. 365.246  -2
   3  -5   2 100039. 365.246   1
  -3   5  -3 1831.03 226.346   1
  -2   6  -2 166058. 689.439  -2
   3  -5   4 166058. 689.439   1
   3  -5   5 73.0752 247.656   1
   1  -7   2 197593. 1089.27  -2
  -3   5  -6 197593. 1089.27   1
  -3   5  -7 24.8034 214.634   1
   0  -8   2 1199.81 325.720  -2
  -3   5  -8 1199.81 325.720   1
  -3   5  -9 918.518 285.638   1
   1   9  -2 127250. 974.374  -2
   3  -5  10 127250. 974.374   1
   3  -5  11 2311.31 343.919   1
   2  10  -2 161356. 1373.79  -2
   3  -5  12 161356. 1373.79   1
   3  -5  13 5940.13 673.930   1
  -2 -11   2 4472.21 1405.31  -2
  -3   5 -13 4472.21 1405.31   1
   3  11  -2 34970.6 887.524  -2
   3  -5  14 34970.6 887.524   1
   3  -5  15-701.081 1826.95   1
   3  12  -2 522.608 803.482  -2
   3  -5  15 522.608 803.482   1
   4  12  -2 8235.55 891.905  -2
   3  -5  16 8235.55 891.905   1
  -4 -13   2 4920.52 927.207  -2
  -3   5 -17 4920.52 927.207   1
  -5 -13   2 68248.7 1314.03  -2
  -3   5 -18 68248.7 1314.03   1
   5  14  -2 6817.35 1074.38  -2
   3  -5  19 6817.35 1074.38   1
   6  14  -2 30934.4 1255.02  -2
   3  -5  20 30934.4 1255.02   1
   6  15  -2 714.936 1056.68  -2
   3  -5  21 714.936 1056.68   1
  13   6   1 911.004 1420.23  -2
  -3   4  19 911.004 1420.23   1
 -12  -6  -1 1464.51 1364.98  -2
   3  -4 -18 1464.51 1364.98   1
  12   5   1 42363.3 1913.66  -2
  -3   4  17 42363.3 1913.66   1
  11   5   1 25632.0 1374.49  -2
  -3   4  16 25632.0 1374.49   1
 -11  -4  -1 88980.8 1572.68  -2
   3  -4 -15 88980.8 1572.68   1
   3  -4 -14 19933.9 1790.82   1
 -10  -4  -1 23234.3 1063.15  -2
   3  -4 -14 23234.3 1063.15   1
 -10  -3  -1 23383.2 781.926  -2
   3  -4 -13 23383.2 781.926   1
   3  -4 -12 773.056 665.152   1
  -9  -3  -1 1130.08 578.558  -2
   3  -4 -12 1130.08 578.558   1
   3  -4 -11 15855.4 624.059   1
   9   2   1 49133.9 390.735  -2
  -3   4  11 49133.9 390.735   1
  -3   4  10 10820.5 233.440   1
   8   2   1 16436.1 456.972  -2
  -3   4  10 16436.1 456.972   1
  -8  -1  -1 222804. 717.867  -2
   3  -4  -9 222804. 717.867   1
   3  -4  -8 17136.9 220.597   1
   7   0   1 206905. 703.618  -2
  -3   4   7 206905. 703.618   1
  -3   4   6 2352.15 145.112   1
   6  -1   1 13152.9 266.013  -2
  -3   4   5 13152.9 266.013   1
   3  -4  -4 331.522 148.497   1
  -5   2  -1 267330. 871.047  -2
   3  -4  -3 267330. 871.047   1
  -3   4   2 2869.27 140.401   1
  -4   3  -1 624695. 1248.05  -2
   3  -4  -1 624695. 1248.05   1
   3  -4   0 1317.95 149.082   1
   3  -4   1 136749. 332.685  -2
  -3   4  -1 136749. 332.685   1
   3  -4   2 316.325 152.528   1
   2  -5   1 150226. 658.856  -2
  -3   4  -3 150226. 658.856   1
   3  -4   4 133.134 171.906   1
   1  -6   1 166774. 815.038  -2
  -3   4  -5 166774. 815.038   1
   3  -4   6 49.0694 190.956   1
   0  -7   1 135141. 931.453  -2
  -3   4  -7 135141. 931.453   1
   3  -4   8 408.663 245.907   1
  -1  -8   1 1500.09 292.003  -2
  -3   4  -9 1500.09 292.003   1
  -3   4 -10 125.859 231.286   1
  -2  -9   1 84739.5 682.170  -2
  -3   4 -11 84739.5 682.170   1
   3  -4  12 4222.68 380.529   1
  -2 -10   1 8328.33 808.282  -2
  -3   4 -12 8328.33 808.282   1
   3  10  -1 185066. 1078.46  -2
   3  -4  13 185066. 1078.46   1
   3  -4  14 6274.43 503.434   1
  -3 -11   1 10673.3 837.302  -2
  -3   4 -14 10673.3 837.302   1
   4  11  -1 26847.9 708.924  -2
   3  -4  15 26847.9 708.924   1
  -3   4 -16 36.4434 1091.71   1
   4  12  -1 268.750 681.192  -2
   3  -4  16 268.750 681.192   1
  -5 -12   1 7271.24 875.024  -2
  -3   4 -17 7271.24 875.024   1
   5  13  -1 5420.53 928.186  -2
   3  -4  18 5420.53 928.186   1
   6  13  -1 66182.4 1288.07  -2
   3  -4  19 66182.4 1288.07   1
   6  14  -1 11659.7 1095.78  -2
   3  -4  20 11659.7 1095.78   1
  -7 -14   1 30589.4 1853.27  -2
  -3   4 -21 30589.4 1853.27   1
 -13  -7   0 34457.5 1788.34  -2
   3  -3 -20 34457.5 1788.34   1
  12   7   0 6803.44 1508.46  -2
  -3   3  19 6803.44 1508.46   1
 -12  -6   0 4028.24 1039.09  -2
   3  -3 -18 4028.24 1039.09   1
  11   6   0 2227.13 1106.64  -2
  -3   3  17 2227.13 1106.64   1
   3  -3 -16 23000.7 2369.02   1
  11   5   0 54548.3 1535.68  -2
  -3   3  16 54548.3 1535.68   1
 -10  -5   0 28790.8 1107.67  -2
   3  -3 -15 28790.8 1107.67   1
  10   4   0 92518.2 1263.28  -2
  -3   3  14 92518.2 1263.28   1
   3  -3 -13 9887.59 1168.66   1
   9   4   0 10113.7 693.765  -2
  -3   3  13 10113.7 693.765   1
  -9  -3   0 14190.7 551.204  -2
   3  -3 -12 14190.7 551.204   1
  -3   3  11-80.5997 329.935   1
   8   3   0-522.915 2065.21  -2
  -3   3  11-522.915 2065.21   1
  -8  -2   0 44029.5 655.442  -2
   3  -3 -10 44029.5 655.442   1
  -3   3   9 6277.39 327.367   1
   7   1   0 223094. 530.461  -2
  -3   3   8 223094. 530.461   1
  -3   3   7 8883.20 144.545   1
   6   0   0 268167. 684.684  -2
  -3   3   6 268167. 684.684   1
  -3   3   5 230.630 131.182   1
  -5   1   0 7669.54 210.565  -2
   3  -3  -4 7669.54 210.565   1
  -3   3   3 3393.26 142.770   1
  -4   2   0 335280. 825.447  -2
   3  -3  -2 335280. 825.447   1
  -3   3   1 3290.95 112.165   1
   3  -3   0 266516. 385.344  -2
  -3   3   0 266516. 385.344   1
  -3   3  -1 2889.98 125.736   1
   2  -4   0 37322.4 319.380  -2
  -3   3  -2 37322.4 319.380   1
  -3   3  -3 1163.84 123.064   1
  -1   5   0 28013.9 317.277  -2
   3  -3   4 28013.9 317.277   1
  -3   3  -5 162.788 147.421   1
   0  -6   0 261069. 889.897  -2
  -3   3  -6 261069. 889.897   1
   3  -3   7 612.171 198.136   1
   1   7   0 186536. 883.245  -2
   3  -3   8 186536. 883.245   1
   3  -3   9 341.671 206.931   1
  -2  -8   0 2123.61 283.967  -2
  -3   3 -10 2123.61 283.967   1
   3  -3  11-2.23862 252.782   1
  -3   3 -12 57174.8 1026.49   1
  -3  -9   0 86301.4 781.671  -2
  -3   3 -12 86301.4 781.671   1
   3  -3  13 4737.45 554.434   1
   3  10   0 4130.02 611.086  -2
   3  -3  13 4130.02 611.086   1
   4  10   0 143935. 980.466  -2
   3  -3  14 143935. 980.466   1
   4  11   0 4664.34 613.216  -2
   3  -3  15 4664.34 613.216   1
   5  11   0 29380.4 845.592  -2
   3  -3  16 29380.4 845.592   1
  -3   3 -17 167.815 1262.68   1
   5  12   0 389.291 986.082  -2
   3  -3  17 389.291 986.082   1
  -6 -12   0 8495.92 875.973  -2
  -3   3 -18 8495.92 875.973   1
   6  13   0 9844.47 978.067  -2
   3  -3  19 9844.47 978.067   1
   7  13   0 59901.3 1275.89  -2
   3  -3  20 59901.3 1275.89   1
  -7 -14   0 8399.71 1697.37  -2
  -3   3 -21 8399.71 1697.37   1
 -12  -8   1 38634.4 1848.17  -2
   3  -2 -20 38634.4 1848.17   1
  12   7  -1 43296.9 1718.03  -2
  -3   2  19 43296.9 1718.03   1
  11   7  -1 19001.1 1318.29  -2
  -3   2  18 19001.1 1318.29   1
  11   6  -1 1239.28 939.402  -2
  -3   2  17 1239.28 939.402   1
   3  -2 -16-607.546 1938.75   1
 -10  -6   1 5910.91 880.702  -2
   3  -2 -16 5910.91 880.702   1
 -10  -5   1 58512.6 1229.51  -2
   3  -2 -15 58512.6 1229.51   1
   3  -2 -14 21799.9 1479.00   1
   9   5  -1 32472.1 881.961  -2
  -3   2  14 32472.1 881.961   1
  -9  -4   1 126112. 1228.60  -2
   3  -2 -13 126112. 1228.60   1
   3  -2 -12 5832.79 496.189   1
   8   4  -1 9121.94 1241.59  -2
  -3   2  12 9121.94 1241.59   1
   8   3  -1 50469.3 601.019  -2
  -3   2  11 50469.3 601.019   1
  -3   2  10 6704.36 278.967   1
  -7  -2   1 8316.39 347.666  -2
   3  -2  -9 8316.39 347.666   1
   3  -2  -8 1134.90 210.627   1
   6   1  -1 158779. 815.953  -2
  -3   2   7 158779. 815.953   1
  -3   2   6 6951.05 228.813   1
  -5   0   1 154087. 412.512  -2
   3  -2  -5 154087. 412.512   1
   3  -2  -4 5863.62 121.140   1
  -4   1   1 13880.6 186.097  -2
   3  -2  -3 13880.6 186.097   1
  -3   2   2 138.949 92.3652   1
  -3   2   1 222429. 302.493  -2
   3  -2  -1 222429. 302.493   1
   3  -2   0 1039.11 94.0102   1
   2  -3  -1 844714. 1145.55  -2
  -3   2  -1 844714. 1145.55   1
  -3   2  -2 14200.2 162.996   1
  -1   4   1 316567. 757.414  -2
   3  -2   3 316567. 757.414   1
  -3   2  -4 647.332 123.942   1
   3  -2   5 3476.23 271.208   1
   0   5   1 4246.22 223.608  -2
   3  -2   5 4246.22 223.608   1
  -3   2  -6 180.847 160.249   1
   1   6   1 162714. 824.756  -2
   3  -2   7 162714. 824.756   1
   3  -2   8 13892.8 281.198   1
  -1  -7  -1 14192.0 895.904  -2
  -3   2  -8 14192.0 895.904   1
  -2  -7  -1 123626. 654.139  -2
  -3   2  -9 123626. 654.139   1
   3  -2  10 1194.20 237.176   1
  -2  -8  -1 2904.21 714.526  -2
  -3   2 -10 2904.21 714.526   1
   3  -2  11 214.980 351.603   1
  -3  -8  -1 7838.37 334.319  -2
  -3   2 -11 7838.37 334.319   1
  -3   2 -12 755.596 279.136   1
  -3  -9  -1 2712.44 581.191  -2
  -3   2 -12 2712.44 581.191   1
   3  -2  13 29875.9 814.411   1
   4   9   1 55291.5 646.709  -2
   3  -2  13 55291.5 646.709   1
   3  -2  14 5234.73 1749.55   1
  -4 -10  -1 8959.66 590.184  -2
  -3   2 -14 8959.66 590.184   1
   5  10   1 112676. 1127.58  -2
   3  -2  15 112676. 1127.58   1
   5  11   1 10839.1 735.481  -2
   3  -2  16 10839.1 735.481   1
   6  11   1 25141.7 852.581  -2
   3  -2  17 25141.7 852.581   1
  -3   2 -18-336.565 1482.09   1
   6  12   1 1649.51 921.362  -2
   3  -2  18 1649.51 921.362   1
   7  12   1 15578.9 948.649  -2
   3  -2  19 15578.9 948.649   1
   7  13   1 7634.42 1068.12  -2
   3  -2  20 7634.42 1068.12   1
  -3   2 -21 19616.5 3046.13   1
   8  13   1 34091.9 2039.30  -2
   3  -2  21 34091.9 2039.30   1
  12   9  -2 11744.7 1461.73  -2
  -3   1  21 11744.7 1461.73   1
 -12  -8   2 45747.4 1631.29  -2
   3  -1 -20 45747.4 1631.29   1
  11   8  -2 26928.4 1425.93  -2
  -3   1  19 26928.4 1425.93   1
  11   7  -2 46333.8 1374.44  -2
  -3   1  18 46333.8 1374.44   1
   3  -1 -17 7443.50 2318.56   1
  10   7  -2 7939.24 945.566  -2
  -3   1  17 7939.24 945.566   1
  10   6  -2 974.520 731.174  -2
  -3   1  16 974.520 731.174   1
   3  -1 -15 1432.92 1866.72   1
   9   6  -2 2307.78 612.844  -2
  -3   1  15 2307.78 612.844   1
  -9  -5   2 113955. 1349.25  -2
   3  -1 -14 113955. 1349.25   1
   3  -1 -13 25488.1 762.592   1
   8   5  -2 34190.8 946.154  -2
  -3   1  13 34190.8 946.154   1
   8   4  -2 204892. 1300.90  -2
  -3   1  12 204892. 1300.90   1
  -3   1  11 12128.0 417.921   1
   7   3  -2 45926.6 677.734  -2
  -3   1  10 45926.6 677.734   1
   3  -1  -9 2659.65 277.830   1
  -6  -2   2 6214.59 294.013  -2
   3  -1  -8 6214.59 294.013   1
   3  -1  -7 5637.14 215.123   1
   5   1  -2 108894. 661.022  -2
  -3   1   6 108894. 661.022   1
   3  -1  -5 8913.75 182.811   1
   4   0  -2 386173. 860.929  -2
  -3   1   4 386173. 860.929   1
   3  -1  -3 13490.1 119.173   1
   3  -1  -2 66634.9 198.205  -2
  -3   1   2 66634.9 198.205   1
   3  -1  -1 3300.53 103.698   1
  -2   2   2 495580. 875.624  -2
   3  -1   0 495580. 875.624   1
   3  -1   1 3305.13 116.071   1
  -1   3   2 387430. 806.935  -2
   3  -1   2 387430. 806.935   1
  -3   1  -3 87.3238 103.424   1
   0   4   2 88386.9 379.672  -2
   3  -1   4 88386.9 379.672   1
  -3   1  -5 3599.96 147.598   1
  -1  -5  -2 5875.49 219.056  -2
  -3   1  -6 5875.49 219.056   1
   3  -1   7 3754.66 219.051   1
  -2  -6  -2 218944. 840.536  -2
  -3   1  -8 218944. 840.536   1
   3  -1   9 3549.52 241.096   1
   3   7   2 227399. 848.592  -2
   3  -1  10 227399. 848.592   1
  -3   1 -11 210.303 284.522   1
  -3  -8  -2 1843.08 483.906  -2
  -3   1 -11 1843.08 483.906   1
  -3   1 -12 1145.80 377.911   1
   4   8   2 5396.49 385.457  -2
   3  -1  12 5396.49 385.457   1
   3  -1  13 2025.31 506.260   1
   4   9   2 1305.90 431.444  -2
   3  -1  13 1305.90 431.444   1
   5   9   2 79838.3 832.077  -2
   3  -1  14 79838.3 832.077   1
   5  10   2 11867.5 624.637  -2
   3  -1  15 11867.5 624.637   1
  -6 -10  -2 115906. 1158.99  -2
  -3   1 -16 115906. 1158.99   1
   6  11   2 6537.89 762.726  -2
   3  -1  17 6537.89 762.726   1
  -7 -11  -2 20944.3 880.319  -2
  -3   1 -18 20944.3 880.319   1
   7  12   2 374.415 1110.42  -2
   3  -1  19 374.415 1110.42   1
  -3   1 -20 11320.9 2602.32   1
  -8 -12  -2 10238.8 1640.54  -2
  -3   1 -20 10238.8 1640.54   1
  -8 -13  -2 7071.27 1556.80  -2
  -3   1 -21 7071.27 1556.80   1
  12   9  -3 3947.06 1492.81  -2
  -3   0  21 3947.06 1492.81   1
  11   9  -3 3862.35 1252.38  -2
  -3   0  20 3862.35 1252.38   1
  11   8  -3 45419.5 1465.61  -2
  -3   0  19 45419.5 1465.61   1
  10   8  -3 25068.2 1225.62  -2
  -3   0  18 25068.2 1225.62   1
  10   7  -3 40428.4 1116.89  -2
  -3   0  17 40428.4 1116.89   1
   3   0 -16 3410.46 1406.67   1
   9   7  -3 1887.94 649.773  -2
  -3   0  16 1887.94 649.773   1
   9   6  -3 3145.76 702.424  -2
  -3   0  15 3145.76 702.424   1
   3   0 -14 2240.00 982.271   1
  -8  -6   3 5437.92 899.180  -2
   3   0 -14 5437.92 899.180   1
   8   5  -3 63754.4 883.278  -2
  -3   0  13 63754.4 883.278   1
   3   0 -12 13254.8 432.237   1
  -7  -4   3 134237. 1055.92  -2
   3   0 -11 134237. 1055.92   1
  -3   0  10 12936.3 349.962   1
  -6  -3   3 32771.6 534.522  -2
   3   0  -9 32771.6 534.522   1
  -3   0   8 618.910 238.520   1
  -5  -2   3 21654.4 420.424  -2
   3   0  -7 21654.4 420.424   1
  -3   0   6 3314.72 182.113   1
   4   1  -3 204633. 771.723  -2
  -3   0   5 204633. 771.723   1
   3   0  -4 5265.56 97.4008   1
   3   0  -3 264901. 349.560  -2
  -3   0   3 264901. 349.560   1
  -3   0   2 1739.88 95.4948   1
   2  -1  -3 12897.3 184.807  -2
  -3   0   1 12897.3 184.807   1
   3   0   0 194.649 91.9026   1
  -1   2   3 220232. 558.929  -2
   3   0   1 220232. 558.929   1
  -3   0  -2 85.3002 96.8231   1
  -3   0  -3 129951. 1036.97   1
   0  -3  -3 246571. 726.677  -2
  -3   0  -3 246571. 726.677   1
  -3   0  -4 7306.05 171.608   1
   1   4   3 99724.9 490.833  -2
   3   0   5 99724.9 490.833   1
   3   0   6 178.139 179.289   1
   2   5   3 31827.7 418.279  -2
   3   0   7 31827.7 418.279   1
   3   0   8 220.234 241.041   1
  -2  -6  -3 232.819 1070.95  -2
  -3   0  -8 232.819 1070.95   1
   3   6   3 202776. 923.881  -2
   3   0   9 202776. 923.881   1
  -3   0 -10 1890.73 279.558   1
  -3  -7  -3 3207.16 947.467  -2
  -3   0 -10 3207.16 947.467   1
  -4  -7  -3 146770. 813.931  -2
  -3   0 -11 146770. 813.931   1
  -3   0 -12 121.996 290.334   1
   4   8   3 942.382 379.926  -2
   3   0  12 942.382 379.926   1
   5   8   3 8273.35 368.082  -2
   3   0  13 8273.35 368.082   1
  -5  -9  -3 948.183 441.627  -2
  -3   0 -14 948.183 441.627   1
   6   9   3 64441.6 818.578  -2
   3   0  15 64441.6 818.578   1
  -6 -10  -3 10420.9 714.463  -2
  -3   0 -16 10420.9 714.463   1
   7  10   3 85168.6 1099.07  -2
   3   0  17 85168.6 1099.07   1
   7  11   3 8514.75 836.325  -2
   3   0  18 8514.75 836.325   1
  -3   0 -19 4794.06 2275.04   1
  -8 -11  -3 19090.0 1385.99  -2
  -3   0 -19 19090.0 1385.99   1
   8  12   3 2089.36 1858.17  -2
   3   0  20 2089.36 1858.17   1
 -11 -10   4 339.132 1371.74  -2
   3   1 -21 339.132 1371.74   1
  11   9  -4 4657.13 1313.67  -2
  -3  -1  20 4657.13 1313.67   1
 -10  -9   4 13777.8 1175.32  -2
   3   1 -19 13777.8 1175.32   1
 -10  -8   4 48410.5 1384.51  -2
   3   1 -18 48410.5 1384.51   1
   9   8  -4 26934.7 1101.94  -2
  -3  -1  17 26934.7 1101.94   1
  -9  -7   4 43190.1 1130.92  -2
   3   1 -16 43190.1 1130.92   1
   3   1 -15 4670.94 923.241   1
   8   7  -4 5344.70 1008.70  -2
  -3  -1  15 5344.70 1008.70   1
   3   1 -14 1427.28 316.621   1
   8   6  -4 977.266 665.976  -2
  -3  -1  14 977.266 665.976   1
   3   1 -13 685.533 175.917   1
   7   6  -4 1106.26 1591.10  -2
  -3  -1  13 1106.26 1591.10   1
   3   1 -12 31102.1 465.996   1
   7   5  -4 67753.0 806.040  -2
  -3  -1  12 67753.0 806.040   1
   3   1 -11 12259.8 182.272   1
   6   4  -4 235736. 592.445  -2
  -3  -1  10 235736. 592.445   1
   3   1  -9 29244.4 195.397   1
  -5  -3   4 90356.7 404.454  -2
   3   1  -8 90356.7 404.454   1
  -3  -1   7 938.898 137.893   1
   4   2  -4 19570.5 244.572  -2
  -3  -1   6 19570.5 244.572   1
   3   1  -5 11467.7 131.727   1
   3   1  -4 333051. 461.451  -2
  -3  -1   4 333051. 461.451   1
   3   1  -3 9358.46 120.512   1
   2   0  -4 221056. 544.119  -2
  -3  -1   2 221056. 544.119   1
   3   1  -1 2804.76 104.367   1
  -1   1   4 69925.1 315.799  -2
   3   1   0 69925.1 315.799   1
  -3  -1  -1 345.632 100.408   1
   0  -2  -4 140443. 541.221  -2
  -3  -1  -2 140443. 541.221   1
  -3  -1  -3 75.4111 131.926   1
  -1  -3  -4 446007. 943.171  -2
  -3  -1  -4 446007. 943.171   1
  -3  -1  -5 2736.51 159.857   1
  -2  -4  -4 175169. 617.067  -2
  -3  -1  -6 175169. 617.067   1
   3   1   7 704.516 214.328   1
   3   5   4 21860.9 385.950  -2
   3   1   8 21860.9 385.950   1
   3   1   9 1994.92 254.957   1
  -3  -6  -4 1116.25 1226.39  -2
  -3  -1  -9 1116.25 1226.39   1
  -4  -6  -4 149533. 847.652  -2
  -3  -1 -10 149533. 847.652   1
   3   1  11 4910.46 512.132   1
   4   7   4 4737.90 555.565  -2
   3   1  11 4737.90 555.565   1
  -5  -7  -4 147418. 901.421  -2
  -3  -1 -12 147418. 901.421   1
   3   1  13 357.614 1085.63   1
  -5  -8  -4 1191.95 478.796  -2
  -3  -1 -13 1191.95 478.796   1
  -6  -8  -4 8916.98 591.261  -2
  -3  -1 -14 8916.98 591.261   1
   6   9   4 1181.18 484.432  -2
   3   1  15 1181.18 484.432   1
  -7  -9  -4 52921.8 886.007  -2
  -3  -1 -16 52921.8 886.007   1
   7  10   4 10973.6 776.502  -2
   3   1  17 10973.6 776.502   1
  -3  -1 -18 32032.4 2971.23   1
   8  10   4 74229.5 1162.60  -2
   3   1  18 74229.5 1162.60   1
   8  11   4 8772.44 1232.56  -2
   3   1  19 8772.44 1232.56   1
  -3  -1 -20 2815.98 2356.66   1
   9  11   4 19726.7 1497.12  -2
   3   1  20 19726.7 1497.12   1
 -11 -10   5 4126.79 1362.21  -2
   3   2 -21 4126.79 1362.21   1
 -10 -10   5 632.569 1001.83  -2
   3   2 -20 632.569 1001.83   1
 -10  -9   5 10175.6 1182.19  -2
   3   2 -19 10175.6 1182.19   1
   3   2 -18 6106.35 2645.79   1
   9   9  -5 12859.1 1134.43  -2
  -3  -2  18 12859.1 1134.43   1
   9   8  -5 58118.0 1391.53  -2
  -3  -2  17 58118.0 1391.53   1
   3   2 -16 14437.3 1286.30   1
   8   8  -5 32407.5 1321.90  -2
  -3  -2  16 32407.5 1321.90   1
  -8  -7   5 37459.1 627.850  -2
   3   2 -15 37459.1 627.850   1
  -3  -2  14 1502.21 334.945   1
   7   7  -5 4112.70 1409.52  -2
  -3  -2  14 4112.70 1409.52   1
  -7  -6   5 12447.6 339.629  -2
   3   2 -13 12447.6 339.629   1
   3   2 -12 1059.61 197.533   1
   6   6  -5 1807.96 987.959  -2
  -3  -2  12 1807.96 987.959   1
  -6  -5   5 45013.1 406.794  -2
   3   2 -11 45013.1 406.794   1
   3   2 -10 16206.1 240.371   1
  -5  -4   5 270000. 899.463  -2
   3   2  -9 270000. 899.463   1
   3   2  -8 25223.5 263.674   1
  -4  -3   5 97879.8 475.664  -2
   3   2  -7 97879.8 475.664   1
   3   2  -6 816.644 113.478   1
  -3  -2   5 53661.5 175.798  -2
   3   2  -5 53661.5 175.798   1
   3   2  -4 8182.78 135.573   1
  -2  -1   5 291779. 669.171  -2
   3   2  -3 291779. 669.171   1
   3   2  -2 4583.03 116.392   1
   1   0  -5 205528. 577.981  -2
  -3  -2   1 205528. 577.981   1
  -3  -2   0 1714.01 136.298   1
   0   1   5 22377.6 313.905  -2
   3   2   1 22377.6 313.905   1
   3   2   2 582.013 153.062   1
   3   2   3 158690. 1052.94   1
  -1  -2  -5 276732. 807.517  -2
  -3  -2  -3 276732. 807.517   1
  -3  -2  -4 3082.25 180.795   1
   2   3   5 469214. 905.592  -2
   3   2   5 469214. 905.592   1
   3   2   6 1236.49 196.691   1
   3   4   5 128904. 526.992  -2
   3   2   7 128904. 526.992   1
   3   2   8-22.5398 194.465   1
  -3  -5  -5 766.486 372.446  -2
  -3  -2  -8 766.486 372.446   1
   3   2   9 27451.6 593.788   1
   4   5   5 38227.3 508.889  -2
   3   2   9 38227.3 508.889   1
   3   2  10 3064.95 408.029   1
   4   6   5 3450.78 529.520  -2
   3   2  10 3450.78 529.520   1
   3   2  11 67252.5 1189.79   1
  -5  -6  -5 132864. 902.020  -2
  -3  -2 -11 132864. 902.020   1
   3   2  12 3361.31 701.121   1
   5   7   5 5827.54 573.407  -2
   3   2  12 5827.54 573.407   1
   6   7   5 104572. 964.486  -2
   3   2  13 104572. 964.486   1
  -6  -8  -5 56.0455 615.198  -2
  -3  -2 -14 56.0455 615.198   1
   7   8   5 3856.21 663.714  -2
   3   2  15 3856.21 663.714   1
   7   9   5 829.985 567.000  -2
   3   2  16 829.985 567.000   1
  -3  -2 -17 29008.9 2576.67   1
   8   9   5 35119.3 943.157  -2
   3   2  17 35119.3 943.157   1
   8  10   5 7695.92 824.384  -2
   3   2  18 7695.92 824.384   1
  -3  -2 -19 30262.5 3038.78   1
  -9 -10  -5 61735.4 2003.73  -2
  -3  -2 -19 61735.4 2003.73   1
   9  11   5 6057.37 1522.95  -2
   3   2  20 6057.37 1522.95   1
  -3  -3  22 18561.3 1954.23   1
 -10 -11   6 27164.1 1567.55  -2
   3   3 -21 27164.1 1567.55   1
 -10 -10   6 12633.2 1371.88  -2
   3   3 -20 12633.2 1371.88   1
   9  10  -6 1504.42 1197.93  -2
  -3  -3  19 1504.42 1197.93   1
   9   9  -6 6849.67 1047.00  -2
  -3  -3  18 6849.67 1047.00   1
   3   3 -17 6767.85 1201.32   1
   8   9  -6 16911.1 1297.09  -2
  -3  -3  17 16911.1 1297.09   1
   8   8  -6 73964.7 1339.31  -2
  -3  -3  16 73964.7 1339.31   1
   3   3 -15 8444.96 616.649   1
   7   8  -6 13355.3 1263.95  -2
  -3  -3  15 13355.3 1263.95   1
  -7  -7   6 53491.1 725.980  -2
   3   3 -14 53491.1 725.980   1
  -3  -3  13 2117.43 276.261   1
   6   7  -6 2706.40 1018.37  -2
  -3  -3  13 2706.40 1018.37   1
  -6  -6   6 5613.36 342.799  -2
   3   3 -12 5613.36 342.799   1
  -3  -3  11 594.645 245.080   1
  -5  -5   6 79707.6 571.783  -2
   3   3 -10 79707.6 571.783   1
   3   3  -9 16562.0 268.955   1
   4   4  -6 163702. 749.523  -2
  -3  -3   8 163702. 749.523   1
   3   3  -7 21012.5 230.242   1
   3   3  -6 82498.8 195.626  -2
  -3  -3   6 82498.8 195.626   1
  -3  -3   5 226.506 137.567   1
   2   2  -6 33934.9 312.468  -2
  -3  -3   4 33934.9 312.468   1
   3   3  -3 2254.65 137.695   1
   1   1  -6 153202. 603.008  -2
  -3  -3   2 153202. 603.008   1
   3   3  -1 7924.94 196.591   1
   0   0   6 225560. 846.798  -2
   3   3   0 225560. 846.798   1
  -3  -3  -1 478.940 195.719   1
  -3  -3  -2 14189.4 479.108   1
  -1  -1  -6 59912.1 517.707  -2
  -3  -3  -2 59912.1 517.707   1
   3   3   3 2855.84 176.872   1
   2   2   6 139420. 579.356  -2
   3   3   4 139420. 579.356   1
   3   3   5 13.2735 212.898   1
  -3  -3  -6 563406. 1316.76  -2
  -3  -3  -6 563406. 1316.76   1
   3   3   7 119.696 237.180   1
  -3  -4  -6 1060.47 584.437  -2
  -3  -3  -7 1060.47 584.437   1
   4   4   6 132944. 730.081  -2
   3   3   8 132944. 730.081   1
   3   3   9 101.715 362.202   1
   4   5   6 244.279 373.583  -2
   3   3   9 244.279 373.583   1
  -5  -5  -6 19279.5 482.363  -2
  -3  -3 -10 19279.5 482.363   1
   3   3  11 625.704 669.127   1
  -5  -6  -6 650.363 509.504  -2
  -3  -3 -11 650.363 509.504   1
   6   6   6 82853.7 943.506  -2
   3   3  12 82853.7 943.506   1
   6   7   6 3024.60 650.115  -2
   3   3  13 3024.60 650.115   1
   7   7   6 74359.9 1043.10  -2
   3   3  14 74359.9 1043.10   1
   7   8   6 116.278 711.074  -2
   3   3  15 116.278 711.074   1
  -3  -3 -16-41.9811 1855.24   1
   8   8   6 7449.67 851.982  -2
   3   3  16 7449.67 851.982   1
  -8  -9  -6 1234.02 687.986  -2
  -3  -3 -17 1234.02 687.986   1
  -3  -3 -18 18234.6 2557.99   1
   9   9   6 21960.7 1921.38  -2
   3   3  18 21960.7 1921.38   1
  -9 -10  -6 7633.14 1477.98  -2
  -3  -3 -19 7633.14 1477.98   1
 -10 -12   7 17499.8 2439.44  -2
   3   4 -22 17499.8 2439.44   1
  10  11  -7 50885.5 2034.42  -2
  -3  -4  21 50885.5 2034.42   1
   9  11  -7 27647.0 1619.76  -2
  -3  -4  20 27647.0 1619.76   1
  -9 -10   7 19166.5 1502.84  -2
   3   4 -19 19166.5 1502.84   1
   3   4 -18 1385.00 1435.59   1
  -8 -10   7 747.802 994.171  -2
   3   4 -18 747.802 994.171   1
  -8  -9   7 11121.3 1089.44  -2
   3   4 -17 11121.3 1089.44   1
   3   4 -16 4660.48 541.565   1
   7   9  -7 14842.3 1786.62  -2
  -3  -4  16 14842.3 1786.62   1
   7   8  -7 51494.7 934.998  -2
  -3  -4  15 51494.7 934.998   1
  -3  -4  14 16224.7 514.427   1
   6   7  -7 61716.2 721.126  -2
  -3  -4  13 61716.2 721.126   1
   3   4 -12 14744.2 370.371   1
   5   6  -7 8859.08 370.311  -2
  -3  -4  11 8859.08 370.311   1
   3   4 -10 26.3840 219.554   1
  -4  -5   7 121856. 766.128  -2
   3   4  -9 121856. 766.128   1
  -3  -4   8 27648.3 315.671   1
   3   4  -7 461239. 647.421  -2
  -3  -4   7 461239. 647.421   1
   3   4  -6 8091.39 228.534   1
   2   3  -7 179390. 744.917  -2
  -3  -4   5 179390. 744.917   1
  -3  -4   4 3712.72 160.600   1
  -1  -2   7 10016.9 246.422  -2
   3   4  -3 10016.9 246.422   1
   3   4  -2 782.069 148.994   1
   0  -1   7 78250.1 588.886  -2
   3   4  -1 78250.1 588.886   1
   3   4   0 9727.71 266.350   1
   1   0   7 342939. 1003.51  -2
   3   4   1 342939. 1003.51   1
   3   4   2 1446.20 233.870   1
   2   1   7 91337.9 580.078  -2
   3   4   3 91337.9 580.078   1
   3   4   4 2050.03 203.156   1
  -3  -4  -5 85192.2 1116.50   1
   3   2   7 127683. 657.250  -2
   3   4   5 127683. 657.250   1
  -3  -4  -6 938.236 254.749   1
  -3  -3  -7 1627.14 594.455  -2
  -3  -4  -6 1627.14 594.455   1
  -4  -3  -7 322408. 1016.96  -2
  -3  -4  -7 322408. 1016.96   1
   3   4   8 1942.97 542.197   1
   4   4   7 3661.77 466.620  -2
   3   4   8 3661.77 466.620   1
   3   4   9 10841.9 1119.75   1
   5   4   7 44829.0 576.842  -2
   3   4   9 44829.0 576.842   1
   3   4  10-130.255 721.819   1
   5   5   7 1755.68 406.928  -2
   3   4  10 1755.68 406.928   1
  -6  -5  -7 8134.88 577.953  -2
  -3  -4 -11 8134.88 577.953   1
   6   6   7 730.201 625.182  -2
   3   4  12 730.201 625.182   1
  -7  -6  -7 70506.2 964.876  -2
  -3  -4 -13 70506.2 964.876   1
   7   7   7 5930.86 783.793  -2
   3   4  14 5930.86 783.793   1
  -3  -4 -15 25119.1 2324.90   1
  -8  -7  -7 70933.2 1191.42  -2
  -3  -4 -15 70933.2 1191.42   1
   8   8   7 763.117 779.789  -2
   3   4  16 763.117 779.789   1
  -3  -4 -17 1120.88 1961.13   1
  -9  -8  -7 9850.38 1768.40  -2
  -3  -4 -17 9850.38 1768.40   1
   9   9   7 1050.61 1197.95  -2
   3   4  18 1050.61 1197.95   1
  -3  -4 -19 15413.5 2582.55   1
 -10  -9  -7 15344.1 2057.58  -2
  -3  -4 -19 15344.1 2057.58   1
  -9 -12   8 24015.3 1778.48  -2
   3   5 -21 24015.3 1778.48   1
   9  11  -8 47627.4 1990.46  -2
  -3  -5  20 47627.4 1990.46   1
  -3  -5  19 15377.0 2760.81   1
  -8 -11   8 23499.0 1777.98  -2
   3   5 -19 23499.0 1777.98   1
  -8 -10   8 22802.3 1371.06  -2
   3   5 -18 22802.3 1371.06   1
  -3  -5  17 1242.54 1362.37   1
  -7 -10   8 2428.46 1311.29  -2
   3   5 -17 2428.46 1311.29   1
  -7  -9   8 1405.05 525.088  -2
   3   5 -16 1405.05 525.088   1
  -3  -5  15 2838.10 553.331   1
   6   9  -8 7916.11 1813.67  -2
  -3  -5  15 7916.11 1813.67   1
   6   8  -8 86183.1 1038.00  -2
  -3  -5  14 86183.1 1038.00   1
  -3  -5  13 23100.2 562.324   1
  -5  -7   8 172419. 1219.01  -2
   3   5 -12 172419. 1219.01   1
  -3  -5  11 19998.7 447.951   1
   4   6  -8 10878.6 511.621  -2
  -3  -5  10 10878.6 511.621   1
  -3  -5   9 1818.75 296.907   1
  -3  -5   8 99462.1 335.982  -2
   3   5  -8 99462.1 335.982   1
   3   5  -7 20907.2 328.042   1
   2   4  -8 338592. 1249.70  -2
  -3  -5   6 338592. 1249.70   1
  -3  -5   5 7813.68 255.851   1
  -1  -3   8 153787. 914.504  -2
   3   5  -4 153787. 914.504   1
  -3  -5   3 50.4582 206.150   1
   3   5  -2 677.317 306.682   1
   0   2  -8 1071.37 362.411  -2
  -3  -5   2 1071.37 362.411   1
  -3  -5   1 1590.02 274.452   1
   1  -1   8 156965. 1060.81  -2
   3   5   0 156965. 1060.81   1
  -3  -5  -1-2.38390 217.407   1
   3   5   2 108921. 1239.33   1
   2   0   8 233291. 1174.75  -2
   3   5   2 233291. 1174.75   1
   3   5   3 1224.19 242.148   1
  -3  -1  -8 22265.1 443.861  -2
  -3  -5  -4 22265.1 443.861   1
   3   5   5 464.049 240.446   1
   4   2   8 84138.9 569.208  -2
   3   5   6 84138.9 569.208   1
  -3  -5  -7 202.556 322.899   1
   4   3   8 2910.95 456.709  -2
   3   5   7 2910.95 456.709   1
   5   3   8 140392. 992.624  -2
   3   5   8 140392. 992.624   1
   5   4   8 2604.36 486.083  -2
   3   5   9 2604.36 486.083   1
   6   4   8 48280.9 796.197  -2
   3   5  10 48280.9 796.197   1
  -6  -5  -8 678.167 559.169  -2
  -3  -5 -11 678.167 559.169   1
  -7  -5  -8 3813.48 630.264  -2
  -3  -5 -12 3813.48 630.264   1
   7   6   8 1325.06 655.273  -2
   3   5  13 1325.06 655.273   1
  -3  -5 -14 46562.9 2575.62   1
  -8  -6  -8 74812.7 1208.80  -2
  -3  -5 -14 74812.7 1208.80   1
   8   7   8 4575.83 860.051  -2
   3   5  15 4575.83 860.051   1
  -3  -5 -16 29639.6 2600.85   1
   9   7   8 65500.9 1257.65  -2
   3   5  16 65500.9 1257.65   1
  -9  -8  -8 1897.06 1483.63  -2
  -3  -5 -17 1897.06 1483.63   1
  -3  -5 -18 972.856 2134.60   1
 -10  -8  -8 6773.83 1911.15  -2
  -3  -5 -18 6773.83 1911.15   1
  -9 -12   9 11767.1 1741.98  -2
   3   6 -21 11767.1 1741.98   1
  -3  -6  20 11747.1 3214.41   1
  -8 -12   9 21940.4 2164.82  -2
   3   6 -20 21940.4 2164.82   1
   8  11  -9 45486.1 2037.90  -2
  -3  -6  19 45486.1 2037.90   1
   3   6 -18 11930.1 1476.81   1
  -7 -11   9 23603.4 2461.37  -2
   3   6 -18 23603.4 2461.37   1
  -7 -10   9 27593.8 989.128  -2
   3   6 -17 27593.8 989.128   1
   3   6 -16 5628.22 629.891   1
  -6 -10   9 6066.52 2629.35  -2
   3   6 -16 6066.52 2629.35   1
  -6  -9   9 639.525 720.272  -2
   3   6 -15 639.525 720.272   1
  -3  -6  14 1758.06 489.822   1
   5   8  -9 69156.2 1164.39  -2
  -3  -6  13 69156.2 1164.39   1
  -3  -6  12 14683.6 495.482   1
   4   7  -9 121774. 1245.74  -2
  -3  -6  11 121774. 1245.74   1
   3   6 -10 7173.41 391.805   1
  -3  -6   9 21598.3 326.352  -2
   3   6  -9 21598.3 326.352   1
   3   6  -8 3161.67 363.658   1
   2   5  -9 63280.2 791.752  -2
  -3  -6   7 63280.2 791.752   1
  -3  -6   6 10504.3 345.271   1
   1   4  -9 302082. 1809.52  -2
  -3  -6   5 302082. 1809.52   1
  -3  -6   4 13455.9 432.944   1
   0  -3   9 144421. 1401.73  -2
   3   6  -3 144421. 1401.73   1
   3   6  -2 40.7071 333.329   1
   3   6  -1 6014.78 470.233   1
   1  -2   9 6083.91 536.363  -2
   3   6  -1 6083.91 536.363   1
   3   6   0 50.2337 250.885   1
   2  -1   9 311418. 1250.67  -2
   3   6   1 311418. 1250.67   1
   3   6   2 311.756 285.306   1
   3   0   9 203478. 1084.21  -2
   3   6   3 203478. 1084.21   1
  -3  -6  -4 182.337 336.720   1
  -3  -1  -9 1820.49 1026.13  -2
  -3  -6  -4 1820.49 1026.13   1
   4   1   9 4528.08 414.772  -2
   3   6   5 4528.08 414.772   1
  -3  -6  -6 20.2818 389.180   1
   4   2   9 2000.64 697.296  -2
   3   6   6 2000.64 697.296   1
   3   6   7 36922.2 1432.81   1
   5   2   9 46220.6 617.376  -2
   3   6   7 46220.6 617.376   1
  -3  -6  -8 204.551 783.445   1
  -5  -3  -9 672.302 596.535  -2
  -3  -6  -8 672.302 596.535   1
  -6  -3  -9 71320.9 842.970  -2
  -3  -6  -9 71320.9 842.970   1
   6   4   9 3208.82 626.427  -2
   3   6  10 3208.82 626.427   1
   7   4   9 49190.0 865.224  -2
   3   6  11 49190.0 865.224   1
  -7  -5  -9-27.3644 681.574  -2
  -3  -6 -12-27.3644 681.574   1
  -3  -6 -13 5693.80 1739.73   1
   8   5   9 6631.88 770.185  -2
   3   6  13 6631.88 770.185   1
  -8  -6  -9 1736.89 773.334  -2
  -3  -6 -14 1736.89 773.334   1
  -3  -6 -15 29515.1 2465.95   1
   9   6   9 44521.4 1169.24  -2
   3   6  15 44521.4 1169.24   1
   9   7   9 3360.70 1190.79  -2
   3   6  16 3360.70 1190.79   1
  -3  -6 -17 15324.5 2389.62   1
 -10  -7  -9 35202.1 1987.21  -2
  -3  -6 -17 35202.1 1987.21   1
  -3  -7  21-2191.15 3220.38   1
  -8 -13  10 1944.91 2030.33  -2
   3   7 -21 1944.91 2030.33   1
   8  12 -10 16576.8 2046.49  -2
  -3  -7  20 16576.8 2046.49   1
  -3  -7  19 18700.2 3654.64   1
  -7 -12  10 27850.2 2244.52  -2
   3   7 -19 27850.2 2244.52   1
  -7 -11  10 61598.2 2523.21  -2
   3   7 -18 61598.2 2523.21   1
   3   7 -17 22836.7 925.970   1
  -6 -11  10 36288.0 2617.93  -2
   3   7 -17 36288.0 2617.93   1
  -6 -10  10 38282.1 1183.25  -2
   3   7 -16 38282.1 1183.25   1
   3   7 -15 7386.00 614.000   1
  -5 -10  10 3643.95 2798.09  -2
   3   7 -15 3643.95 2798.09   1
   5   9 -10 661.706 798.706  -2
  -3  -7  14 661.706 798.706   1
   3   7 -13 863.063 426.113   1
   4   8 -10 87606.8 1188.33  -2
  -3  -7  12 87606.8 1188.33   1
   3   7 -11 16715.6 524.577   1
  -3  -7  10 166983. 649.559  -2
   3   7 -10 166983. 649.559   1
   3   7  -9 6719.72 444.687   1
   2   6 -10 29782.5 706.291  -2
  -3  -7   8 29782.5 706.291   1
  -3  -7   7 333.594 307.998   1
   1   5 -10 35858.2 868.278  -2
  -3  -7   6 35858.2 868.278   1
   3   7  -5 494.354 390.643   1
   0   4 -10 153463. 1615.40  -2
  -3  -7   4 153463. 1615.40   1
   3   7  -3 6974.79 440.032   1
   1  -3  10 174009. 1398.09  -2
   3   7  -2 174009. 1398.09   1
   3   7  -1 71.5798 270.012   1
   2  -2  10 7706.69 500.304  -2
   3   7   0 7706.69 500.304   1
   3   7   1 646.269 302.163   1
   3   7   2 121819. 2074.03   1
   3  -1  10 225187. 1344.68  -2
   3   7   2 225187. 1344.68   1
   3   7   3 160.464 382.671   1
  -3   0 -10 3231.49 715.489  -2
  -3  -7  -3 3231.49 715.489   1
  -4   0 -10 153303. 1046.55  -2
  -3  -7  -4 153303. 1046.55   1
   3   7   5 30.9826 358.103   1
  -4  -1 -10 875.830 784.748  -2
  -3  -7  -5 875.830 784.748   1
  -5  -1 -10 7026.19 539.114  -2
  -3  -7  -6 7026.19 539.114   1
  -3  -7  -7 5293.61 935.878   1
  -5  -2 -10 4498.18 510.143  -2
  -3  -7  -7 4498.18 510.143   1
  -6  -2 -10 20323.0 714.360  -2
  -3  -7  -8 20323.0 714.360   1
  -3  -7  -9 2261.39 961.696   1
   6   3  10 1540.22 750.905  -2
   3   7   9 1540.22 750.905   1
   7   3  10 68407.7 965.414  -2
   3   7  10 68407.7 965.414   1
   7   4  10 1586.01 739.958  -2
   3   7  11 1586.01 739.958   1
  -3  -7 -12 15091.3 1887.50   1
  -8  -4 -10 56841.3 1125.31  -2
  -3  -7 -12 56841.3 1125.31   1
  -8  -5 -10 553.606 703.969  -2
  -3  -7 -13 553.606 703.969   1
  -3  -7 -14 2877.06 1768.05   1
  -9  -5 -10 5049.27 952.854  -2
  -3  -7 -14 5049.27 952.854   1
   9   6  10 359.270 801.375  -2
   3   7  15 359.270 801.375   1
  -3  -7 -16 15257.2 2413.70   1
  10   6  10 21877.0 2287.18  -2
   3   7  16 21877.0 2287.18   1
   8  13 -11 4278.51 2039.79  -2
  -3  -8  21 4278.51 2039.79   1
  -3  -8  20-1203.07 3573.50   1
  -7 -13  11 566.487 2593.25  -2
   3   8 -20 566.487 2593.25   1
  -7 -12  11 12762.6 2053.09  -2
   3   8 -19 12762.6 2053.09   1
  -3  -8  18 15909.3 1021.40   1
  -6 -12  11 25401.1 2844.79  -2
   3   8 -18 25401.1 2844.79   1
  -6 -11  11 74639.0 1575.40  -2
   3   8 -17 74639.0 1575.40   1
  -3  -8  16 18219.3 928.451   1
  -5 -11  11 30347.6 2671.17  -2
   3   8 -16 30347.6 2671.17   1
   5  10 -11 57691.1 1183.17  -2
  -3  -8  15 57691.1 1183.17   1
   3   8 -14 3449.81 545.711   1
  -4  -9  11 1027.97 329.298  -2
   3   8 -13 1027.97 329.298   1
  -3  -8  12 6796.62 530.383   1
  -3  -8  11 124266. 636.625  -2
   3   8 -11 124266. 636.625   1
  -3  -8  10 19797.5 605.320   1
   2   7 -11 126621. 1330.04  -2
  -3  -8   9 126621. 1330.04   1
  -3  -8   8 3620.63 556.735   1
   1   6 -11 17445.1 829.636  -2
  -3  -8   7 17445.1 829.636   1
   3   8  -6 110.118 455.582   1
   0   5 -11 44736.0 1131.17  -2
  -3  -8   5 44736.0 1131.17   1
  -3  -8   4 923.394 432.754   1
   1  -4  11 213763. 1708.98  -2
   3   8  -3 213763. 1708.98   1
   3   8  -2 7498.25 505.587   1
   2  -3  11 163240. 1155.17  -2
   3   8  -1 163240. 1155.17   1
  -3  -8   0 50.4648 311.220   1
   3  -2  11 7800.61 494.750  -2
   3   8   1 7800.61 494.750   1
   3   8   2 1640.93 418.107   1
   3  -1  11 1463.14 1007.31  -2
   3   8   2 1463.14 1007.31   1
  -4   1 -11 142338. 1062.59  -2
  -3  -8  -3 142338. 1062.59   1
  -3  -8  -4-6.28958 797.855   1
  -4   0 -11 1619.66 537.161  -2
  -3  -8  -4 1619.66 537.161   1
   5   0  11 83171.9 885.036  -2
   3   8   5 83171.9 885.036   1
  -5  -1 -11 501.500 513.029  -2
  -3  -8  -6 501.500 513.029   1
  -6  -1 -11 3002.96 642.239  -2
  -3  -8  -7 3002.96 642.239   1
  -6  -2 -11 1880.11 598.921  -2
  -3  -8  -8 1880.11 598.921   1
  -7  -2 -11 24786.7 818.204  -2
  -3  -8  -9 24786.7 818.204   1
  -7  -3 -11 1031.99 744.530  -2
  -3  -8 -10 1031.99 744.530   1
  -3  -8 -11 55486.0 2564.87   1
   8   3  11 100982. 1469.01  -2
   3   8  11 100982. 1469.01   1
  -8  -4 -11 1707.96 830.928  -2
  -3  -8 -12 1707.96 830.928   1
  -3  -8 -13 15465.9 2138.20   1
   9   4  11 50660.8 1183.72  -2
   3   8  13 50660.8 1183.72   1
   9   5  11 87.1172 922.432  -2
   3   8  14 87.1172 922.432   1
  -3  -8 -15 4606.78 2059.70   1
 -10  -5 -11 1355.66 1280.81  -2
  -3  -8 -15 1355.66 1280.81   1
  -7 -13  12 6799.82 2061.03  -2
   3   9 -20 6799.82 2061.03   1
  -3  -9  19 203.557 3028.95   1
  -6 -13  12-24.9446 2138.93  -2
   3   9 -19-24.9446 2138.93   1
   6  12 -12 8741.05 1152.14  -2
  -3  -9  18 8741.05 1152.14   1
  -3  -9  17 9224.42 973.406   1
  -5 -12  12 8490.24 2638.99  -2
   3   9 -17 8490.24 2638.99   1
   5  11 -12 77673.8 1645.99  -2
  -3  -9  16 77673.8 1645.99   1
  -3  -9  15 17495.2 750.912   1
  -4 -11  12 34182.9 4187.32  -2
   3   9 -15 34182.9 4187.32   1
   4  10 -12 54547.8 946.988  -2
  -3  -9  14 54547.8 946.988   1
  -3  -9  13 2615.80 557.390   1
   3   9 -12 10471.5 370.341  -2
  -3  -9  12 10471.5 370.341   1
  -3  -9  11 5836.81 591.743   1
   2   8 -12 85202.9 960.793  -2
  -3  -9  10 85202.9 960.793   1
  -3  -9   9 5334.17 653.769   1
  -1  -7  12 65974.1 1356.01  -2
   3   9  -8 65974.1 1356.01   1
  -3  -9   7 3114.55 578.749   1
   0  -6  12 19252.7 962.423  -2
   3   9  -6 19252.7 962.423   1
   3   9  -5 403.608 475.178   1
  -1   5 -12 60114.0 1140.62  -2
  -3  -9   4 60114.0 1140.62   1
  -3  -9   3 3668.90 503.568   1
  -2   4 -12 224882. 1845.53  -2
  -3  -9   2 224882. 1845.53   1
  -3  -9   1 4638.92 395.331   1
   3  -3  12 88377.6 905.983  -2
   3   9   0 88377.6 905.983   1
   3   9   1 2203.26 563.154   1
   3  -2  12 1698.33 800.527  -2
   3   9   1 1698.33 800.527   1
   4  -2  12 6522.56 564.933  -2
   3   9   2 6522.56 564.933   1
   3   9   3 757.095 821.913   1
  -4   1 -12 732.689 619.819  -2
  -3  -9  -3 732.689 619.819   1
  -3  -9  -4 29081.6 2169.42   1
  -5   1 -12 60431.2 966.387  -2
  -3  -9  -4 60431.2 966.387   1
  -5   0 -12 1980.68 588.992  -2
  -3  -9  -5 1980.68 588.992   1
  -6   0 -12 69372.0 1014.45  -2
  -3  -9  -6 69372.0 1014.45   1
  -6  -1 -12 826.502 693.370  -2
  -3  -9  -7 826.502 693.370   1
   7   1  12 17989.0 891.250  -2
   3   9   8 17989.0 891.250   1
   7   2  12 843.299 753.713  -2
   3   9   9 843.299 753.713   1
  -3  -9 -10 19886.8 1965.26   1
  -8  -2 -12 19734.1 1103.06  -2
  -3  -9 -10 19734.1 1103.06   1
  -8  -3 -12 784.329 639.015  -2
  -3  -9 -11 784.329 639.015   1
  -3  -9 -12 37512.3 2502.29   1
   9   3  12 65693.4 1300.48  -2
   3   9  12 65693.4 1300.48   1
   9   4  12 1201.71 850.230  -2
   3   9  13 1201.71 850.230   1
   3   9  14 3508.18 880.186   1
  10   4  12 19825.7 2329.91  -2
   3   9  14 19825.7 2329.91   1
   3  10 -20 8361.77 1620.81   1
  -6 -13  13 6224.82 1987.22  -2
   3  10 -19 6224.82 1987.22   1
  -3 -10  18 148.385 908.619   1
  -5 -13  13-1.89893 2550.92  -2
   3  10 -18-1.89893 2550.92   1
   5  12 -13 6445.77 908.905  -2
  -3 -10  17 6445.77 908.905   1
  -3 -10  16 9639.14 857.807   1
  -4 -12  13 12505.9 4093.72  -2
   3  10 -16 12505.9 4093.72   1
   4  11 -13 77595.3 1149.89  -2
  -3 -10  15 77595.3 1149.89   1
  -3 -10  14 22297.5 813.137   1
  -3 -11  13 44446.6 4393.30  -2
   3  10 -14 44446.6 4393.30   1
   3  10 -13 62113.8 925.235  -2
  -3 -10  13 62113.8 925.235   1
  -3 -10  12 3000.02 600.775   1
   2   9 -13 1368.96 374.365  -2
  -3 -10  11 1368.96 374.365   1
   3  10 -10 6201.33 624.577   1
   1   8 -13 84643.8 1516.09  -2
  -3 -10   9 84643.8 1516.09   1
   3  10  -8 7951.87 664.232   1
   0   7 -13 136283. 1908.92  -2
  -3 -10   7 136283. 1908.92   1
  -3 -10   6 7369.07 579.094   1
  -1   6 -13 25797.9 936.823  -2
  -3 -10   5 25797.9 936.823   1
   3  10  -4 96.6787 525.733   1
  -2   5 -13 60907.4 1157.51  -2
  -3 -10   3 60907.4 1157.51   1
  -3 -10   2 4633.49 690.465   1
  -2   4 -13 18798.8 1898.15  -2
  -3 -10   2 18798.8 1898.15   1
   3  -4  13 181620. 1803.06  -2
   3  10  -1 181620. 1803.06   1
   3  10   0 1596.70 704.314   1
   3  -3  13 4289.63 1025.93  -2
   3  10   0 4289.63 1025.93   1
  -4   3 -13 84311.0 1388.33  -2
  -3 -10  -1 84311.0 1388.33   1
  -3 -10  -2 176.174 2355.37   1
   4  -2  13 657.432 761.661  -2
   3  10   2 657.432 761.661   1
  -5   2 -13 4018.74 720.911  -2
  -3 -10  -3 4018.74 720.911   1
  -3 -10  -4-1036.11 2364.33   1
   5  -1  13-103.784 790.457  -2
   3  10   4-103.784 790.457   1
  -6   1 -13 57911.3 1009.79  -2
  -3 -10  -5 57911.3 1009.79   1
   6   0  13 1672.32 740.712  -2
   3  10   6 1672.32 740.712   1
  -7   0 -13 84838.8 1285.18  -2
  -3 -10  -7 84838.8 1285.18   1
  -7  -1 -13 427.427 1140.69  -2
  -3 -10  -8 427.427 1140.69   1
  -3 -10  -9 4880.25 1842.59   1
  -8  -1 -13 26003.3 1227.30  -2
  -3 -10  -9 26003.3 1227.30   1
  -8  -2 -13 192.584 1104.05  -2
  -3 -10 -10 192.584 1104.05   1
  -3 -10 -11 11934.6 2083.38   1
   9   2  13 10349.6 1164.13  -2
   3  10  11 10349.6 1164.13   1
  -9  -3 -13 1939.40 933.062  -2
  -3 -10 -12 1939.40 933.062   1
  -3 -10 -13 24477.8 2511.87   1
  10   3  13 49845.4 1401.87  -2
   3  10  13 49845.4 1401.87   1
  -3 -11  19 4669.33 2129.12   1
  -5 -14  14 7303.18 2811.02  -2
   3  11 -19 7303.18 2811.02   1
   5  13 -14 5799.39 1212.68  -2
  -3 -11  18 5799.39 1212.68   1
  -3 -11  17 180.325 903.244   1
  -4 -13  14 1978.32 2413.83  -2
   3  11 -17 1978.32 2413.83   1
   4  12 -14 12103.1 1220.28  -2
  -3 -11  16 12103.1 1220.28   1
   3  11 -15 8367.88 795.127   1
  -3 -12  14 16907.6 3942.68  -2
   3  11 -15 16907.6 3942.68   1
   3  11 -14 91437.3 1143.30  -2
  -3 -11  14 91437.3 1143.30   1
  -3 -11  13 20854.5 813.072   1
   2  10 -14 78077.7 1100.61  -2
  -3 -11  12 78077.7 1100.61   1
  -3 -11  11 647.806 610.106   1
  -1  -9  14 714.898 527.858  -2
   3  11 -10 714.898 527.858   1
  -3 -11   9 7591.47 690.020   1
   0   8 -14 62978.5 1585.58  -2
  -3 -11   8 62978.5 1585.58   1
  -3 -11   7 5131.38 803.125   1
  -1   7 -14 82462.4 1414.68  -2
  -3 -11   6 82462.4 1414.68   1
   3  11  -5 2027.55 615.032   1
   2  -6  14 14090.9 913.044  -2
   3  11  -4 14090.9 913.044   1
  -3 -11   3-43.7100 1537.78   1
   2  -5  14 1679.96 945.102  -2
   3  11  -3 1679.96 945.102   1
   3  -5  14 34196.9 1035.25  -2
   3  11  -2 34196.9 1035.25   1
   3  11  -1 3768.13 1057.27   1
   3  -4  14 10781.5 1115.85  -2
   3  11  -1 10781.5 1115.85   1
   4  -4  14 140438. 1793.60  -2
   3  11   0 140438. 1793.60   1
  -3 -11  -1 1774.79 2587.97   1
   4  -3  14 4531.10 950.293  -2
   3  11   1 4531.10 950.293   1
   5  -3  14 57221.6 1290.58  -2
   3  11   2 57221.6 1290.58   1
   5  -2  14 466.610 762.434  -2
   3  11   3 466.610 762.434   1
  -6   2 -14 3434.96 669.729  -2
  -3 -11  -4 3434.96 669.729   1
   6  -1  14 158.194 746.987  -2
   3  11   5 158.194 746.987   1
   7  -1  14 50151.1 1352.30  -2
   3  11   6 50151.1 1352.30   1
   7   0  14 870.614 1146.30  -2
   3  11   7 870.614 1146.30   1
   8   0  14 84590.2 1626.75  -2
   3  11   8 84590.2 1626.75   1
   8   1  14-91.2840 1095.27  -2
   3  11   9-91.2840 1095.27   1
  -3 -11 -10 2841.00 1819.06   1
   9   1  14 19723.7 1280.67  -2
   3  11  10 19723.7 1280.67   1
   9   2  14 16.3862 1057.86  -2
   3  11  11 16.3862 1057.86   1
  -3 -11 -12 10794.6 2285.60   1
  10   2  14 12908.1 1303.70  -2
   3  11  12 12908.1 1303.70   1
  -3 -12  18 6685.05 912.766   1
  -4 -13  15 5708.97 868.972  -2
   3  12 -17 5708.97 868.972   1
  -3 -12  16 105.027 814.132   1
  -3 -13  15-702.749 3740.87  -2
   3  12 -16-702.749 3740.87   1
  -3 -12  15 7755.34 835.226  -2
   3  12 -15 7755.34 835.226   1
  -3 -12  14 9627.33 718.019   1
   2  11 -15 64618.0 980.404  -2
  -3 -12  13 64618.0 980.404   1
  -3 -12  12 15148.8 743.350   1
   1  10 -15 56129.1 1309.85  -2
  -3 -12  11 56129.1 1309.85   1
   3  12 -10 1600.70 676.402   1
   0   9 -15 339.411 716.990  -2
  -3 -12   9 339.411 716.990   1
   3  12  -8 1716.92 826.151   1
  -1   8 -15 78084.1 1864.85  -2
  -3 -12   7 78084.1 1864.85   1
   3  12  -6 11659.5 914.753   1
  -2   7 -15 120680. 2015.48  -2
  -3 -12   5 120680. 2015.48   1
   3  12  -4 4005.32 1780.75   1
   2  -6  15 13842.4 1187.29  -2
   3  12  -4 13842.4 1187.29   1
  -3   6 -15 24628.6 1084.79  -2
  -3 -12   3 24628.6 1084.79   1
  -3 -12   2 1148.89 2349.10   1
  -3   5 -15 344.741 829.865  -2
  -3 -12   2 344.741 829.865   1
   4  -5  15 16103.5 1014.69  -2
   3  12  -1 16103.5 1014.69   1
  -3 -12   0 1498.76 2773.91   1
   4  -4  15 3411.11 797.220  -2
   3  12   0 3411.11 797.220   1
   5  -4  15 93433.6 1602.44  -2
   3  12   1 93433.6 1602.44   1
   5  -3  15 2807.16 814.983  -2
   3  12   2 2807.16 814.983   1
  -3 -12  -3 16428.3 1488.60   1
  -6   3 -15 57231.4 1479.59  -2
  -3 -12  -3 57231.4 1479.59   1
  -6   2 -15 864.868 800.619  -2
  -3 -12  -4 864.868 800.619   1
  -7   2 -15 4202.32 1121.08  -2
  -3 -12  -5 4202.32 1121.08   1
   7  -1  15 268.487 1231.86  -2
   3  12   6 268.487 1231.86   1
   8  -1  15 37688.8 1419.50  -2
   3  12   7 37688.8 1419.50   1
   8   0  15 702.274 1005.95  -2
   3  12   8 702.274 1005.95   1
  -3 -12  -9 28670.3 2428.94   1
   9   0  15 57879.9 1589.10  -2
   3  12   9 57879.9 1589.10   1
   9   1  15 549.740 1170.00  -2
   3  12  10 549.740 1170.00   1
   3  13 -17 7267.05 922.655   1
   3  13 -16 11102.3 952.838  -2
  -3 -13  16 11102.3 952.838   1
  -3 -13  15 523.800 850.696   1
  -2 -13  16 1090.51 3589.92  -2
   3  13 -15 1090.51 3589.92   1
   2  12 -16 5818.13 497.228  -2
  -3 -13  14 5818.13 497.228   1
  -3 -13  13 8299.08 788.327   1
  -2 -11  16 18403.4 2285.61  -2
   3  13 -13 18403.4 2285.61   1
   1  11 -16 68701.8 1447.54  -2
  -3 -13  12 68701.8 1447.54   1
  -3 -13  11 10903.8 803.159   1
   0 -10  16 47432.3 1496.21  -2
   3  13 -10 47432.3 1496.21   1
   3  13  -9 1352.04 746.328   1
  -1   9 -16 1390.57 819.816  -2
  -3 -13   8 1390.57 819.816   1
   3  13  -7 1976.73 1365.72   1
  -1   8 -16 6645.52 1634.83  -2
  -3 -13   7 6645.52 1634.83   1
  -2   8 -16 55366.3 1721.70  -2
  -3 -13   6 55366.3 1721.70   1
  -3 -13   5 5775.90 2719.25   1
  -2   7 -16 13459.6 1285.32  -2
  -3 -13   5 13459.6 1285.32   1
   3  -7  16 78330.6 1790.59  -2
   3  13  -4 78330.6 1790.59   1
  -3 -13   3 465.046 2628.91   1
  -3   6 -16 2653.16 921.202  -2
  -3 -13   3 2653.16 921.202   1
  -4   6 -16 22539.3 1179.53  -2
  -3 -13   2 22539.3 1179.53   1
   4  -5  16 1356.61 1080.14  -2
   3  13  -1 1356.61 1080.14   1
   5  -5  16 10279.5 1110.74  -2
   3  13   0 10279.5 1110.74   1
  -3 -13  -1 1902.65 2693.34   1
   5  -4  16 1883.68 1492.48  -2
   3  13   1 1883.68 1492.48   1
  -6   4 -16 71078.3 1694.69  -2
  -3 -13  -2 71078.3 1694.69   1
   6  -3  16 3713.11 1138.00  -2
   3  13   3 3713.11 1138.00   1
   7  -3  16 63736.5 1695.43  -2
   3  13   4 63736.5 1695.43   1
  -7   2 -16 1766.90 1200.62  -2
  -3 -13  -5 1766.90 1200.62   1
   8  -2  16 6775.78 1274.86  -2
   3  13   6 6775.78 1274.86   1
   8  -1  16 422.959 1530.82  -2
   3  13   7 422.959 1530.82   1
   9  -1  16 27739.8 1482.90  -2
   3  13   8 27739.8 1482.90   1
   9   0  16 398.603 1310.34  -2
   3  13   9 398.603 1310.34   1
   2  13 -17 9890.27 723.691  -2
  -3 -14  15 9890.27 723.691   1
  -3 -14  14 263.910 817.853   1
  -2 -12  17 2996.40 2532.80  -2
   3  14 -14 2996.40 2532.80   1
   1  12 -17 9561.75 1018.52  -2
  -3 -14  13 9561.75 1018.52   1
   3  14 -12 8468.48 850.312   1
  -1 -11  17 18815.0 4005.96  -2
   3  14 -12 18815.0 4005.96   1
   0  11 -17 59234.0 1886.66  -2
  -3 -14  11 59234.0 1886.66   1
  -3 -14  10 8518.12 1052.61   1
  -1  10 -17 65601.2 1924.63  -2
  -3 -14   9 65601.2 1924.63   1
  -3 -14   8 2315.97 1907.76   1
  -1   9 -17 7798.86 1474.31  -2
  -3 -14   8 7798.86 1474.31   1
  -2   9 -17 6111.43 1296.01  -2
  -3 -14   7 6111.43 1296.01   1
  -3 -14   6-1820.19 2632.94   1
  -2   8 -17-17.5346 1639.35  -2
  -3 -14   6-17.5346 1639.35   1
  -3   8 -17 22018.8 1493.57  -2
  -3 -14   5 22018.8 1493.57   1
  -3 -14   4 3791.88 2813.29   1
   3  -7  17 5921.20 1398.81  -2
   3  14  -4 5921.20 1398.81   1
  -4   7 -17 54001.8 1773.15  -2
  -3 -14   3 54001.8 1773.15   1
  -4   6 -17 3067.28 1037.12  -2
  -3 -14   2 3067.28 1037.12   1
   5  -6  17 24653.0 1973.98  -2
   3  14  -1 24653.0 1973.98   1
  -3 -14   0-1503.81 2700.64   1
   5  -5  17 89.2825 1707.50  -2
   3  14   0 89.2825 1707.50   1
   6  -5  17 5090.21 982.060  -2
   3  14   1 5090.21 982.060   1
   6  -4  17 1762.46 1094.95  -2
   3  14   2 1762.46 1094.95   1
   7  -4  17 60331.3 1781.37  -2
   3  14   3 60331.3 1781.37   1
   7  -3  17 4120.47 1397.46  -2
   3  14   4 4120.47 1397.46   1
   8  -3  17 47398.4 1697.21  -2
   3  14   5 47398.4 1697.21   1
  -8   2 -17 865.055 1419.50  -2
  -3 -14  -6 865.055 1419.50   1
  -3 -15  13 90.2001 890.477   1
  -1 -12  18 822.744 2556.03  -2
   3  15 -13 822.744 2556.03   1
   0  12 -18 8341.45 1198.17  -2
  -3 -15  12 8341.45 1198.17   1
   3  15 -11 4434.33 1103.23   1
   0  11 -18 15988.3 3438.52  -2
  -3 -15  11 15988.3 3438.52   1
  -1  11 -18 38819.4 1750.28  -2
  -3 -15  10 38819.4 1750.28   1
  -3 -15   9 5492.82 1177.23   1
  -1  10 -18 15201.4 3495.82  -2
  -3 -15   9 15201.4 3495.82   1
  -2  10 -18 44071.5 1830.08  -2
  -3 -15   8 44071.5 1830.08   1
  -3 -15   7 1145.58 2658.50   1
  -2   9 -18 2170.98 1113.50  -2
  -3 -15   7 2170.98 1113.50   1
  -3   9 -18 1892.13 850.558  -2
  -3 -15   6 1892.13 850.558   1
  -3   8 -18 1014.11 841.459  -2
  -3 -15   5 1014.11 841.459   1
  -4   8 -18 29617.4 2051.92  -2
  -3 -15   4 29617.4 2051.92   1
  -3 -15   3 4904.14 2975.17   1
   4  -7  18 6352.50 1860.99  -2
   3  15  -3 6352.50 1860.99   1
   5  -7  18 57781.9 2567.07  -2
   3  15  -2 57781.9 2567.07   1
  -3 -15   1 934.894 2964.19   1
   5  -6  18 2644.96 1458.99  -2
   3  15  -1 2644.96 1458.99   1
   6  -6  18 16953.4 2016.71  -2
   3  15   0 16953.4 2016.71   1
   6  -5  18 970.087 1749.66  -2
   3  15   1 970.087 1749.66   1
   7  -5  18 6223.24 1541.87  -2
   3  15   2 6223.24 1541.87   1
  -7   4 -18 2072.47 1417.52  -2
  -3 -15  -3 2072.47 1417.52   1
  -3 -15  -4 26379.2 1341.29   1
   3  16 -10 373.430 2881.32   1
   1 -11  19 2428.38 1523.66  -2
   3  16 -10 2428.38 1523.66   1
  -2  11 -19 21929.5 1641.40  -2
  -3 -16   9 21929.5 1641.40   1
  -2  10 -19 9907.56 1473.47  -2
  -3 -16   8 9907.56 1473.47   1
  -3  10 -19 42605.4 2091.93  -2
  -3 -16   7 42605.4 2091.93   1
  -3 -16   6 3537.01 3143.80   1
  -3   9 -19 5679.81 1822.38  -2
  -3 -16   6 5679.81 1822.38   1
   4  -9  19 5760.10 1825.14  -2
   3  16  -5 5760.10 1825.14   1
  -4   8 -19 1309.01 1414.37  -2
  -3 -16   4 1309.01 1414.37   1
  -5   8 -19 20669.3 2098.00  -2
  -3 -16   3 20669.3 2098.00   1
  -3 -16   2 754.082 2924.69   1
   5  -7  19 2955.97 2305.66  -2
   3  16  -2 2955.97 2305.66   1
   6  -7  19 56771.1 2678.47  -2
   3  16  -1 56771.1 2678.47   1
  -6   6 -19 4837.86 2002.56  -2
  -3 -16   0 4837.86 2002.56   1
   4 -16   1 88.7098 1520.20   1
  -9  10 -12 215.376 4061.59  -2
   4 -16   1 215.376 4061.59   1
   4 -16   2 31182.8 1589.07   1
   9 -11  12 36826.5 5339.77  -2
  -4  16  -2 36826.5 5339.77   1
  -4  16  -3 252.722 1095.24   1
  -8  12 -12 1933.93 1134.18  -2
   4 -16   4 1933.93 1134.18   1
   4 -16   5 310.634 1176.23   1
  -7  13 -12 31622.7 1891.19  -2
   4 -16   6 31622.7 1891.19   1
   4 -16   7 367.014 1186.20   1
 -11   8 -11 6514.17 1425.60  -2
   4 -15  -3 6514.17 1425.60   1
  -4  15   2-1101.03 1730.07   1
  10  -8  11 178.896 1288.73  -2
  -4  15   2 178.896 1288.73   1
 -10   9 -11 9706.08 1603.34  -2
   4 -15  -1 9706.08 1603.34   1
   4 -15   0 86.6959 1285.43   1
  -9   9 -11 111.014 1351.73  -2
   4 -15   0 111.014 1351.73   1
  -9  10 -11 53490.5 2059.70  -2
   4 -15   1 53490.5 2059.70   1
   4 -15   2 487.617 1087.24   1
  -8  11 -11 52467.4 2156.71  -2
   4 -15   3 52467.4 2156.71   1
   4 -15   4 122.346 1089.47   1
   7 -12  11 2683.38 1031.74  -2
  -4  15  -5 2683.38 1031.74   1
   4 -15   6 100.132 1064.24   1
   6 -13  11 34921.7 1948.22  -2
  -4  15  -7 34921.7 1948.22   1
   4 -15   8 2648.87 998.762   1
  -5  14 -11 74277.5 1259.88  -2
   4 -15   9 74277.5 1259.88   1
  -4  15 -10 2292.70 938.414   1
  -4  15 -11 17256.8 1130.86  -2
   4 -15  11 17256.8 1130.86   1
 -12   6 -10 31046.0 1933.63  -2
   4 -14  -6 31046.0 1933.63   1
   4 -14  -5 301.737 2822.06   1
 -11   6 -10 3220.71 992.823  -2
   4 -14  -5 3220.71 992.823   1
 -11   7 -10 54559.8 1539.93  -2
   4 -14  -4 54559.8 1539.93   1
   4 -14  -3 268.601 1455.94   1
 -10   7 -10 298.040 1408.47  -2
   4 -14  -3 298.040 1408.47   1
 -10   8 -10 8671.43 1238.69  -2
   4 -14  -2 8671.43 1238.69   1
   4 -14  -1-369.804 1052.10   1
  -9   8 -10-137.658 2188.92  -2
   4 -14  -1-137.658 2188.92   1
  -9   9 -10 9056.26 1220.35  -2
   4 -14   0 9056.26 1220.35   1
   4 -14   1 223.002 1062.01   1
  -8   9 -10 402.427 1089.70  -2
   4 -14   1 402.427 1089.70   1
  -8  10 -10 61870.5 1787.32  -2
   4 -14   2 61870.5 1787.32   1
   4 -14   3 48.0451 907.545   1
  -7  11 -10 66920.3 2141.51  -2
   4 -14   4 66920.3 2141.51   1
   4 -14   5 190.865 990.511   1
  -6  12 -10 2835.14 755.727  -2
   4 -14   6 2835.14 755.727   1
   4 -14   7 697.306 904.417   1
  -5  13 -10 37178.1 1727.85  -2
   4 -14   8 37178.1 1727.85   1
   4 -14   9 2112.15 942.552   1
  -4  14 -10 79620.9 2030.93  -2
   4 -14  10 79620.9 2030.93   1
   4 -14  11 1720.27 930.871   1
   3 -15  10 30077.3 1578.51  -2
  -4  14 -12 30077.3 1578.51   1
   4 -14  13 107.135 1023.21   1
  -2  16 -10 7458.88 1496.84  -2
   4 -14  14 7458.88 1496.84   1
   4 -13  -9 22829.8 1599.95   1
 -12   4  -9 3142.76 1739.71  -2
   4 -13  -8 3142.76 1739.71   1
 -12   5  -9 2707.00 1348.07  -2
   4 -13  -7 2707.00 1348.07   1
   4 -13  -6-132.952 1953.04   1
 -11   5  -9 3704.00 1066.87  -2
   4 -13  -6 3704.00 1066.87   1
 -11   6  -9 45647.8 1332.90  -2
   4 -13  -5 45647.8 1332.90   1
  -4  13   4 1403.19 1586.58   1
 -10   6  -9 2322.49 956.709  -2
   4 -13  -4 2322.49 956.709   1
 -10   7  -9 91031.4 1743.25  -2
   4 -13  -3 91031.4 1743.25   1
   4 -13  -2 12.4740 1017.61   1
  -9   7  -9 227.822 1857.00  -2
   4 -13  -2 227.822 1857.00   1
  -9   8  -9 15264.4 1270.44  -2
   4 -13  -1 15264.4 1270.44   1
   4 -13   0-294.767 785.586   1
  -8   9  -9 12625.0 1160.72  -2
   4 -13   1 12625.0 1160.72   1
   4 -13   2 297.897 782.445   1
  -7  10  -9 98452.5 2138.35  -2
   4 -13   3 98452.5 2138.35   1
   4 -13   4 307.971 825.402   1
  -6  11  -9 105071. 2021.00  -2
   4 -13   5 105071. 2021.00   1
   4 -13   6 316.467 747.504   1
  -5  12  -9 1334.46 518.637  -2
   4 -13   7 1334.46 518.637   1
  -4  13  -8-138.571 739.365   1
  -4  13  -9 54843.2 977.755  -2
   4 -13   9 54843.2 977.755   1
   4 -13  10 688.902 789.354   1
  -3  14  -9 81605.8 2009.47  -2
   4 -13  11 81605.8 2009.47   1
   4 -13  12 1892.82 918.131   1
  -2  15  -9 34936.2 1787.22  -2
   4 -13  13 34936.2 1787.22   1
   4 -13  14-260.276 1014.68   1
  -1  16  -9 1863.59 1446.83  -2
   4 -13  15 1863.59 1446.83   1
 -13   3  -8 53647.0 2084.48  -2
   4 -12 -10 53647.0 2084.48   1
 -12   3  -8 6352.78 1635.21  -2
   4 -12  -9 6352.78 1635.21   1
 -12   4  -8 40762.2 1837.73  -2
   4 -12  -8 40762.2 1837.73   1
   4 -12  -7-406.570 2408.13   1
 -11   4  -8 442.685 1524.82  -2
   4 -12  -7 442.685 1524.82   1
 -11   5  -8 3140.00 877.266  -2
   4 -12  -6 3140.00 877.266   1
   4 -12  -5-349.405 1464.59   1
  10  -5   8 1514.50 965.006  -2
  -4  12   5 1514.50 965.006   1
  10  -6   8 48264.8 1314.93  -2
  -4  12   4 48264.8 1314.93   1
   4 -12  -3 766.276 911.164   1
  -9   6  -8 3769.90 1664.96  -2
   4 -12  -3 3769.90 1664.96   1
  -9   7  -8 87108.5 1760.78  -2
   4 -12  -2 87108.5 1760.78   1
   4 -12  -1 512.750 803.792   1
  -8   8  -8 44790.4 1421.13  -2
   4 -12   0 44790.4 1421.13   1
   4 -12   1 231.059 702.201   1
   7  -9   8 5653.67 995.646  -2
  -4  12  -2 5653.67 995.646   1
   4 -12   3 157.094 657.556   1
  -6  10  -8 123697. 1852.11  -2
   4 -12   4 123697. 1852.11   1
   4 -12   5 900.779 749.075   1
  -5  11  -8 122322. 1970.82  -2
   4 -12   6 122322. 1970.82   1
  -4  12  -7 160.471 700.466   1
  -4  12  -8 3007.59 441.843  -2
   4 -12   8 3007.59 441.843   1
   4 -12   9-26.8736 722.293   1
  -3  13  -8 29833.9 1319.04  -2
   4 -12  10 29833.9 1319.04   1
   4 -12  11 869.750 843.089   1
  -2  14  -8 77853.1 1940.72  -2
   4 -12  12 77853.1 1940.72   1
   4 -12  13 2176.37 1009.31   1
  -1  15  -8 28628.4 1750.64  -2
   4 -12  14 28628.4 1750.64   1
   4 -12  15-140.940 1036.45   1
   0 -16   8 3256.90 1116.51  -2
  -4  12 -16 3256.90 1116.51   1
  -4  12 -17 447.632 1023.12   1
  13  -1   7 204.749 1478.60  -2
  -4  11  12 204.749 1478.60   1
 -13   2  -7 7878.08 1894.22  -2
   4 -11 -11 7878.08 1894.22   1
  12  -2   7 4357.14 1495.04  -2
  -4  11  10 4357.14 1495.04   1
  12  -3   7 62804.4 2016.93  -2
  -4  11   9 62804.4 2016.93   1
   4 -11  -8 3576.60 2455.45   1
  11  -3   7 5377.36 1486.82  -2
  -4  11   8 5377.36 1486.82   1
  11  -4   7 47579.1 1160.04  -2
  -4  11   7 47579.1 1160.04   1
   4 -11  -6 2036.25 1620.41   1
 -10   4  -7 2803.94 768.440  -2
   4 -11  -6 2803.94 768.440   1
 -10   5  -7 3244.45 745.548  -2
   4 -11  -5 3244.45 745.548   1
   4 -11  -4-326.577 784.855   1
  -9   5  -7 695.860 1324.34  -2
   4 -11  -4 695.860 1324.34   1
  -9   6  -7 16229.6 996.978  -2
   4 -11  -3 16229.6 996.978   1
   4 -11  -2 2092.94 712.330   1
  -8   6  -7 1764.55 2692.69  -2
   4 -11  -2 1764.55 2692.69   1
  -8   7  -7 110107. 1715.20  -2
   4 -11  -1 110107. 1715.20   1
   4 -11   0 1062.45 664.790   1
  -7   8  -7 100247. 1647.17  -2
   4 -11   1 100247. 1647.17   1
   4 -11   2-120.007 623.841   1
  -6   9  -7 6137.61 902.775  -2
   4 -11   3 6137.61 902.775   1
   4 -11   4 1111.51 609.354   1
   5 -10   7 140935. 1350.79  -2
  -4  11  -5 140935. 1350.79   1
   4 -11   6 684.002 709.397   1
   4 -11   7 115421. 978.390  -2
  -4  11  -7 115421. 978.390   1
   4 -11   8 110.385 702.971   1
  -3  12  -7 10611.1 1067.33  -2
   4 -11   9 10611.1 1067.33   1
   4 -11  10 44.0484 847.652   1
  -2  13  -7 27616.6 1405.65  -2
   4 -11  11 27616.6 1405.65   1
   4 -11  12 399.962 881.135   1
   1 -14   7 118168. 2216.59  -2
  -4  11 -13 118168. 2216.59   1
   4 -11  14 5007.50 1076.41   1
   0  15  -7 29202.6 1751.97  -2
   4 -11  15 29202.6 1751.97   1
   4 -11  16-473.310 1123.73   1
   1  16  -7 1683.03 1075.19  -2
   4 -11  17 1683.03 1075.19   1
   4 -11  18 3556.48 1063.57   1
  13   0   6 11956.4 1885.52  -2
  -4  10  13 11956.4 1885.52   1
 -13   1  -6 23089.6 1997.17  -2
   4 -10 -12 23089.6 1997.17   1
 -12   1  -6 378.088 1458.11  -2
   4 -10 -11 378.088 1458.11   1
  12  -2   6 12613.7 1466.40  -2
  -4  10  10 12613.7 1466.40   1
 -11   2  -6 1475.98 833.259  -2
   4 -10  -9 1475.98 833.259   1
 -11   3  -6 78363.2 1276.05  -2
   4 -10  -8 78363.2 1276.05   1
   4 -10  -7 4395.85 1235.68   1
 -10   3  -6 9426.21 784.676  -2
   4 -10  -7 9426.21 784.676   1
 -10   4  -6 68186.1 1051.26  -2
   4 -10  -6 68186.1 1051.26   1
   4 -10  -5 1155.00 768.745   1
  -9   4  -6 1555.26 576.468  -2
   4 -10  -5 1555.26 576.468   1
   9  -5   6 5285.54 754.376  -2
  -4  10   4 5285.54 754.376   1
   4 -10  -3-18.6275 550.653   1
  -8   6  -6 25971.0 1042.59  -2
   4 -10  -2 25971.0 1042.59   1
   4 -10  -1 2541.14 609.201   1
  -7   7  -6 183788. 1884.08  -2
   4 -10   0 183788. 1884.08   1
   4 -10   1 1016.55 591.035   1
  -6   8  -6 113535. 1627.66  -2
   4 -10   2 113535. 1627.66   1
   4 -10   3 286.167 549.189   1
  -5   9  -6 4476.49 377.919  -2
   4 -10   4 4476.49 377.919   1
   4 -10   5-31.4707 507.777   1
  -4  10  -6 140577. 937.899  -2
   4 -10   6 140577. 937.899   1
   4 -10   7 229.660 697.735   1
  -3  11  -6 97073.9 1182.57  -2
   4 -10   8 97073.9 1182.57   1
   4 -10   9 1068.28 768.511   1
  -2  12  -6 17876.8 1270.93  -2
   4 -10  10 17876.8 1270.93   1
  -4  10 -11-172.952 827.348   1
  -1  13  -6 26162.7 1443.97  -2
   4 -10  12 26162.7 1443.97   1
  -4  10 -13 3735.78 1079.49   1
  -1  14  -6 7661.64 2781.72  -2
   4 -10  13 7661.64 2781.72   1
   0 -14   6 121001. 2520.95  -2
  -4  10 -14 121001. 2520.95   1
   4 -10  15 3262.81 1153.89   1
   1  15  -6 36670.5 1738.87  -2
   4 -10  16 36670.5 1738.87   1
   4 -10  17-780.051 1290.11   1
  -1 -16   6 3120.66 3316.42  -2
  -4  10 -17 3120.66 3316.42   1
   2  16  -6 2331.91 1116.18  -2
   4 -10  18 2331.91 1116.18   1
  -4   9  15 2155.89 1680.44   1
 -13  -1  -5 6247.43 1507.59  -2
   4  -9 -14 6247.43 1507.59   1
 -13   0  -5 50621.5 1878.69  -2
   4  -9 -13 50621.5 1878.69   1
  12   0   5 8692.94 1443.33  -2
  -4   9  12 8692.94 1443.33   1
 -12   1  -5 32459.5 1432.89  -2
   4  -9 -11 32459.5 1432.89   1
   4  -9 -10 2063.32 2323.40   1
  11  -1   5 1185.27 944.653  -2
  -4   9  10 1185.27 944.653   1
  11  -2   5 5264.96 1066.02  -2
  -4   9   9 5264.96 1066.02   1
  -4   9   8 765.184 1100.61   1
 -10   2  -5 3077.23 711.445  -2
   4  -9  -8 3077.23 711.445   1
 -10   3  -5 87723.1 1022.55  -2
   4  -9  -7 87723.1 1022.55   1
   4  -9  -6 1984.84 607.891   1
  -9   3  -5 1826.35 650.186  -2
   4  -9  -6 1826.35 650.186   1
   4  -9  -5 75124.7 1148.08   1
  -9   4  -5 110344. 1206.64  -2
   4  -9  -5 110344. 1206.64   1
   4  -9  -4 4507.78 512.674   1
  -8   5  -5 18425.2 828.631  -2
   4  -9  -3 18425.2 828.631   1
   4  -9  -2-83.8296 449.525   1
   4  -9  -1 21432.6 458.154   1
  -7   6  -5 26533.9 805.240  -2
   4  -9  -1 26533.9 805.240   1
   4  -9   0-35.7197 325.394   1
  -6   7  -5 156498. 1379.66  -2
   4  -9   1 156498. 1379.66   1
   4  -9   2 100.087 419.278   1
   5  -8   5 64145.1 1237.82  -2
  -4   9  -3 64145.1 1237.82   1
   4  -9   4 121.702 494.955   1
  -4   9  -5 9491.10 428.262  -2
   4  -9   5 9491.10 428.262   1
   4  -9   6 7.58395 427.529   1
  -3  10  -5 135357. 1161.58  -2
   4  -9   7 135357. 1161.58   1
   4  -9   8-169.454 704.273   1
  -2  11  -5 93745.6 1940.25  -2
   4  -9   9 93745.6 1940.25   1
   4  -9  10 478.814 797.023   1
   1 -12   5 20062.3 1280.38  -2
  -4   9 -11 20062.3 1280.38   1
  -4   9 -12-849.188 828.828   1
   0 -13   5 18668.9 1374.40  -2
  -4   9 -13 18668.9 1374.40   1
   4  -9  14 5039.80 1125.39   1
   1  14  -5 64738.1 1856.13  -2
   4  -9  15 64738.1 1856.13   1
   4  -9  16 7708.60 1252.93   1
  -1 -15   5 13989.8 3405.29  -2
  -4   9 -16 13989.8 3405.29   1
  -2 -15   5 24039.3 1571.44  -2
  -4   9 -17 24039.3 1571.44   1
  -2 -16   5 804.088 1987.51  -2
  -4   9 -18 804.088 1987.51   1
   3  16  -5 2024.14 806.369  -2
   4  -9  19 2024.14 806.369   1
   4  -8 -16 2437.69 1638.12   1
  13   2   4 445.751 1643.79  -2
  -4   8  15 445.751 1643.79   1
 -13  -1  -4 13068.5 1500.91  -2
   4  -8 -14 13068.5 1500.91   1
 -12  -1  -4 8816.88 1373.88  -2
   4  -8 -13 8816.88 1373.88   1
 -12   0  -4 69895.7 1847.96  -2
   4  -8 -12 69895.7 1847.96   1
  11   0   4 15795.7 1142.07  -2
  -4   8  11 15795.7 1142.07   1
 -11   1  -4 48690.2 1334.83  -2
   4  -8 -10 48690.2 1334.83   1
   4  -8  -9 2244.94 1070.14   1
 -10   1  -4 2379.80 605.651  -2
   4  -8  -9 2379.80 605.651   1
 -10   2  -4 1731.68 520.243  -2
   4  -8  -8 1731.68 520.243   1
  -4   8   7 1475.98 507.973   1
  -9   2  -4 1741.08 582.389  -2
   4  -8  -7 1741.08 582.389   1
  -9   3  -4 95719.2 1027.91  -2
   4  -8  -6 95719.2 1027.91   1
  -4   8   5 6886.38 254.602   1
  -8   4  -4 145835. 1129.29  -2
   4  -8  -4 145835. 1129.29   1
   4  -8  -3 8144.22 439.864   1
  -7   5  -4 30857.3 746.235  -2
   4  -8  -2 30857.3 746.235   1
   4  -8  -1 493.688 257.830   1
  -6   6  -4 34571.0 658.859  -2
   4  -8   0 34571.0 658.859   1
   4  -8   1 241.063 330.198   1
  -5   7  -4 199606. 900.530  -2
   4  -8   2 199606. 900.530   1
   4  -8   3 1168.10 463.857   1
  -4   8  -4 116189. 776.982  -2
   4  -8   4 116189. 776.982   1
  -4   8  -5 193.537 385.715   1
  -3   9  -4 14780.1 817.521  -2
   4  -8   6 14780.1 817.521   1
  -4   8  -7 105.794 501.106   1
  -2  10  -4 150459. 1685.09  -2
   4  -8   8 150459. 1685.09   1
   4  -8   9 113.761 493.988   1
  -1  11  -4 118495. 1825.40  -2
   4  -8  10 118495. 1825.40   1
  -4   8 -11 5891.13 851.394   1
  -1  12  -4 6485.06 2196.44  -2
   4  -8  11 6485.06 2196.44   1
   0  12  -4 13938.6 1111.49  -2
   4  -8  12 13938.6 1111.49   1
   4  -8  13-318.800 879.530   1
   0  13  -4-579.217 1902.28  -2
   4  -8  13-579.217 1902.28   1
   1  13  -4 25348.0 1303.11  -2
   4  -8  14 25348.0 1303.11   1
  -4   8 -15 3865.74 840.396   1
  -1 -14   4 5634.13 3261.46  -2
  -4   8 -15 5634.13 3261.46   1
   2  14  -4 78108.9 1827.28  -2
   4  -8  16 78108.9 1827.28   1
  -4   8 -17 2020.56 2883.68   1
   2  15  -4 4668.91 1378.91  -2
   4  -8  17 4668.91 1378.91   1
   3  15  -4 27957.7 1573.24  -2
   4  -8  18 27957.7 1573.24   1
   3  16  -4 1244.64 1161.66  -2
   4  -8  19 1244.64 1161.66   1
   4  16  -4 967.867 1071.80  -2
   4  -8  20 967.867 1071.80   1
  -4   7  17 16839.2 1868.23   1
  13   3   3 10043.2 2109.80  -2
  -4   7  16 10043.2 2109.80   1
 -13  -2  -3 3470.20 1633.73  -2
   4  -7 -15 3470.20 1633.73   1
  12   2   3 294.073 1184.83  -2
  -4   7  14 294.073 1184.83   1
 -12  -1  -3 23881.0 1421.14  -2
   4  -7 -13 23881.0 1421.14   1
  11   1   3 12667.0 1037.09  -2
  -4   7  12 12667.0 1037.09   1
  11   0   3 69007.9 1393.91  -2
  -4   7  11 69007.9 1393.91   1
   4  -7 -10 5608.14 2043.94   1
  10   0   3 8665.75 774.853  -2
  -4   7  10 8665.75 774.853   1
  10  -1   3 49794.5 778.401  -2
  -4   7   9 49794.5 778.401   1
  -4   7   8 668.720 384.149   1
  -9   1  -3 1283.69 1460.79  -2
   4  -7  -8 1283.69 1460.79   1
  -9   2  -3 4035.20 386.045  -2
   4  -7  -7 4035.20 386.045   1
   4  -7  -6 905.763 328.509   1
  -8   3  -3 185003. 1387.59  -2
   4  -7  -5 185003. 1387.59   1
  -4   7   4 8695.07 322.429   1
  -7   4  -3 247808. 1380.83  -2
   4  -7  -3 247808. 1380.83   1
   4  -7  -2 3737.07 351.866   1
  -6   5  -3 11341.7 423.098  -2
   4  -7  -1 11341.7 423.098   1
   4  -7   0 87.5637 267.548   1
   5  -6   3 84425.8 702.950  -2
  -4   7  -1 84425.8 702.950   1
   4  -7   2 362.671 296.757   1
  -4   7  -3 185752. 703.979  -2
   4  -7   3 185752. 703.979   1
   4  -7   4 111.434 339.979   1
  -3   8  -3 100723. 1265.46  -2
   4  -7   5 100723. 1265.46   1
   4  -7   6-347.354 414.429   1
   2  -9   3 5695.42 606.831  -2
  -4   7  -7 5695.42 606.831   1
  -4   7  -8 922.673 410.837   1
  -1  10  -3 140760. 1258.30  -2
   4  -7   9 140760. 1258.30   1
  -4   7 -10 2417.37 593.090   1
   0  11  -3 147057. 1807.05  -2
   4  -7  11 147057. 1807.05   1
   4  -7  12 3780.76 746.968   1
   0  12  -3 6937.11 1739.87  -2
   4  -7  12 6937.11 1739.87   1
   1  12  -3 699.457 625.416  -2
   4  -7  13 699.457 625.416   1
   4  -7  14 1026.77 815.856   1
  -1 -13   3 821.201 1756.84  -2
  -4   7 -14 821.201 1756.84   1
  -2 -13   3 23714.0 1180.05  -2
  -4   7 -15 23714.0 1180.05   1
   2  14  -3 2372.67 852.979  -2
   4  -7  16 2372.67 852.979   1
   3  14  -3 55110.7 1475.03  -2
   4  -7  17 55110.7 1475.03   1
   3  15  -3 7975.32 1261.49  -2
   4  -7  18 7975.32 1261.49   1
   4  15  -3 23871.2 1382.11  -2
   4  -7  19 23871.2 1382.11   1
   4  16  -3 204.993 1410.97  -2
   4  -7  20 204.993 1410.97   1
  -4   6  18 12963.9 1783.34   1
  13   4   2 17985.9 2804.38  -2
  -4   6  17 17985.9 2804.38   1
  13   3   2 47166.4 2000.84  -2
  -4   6  16 47166.4 2000.84   1
 -12  -3  -2 12873.5 1559.42  -2
   4  -6 -15 12873.5 1559.42   1
  12   2   2 4299.24 1065.91  -2
  -4   6  14 4299.24 1065.91   1
 -11  -2  -2 327.643 1082.66  -2
   4  -6 -13 327.643 1082.66   1
  11   1   2 17344.9 1014.61  -2
  -4   6  12 17344.9 1014.61   1
  10   1   2 7342.98 688.388  -2
  -4   6  11 7342.98 688.388   1
  10   0   2 81275.6 721.273  -2
  -4   6  10 81275.6 721.273   1
   4  -6  -9 5974.83 261.970   1
  -9   0  -2 9142.13 676.706  -2
   4  -6  -9 9142.13 676.706   1
   9  -1   2 71638.5 662.332  -2
  -4   6   8 71638.5 662.332   1
  -4   6   7 2639.79 250.710   1
  -8   1  -2 4301.47 1953.45  -2
   4  -6  -7 4301.47 1953.45   1
  -8   2  -2 20251.4 449.028  -2
   4  -6  -6 20251.4 449.028   1
   4  -6  -5 1473.88 268.527   1
  -7   3  -2 237825. 1247.53  -2
   4  -6  -4 237825. 1247.53   1
  -4   6   3 10047.7 353.637   1
  -6   4  -2 198801. 993.462  -2
   4  -6  -2 198801. 993.462   1
   4  -6  -1 2639.64 232.735   1
  -5   5  -2 26140.6 334.151  -2
   4  -6   0 26140.6 334.151   1
  -4   6  -1 3246.34 265.178   1
   4  -6   2 19991.3 252.028  -2
  -4   6  -2 19991.3 252.028   1
   4  -6   3-60.3419 251.128   1
  -3   7  -2 215050. 1445.86  -2
   4  -6   4 215050. 1445.86   1
  -4   6  -5 1590.42 332.031   1
  -2   8  -2 161394. 1306.77  -2
   4  -6   6 161394. 1306.77   1
  -4   6  -7 443.774 325.040   1
  -1   9  -2 7380.58 455.014  -2
   4  -6   8 7380.58 455.014   1
   4  -6   9-120.896 441.055   1
   0  10  -2 187180. 1478.27  -2
   4  -6  10 187180. 1478.27   1
  -4   6 -11 10002.6 532.232   1
   1  11  -2 132140. 1526.03  -2
   4  -6  12 132140. 1526.03   1
   4  -6  13 2464.73 684.177   1
  -1 -12   2 2626.83 2025.79  -2
  -4   6 -13 2626.83 2025.79   1
   2  12  -2 3014.36 621.097  -2
   4  -6  14 3014.36 621.097   1
   4  -6  15 256.334 1033.23   1
   2  13  -2 20.5366 1267.28  -2
   4  -6  15 20.5366 1267.28   1
   3  13  -2 21932.7 1128.73  -2
   4  -6  16 21932.7 1128.73   1
  -3 -14   2 2218.98 805.915  -2
  -4   6 -17 2218.98 805.915   1
   4  14  -2 63342.2 1488.95  -2
   4  -6  18 63342.2 1488.95   1
   4  15  -2 3980.02 1020.04  -2
   4  -6  19 3980.02 1020.04   1
   5  15  -2 25190.7 1367.22  -2
   4  -6  20 25190.7 1367.22   1
  13   5   1 2510.74 1464.34  -2
  -4   5  18 2510.74 1464.34   1
  13   4   1 38417.0 2350.99  -2
  -4   5  17 38417.0 2350.99   1
  12   4   1 26308.0 1927.15  -2
  -4   5  16 26308.0 1927.15   1
  12   3   1 69373.6 1634.27  -2
  -4   5  15 69373.6 1634.27   1
  11   3   1 16477.0 1154.66  -2
  -4   5  14 16477.0 1154.66   1
  11   2   1 19926.5 1201.84  -2
  -4   5  13 19926.5 1201.84   1
  -4   5  12 660.092 772.236   1
  10   2   1 598.763 558.058  -2
  -4   5  12 598.763 558.058   1
   4  -5 -11 10140.9 1333.91   1
  10   1   1 28783.9 673.358  -2
  -4   5  11 28783.9 673.358   1
  -4   5  10 8862.53 243.639   1
  -9  -1  -1 20053.4 969.860  -2
   4  -5 -10 20053.4 969.860   1
   4  -5  -9 82617.0 1685.53   1
   9   0   1 168634. 655.829  -2
  -4   5   9 168634. 655.829   1
  -4   5   8 9907.45 236.172   1
  -8   0  -1 28937.8 2147.57  -2
   4  -5  -8 28937.8 2147.57   1
   8  -1   1 91236.4 532.372  -2
  -4   5   7 91236.4 532.372   1
  -4   5   6 4710.75 195.045   1
  -7   2  -1 2717.63 243.991  -2
   4  -5  -5 2717.63 243.991   1
   4  -5  -4 1303.82 248.318   1
  -6   3  -1 133695. 894.602  -2
   4  -5  -3 133695. 894.602   1
   4  -5  -2 1518.74 169.016   1
  -5   4  -1 252545. 928.050  -2
   4  -5  -1 252545. 928.050   1
   4  -5   0 934.098 188.990   1
  -4   5  -1 757.982 140.340  -2
   4  -5   1 757.982 140.340   1
  -4   5  -2 2938.63 221.729   1
  -3   6  -1 233999. 1083.72  -2
   4  -5   3 233999. 1083.72   1
  -4   5  -4 6800.61 288.043   1
  -2   7  -1 300697. 1506.53  -2
   4  -5   5 300697. 1506.53   1
   4  -5   6 553.068 253.622   1
   1  -8   1 117001. 845.727  -2
  -4   5  -7 117001. 845.727   1
   4  -5   8 159.687 291.554   1
   0   9  -1 2531.03 388.504  -2
   4  -5   9 2531.03 388.504   1
   4  -5  10 4180.17 365.781   1
   1  10  -1 140630. 1071.21  -2
   4  -5  11 140630. 1071.21   1
   4  -5  12 10759.6 582.665   1
  -1 -11   1 11171.8 1956.39  -2
  -4   5 -12 11171.8 1956.39   1
  -2 -11   1 139114. 1261.57  -2
  -4   5 -13 139114. 1261.57   1
   4  -5  14 558.551 660.841   1
   2  12  -1 2867.71 1053.80  -2
   4  -5  14 2867.71 1053.80   1
  -3 -12   1 15681.5 940.943  -2
  -4   5 -15 15681.5 940.943   1
   3  13  -1 57.6536 905.785  -2
   4  -5  16 57.6536 905.785   1
   4  13  -1 10660.5 979.169  -2
   4  -5  17 10660.5 979.169   1
   4  14  -1 7526.74 1068.87  -2
   4  -5  18 7526.74 1068.87   1
   5  14  -1 43798.9 1281.41  -2
   4  -5  19 43798.9 1281.41   1
   5  15  -1 3243.61 825.719  -2
   4  -5  20 3243.61 825.719   1
  13   6   0 773.075 1305.61  -2
  -4   4  19 773.075 1305.61   1
  13   5   0 1462.93 1335.23  -2
  -4   4  18 1462.93 1335.23   1
  12   5   0 3700.52 1846.27  -2
  -4   4  17 3700.52 1846.27   1
  12   4   0 41478.5 1744.40  -2
  -4   4  16 41478.5 1744.40   1
  11   4   0 25846.6 1684.27  -2
  -4   4  15 25846.6 1684.27   1
 -11  -3   0 75851.7 1569.16  -2
   4  -4 -14 75851.7 1569.16   1
   4  -4 -13 16191.7 1883.13   1
 -10  -3   0 21549.0 813.231  -2
   4  -4 -13 21549.0 813.231   1
  10   2   0 10409.7 629.332  -2
  -4   4  12 10409.7 629.332   1
   4  -4 -11-216.037 537.287   1
   9   2   0 806.059 675.323  -2
  -4   4  11 806.059 675.323   1
   9   1   0 80005.6 926.291  -2
  -4   4  10 80005.6 926.291   1
   4  -4  -9 18897.1 435.533   1
   8   0   0 231945. 668.636  -2
  -4   4   8 231945. 668.636   1
   4  -4  -7 15302.2 207.636   1
  -7   1   0 155470. 685.949  -2
   4  -4  -6 155470. 685.949   1
  -4   4   5 3514.43 182.269   1
  -6   2   0 9137.13 298.691  -2
   4  -4  -4 9137.13 298.691   1
   4  -4  -3 5632.81 198.201   1
  -5   3   0 277399. 906.566  -2
   4  -4  -2 277399. 906.566   1
   4  -4  -1 3882.07 167.147   1
   4  -4   0 352175. 652.280  -2
  -4   4   0 352175. 652.280   1
   4  -4   1 2665.55 175.450   1
   3  -5   0 31330.3 366.332  -2
  -4   4  -2 31330.3 366.332   1
   4  -4   3 94.3076 179.036   1
  -2   6   0 58786.7 492.421  -2
   4  -4   4 58786.7 492.421   1
   4  -4   5 1136.05 226.309   1
   1  -7   0 239432. 1088.74  -2
  -4   4  -6 239432. 1088.74   1
   4  -4   7 173.340 265.036   1
   0  -8   0 121634. 968.778  -2
  -4   4  -8 121634. 968.778   1
   4  -4   9 162.663 212.997   1
  -1  -9   0 873.079 285.623  -2
  -4   4 -10 873.079 285.623   1
   4  -4  11 753.304 310.503   1
  -1 -10   0 375.271 602.392  -2
  -4   4 -11 375.271 602.392   1
   2  10   0 148884. 934.017  -2
   4  -4  12 148884. 934.017   1
   4  -4  13 2369.09 610.639   1
   2  11   0 6741.08 677.317  -2
   4  -4  13 6741.08 677.317   1
  -3 -11   0 140758. 1122.17  -2
  -4   4 -14 140758. 1122.17   1
   3  12   0 4156.35 848.670  -2
   4  -4  15 4156.35 848.670   1
   4  12   0 24172.8 937.102  -2
   4  -4  16 24172.8 937.102   1
   4  13   0 172.740 1033.11  -2
   4  -4  17 172.740 1033.11   1
   5  13   0 6118.92 803.112  -2
   4  -4  18 6118.92 803.112   1
   5  14   0 3119.58 905.288  -2
   4  -4  19 3119.58 905.288   1
  -6 -14   0 46982.2 1297.58  -2
  -4   4 -20 46982.2 1297.58   1
   4  -4  21 7485.70 1604.81   1
  13   7  -1 29873.3 3073.97  -2
  -4   3  20 29873.3 3073.97   1
  13   6  -1 24853.8 1639.36  -2
  -4   3  19 24853.8 1639.36   1
  12   6  -1 9711.02 1432.61  -2
  -4   3  18 9711.02 1432.61   1
 -12  -5   1 1129.65 946.557  -2
   4  -3 -17 1129.65 946.557   1
  11   5  -1 1335.20 802.472  -2
  -4   3  16 1335.20 802.472   1
 -11  -4   1 53008.4 1518.33  -2
   4  -3 -15 53008.4 1518.33   1
   4  -3 -14 14602.8 2111.38   1
  10   4  -1 20709.3 882.434  -2
  -4   3  14 20709.3 882.434   1
 -10  -3   1 112420. 1352.66  -2
   4  -3 -13 112420. 1352.66   1
  -4   3  12 9399.19 490.852   1
   9   3  -1 10243.8 1090.68  -2
  -4   3  12 10243.8 1090.68   1
   9   2  -1 23912.0 643.886  -2
  -4   3  11 23912.0 643.886   1
   4  -3 -10 353.532 349.502   1
   8   1  -1 56181.6 780.993  -2
  -4   3   9 56181.6 780.993   1
   4  -3  -8 8495.36 366.344   1
   7   0  -1 236693. 590.248  -2
  -4   3   7 236693. 590.248   1
  -4   3   6 8754.92 174.549   1
  -6   1   1 127555. 598.613  -2
   4  -3  -5 127555. 598.613   1
  -4   3   4 120.261 157.543   1
  -5   2   1 48222.8 389.352  -2
   4  -3  -3 48222.8 389.352   1
   4  -3  -2 9254.08 150.833   1
  -4   3   1 408201. 581.857  -2
   4  -3  -1 408201. 581.857   1
   4  -3   0 12126.9 168.313   1
   3  -4  -1 631346. 1076.70  -2
  -4   3  -1 631346. 1076.70   1
   4  -3   2 6024.46 170.551   1
   2  -5  -1 58691.2 412.879  -2
  -4   3  -3 58691.2 412.879   1
   4  -3   4 678.518 175.102   1
  -1   6   1 47870.9 475.876  -2
   4  -3   5 47870.9 475.876   1
  -4   3  -6 2227.11 268.369   1
   0   7   1 141428. 842.762  -2
   4  -3   7 141428. 842.762   1
  -4   3  -8 4297.76 274.584   1
  -1  -8  -1 50055.4 627.087  -2
  -4   3  -9 50055.4 627.087   1
   4  -3  10 29.7175 273.800   1
  -1  -9  -1 441.317 971.005  -2
  -4   3 -10 441.317 971.005   1
   2   9   1 2540.82 360.645  -2
   4  -3  11 2540.82 360.645   1
  -4   3 -12 1302.22 381.491   1
   2  10   1 830.215 522.909  -2
   4  -3  12 830.215 522.909   1
   3  10   1 84184.2 767.669  -2
   4  -3  13 84184.2 767.669   1
  -3 -11  -1 3749.17 524.837  -2
  -4   3 -14 3749.17 524.837   1
   4  11   1 88090.8 1071.95  -2
   4  -3  15 88090.8 1071.95   1
   4  12   1 4503.87 772.977  -2
   4  -3  16 4503.87 772.977   1
   5  12   1 17775.0 961.427  -2
   4  -3  17 17775.0 961.427   1
   5  13   1 828.028 930.288  -2
   4  -3  18 828.028 930.288   1
  -6 -13  -1 15051.3 1004.23  -2
  -4   3 -19 15051.3 1004.23   1
   6  14   1 5825.27 911.432  -2
   4  -3  20 5825.27 911.432   1
 -13  -7   2 36047.5 1784.33  -2
   4  -2 -20 36047.5 1784.33   1
  12   7  -2 27517.5 1644.98  -2
  -4   2  19 27517.5 1644.98   1
  12   6  -2 44921.1 1701.60  -2
  -4   2  18 44921.1 1701.60   1
  11   6  -2 10657.5 1027.67  -2
  -4   2  17 10657.5 1027.67   1
   4  -2 -16 1675.94 2037.06   1
 -11  -5   2 1465.56 677.137  -2
   4  -2 -16 1465.56 677.137   1
   4  -2 -15 3042.00 1891.25   1
 -10  -5   2 5355.75 713.898  -2
   4  -2 -15 5355.75 713.898   1
  10   4  -2 71573.6 1052.21  -2
  -4   2  14 71573.6 1052.21   1
   4  -2 -13 34891.7 917.361   1
   9   4  -2 66926.4 1615.57  -2
  -4   2  13 66926.4 1615.57   1
  -9  -3   2 144600. 1189.20  -2
   4  -2 -12 144600. 1189.20   1
   4  -2 -11 15067.6 344.018   1
  -8  -2   2 42754.4 616.885  -2
   4  -2 -10 42754.4 616.885   1
  -4   2   9 3275.02 261.977   1
  -7  -1   2 16112.1 423.947  -2
   4  -2  -8 16112.1 423.947   1
  -4   2   7 3221.37 232.285   1
  -6   0   2 198721. 813.099  -2
   4  -2  -6 198721. 813.099   1
  -4   2   5 12948.3 169.340   1
  -5   1   2 166957. 615.093  -2
   4  -2  -4 166957. 615.093   1
  -4   2   3 2855.94 136.702   1
   4  -2  -2 1625.19 109.331  -2
  -4   2   2 1625.19 109.331   1
  -4   2   1 2148.70 121.978   1
  -3   3   2 331329. 758.213  -2
   4  -2   0 331329. 758.213   1
   4  -2   1 1766.67 128.543   1
  -2   4   2 425343. 935.099  -2
   4  -2   2 425343. 935.099   1
  -4   2  -3 2411.40 151.749   1
   1  -5  -2 60487.5 416.887  -2
  -4   2  -4 60487.5 416.887   1
  -4   2  -5 1057.25 187.046   1
   0  -6  -2 41871.3 415.951  -2
  -4   2  -6 41871.3 415.951   1
  -4   2  -7 83.0019 185.019   1
  -4   2  -8 105742. 679.790   1
   1   7   2 203229. 972.130  -2
   4  -2   8 203229. 972.130   1
   4  -2   9 72.2983 325.298   1
  -1  -8  -2 184.658 510.708  -2
  -4   2  -9 184.658 510.708   1
  -2  -8  -2 168517. 907.334  -2
  -4   2 -10 168517. 907.334   1
  -4   2 -11 1032.74 452.388   1
  -2  -9  -2 2321.99 524.315  -2
  -4   2 -11 2321.99 524.315   1
  -3  -9  -2 6410.93 433.090  -2
  -4   2 -12 6410.93 433.090   1
   4  -2  13 851.043 1517.05   1
  -3 -10  -2 708.487 471.479  -2
  -4   2 -13 708.487 471.479   1
  -4 -10  -2 55946.8 814.726  -2
  -4   2 -14 55946.8 814.726   1
   4  11   2 2391.89 547.528  -2
   4  -2  15 2391.89 547.528   1
   5  11   2 76910.0 1070.06  -2
   4  -2  16 76910.0 1070.06   1
  -5 -12  -2 4384.72 753.651  -2
  -4   2 -17 4384.72 753.651   1
   6  12   2 21893.4 1000.91  -2
   4  -2  18 21893.4 1000.91   1
   6  13   2 706.550 1039.89  -2
   4  -2  19 706.550 1039.89   1
  -4   2 -20 9888.64 2653.26   1
   7  13   2 6288.68 1128.35  -2
   4  -2  20 6288.68 1128.35   1
  12   8  -3 9128.52 1400.00  -2
  -4   1  20 9128.52 1400.00   1
  12   7  -3 44927.1 1562.05  -2
  -4   1  19 44927.1 1562.05   1
  11   7  -3 36960.4 1397.96  -2
  -4   1  18 36960.4 1397.96   1
  11   6  -3 53095.9 1312.90  -2
  -4   1  17 53095.9 1312.90   1
   4  -1 -16 7726.17 2170.68   1
  10   6  -3 9084.10 915.989  -2
  -4   1  16 9084.10 915.989   1
  10   5  -3 4825.45 815.283  -2
  -4   1  15 4825.45 815.283   1
   4  -1 -14 12387.0 987.302   1
   9   5  -3 19712.2 972.050  -2
  -4   1  14 19712.2 972.050   1
   9   4  -3 154538. 1435.52  -2
  -4   1  13 154538. 1435.52   1
   4  -1 -12 21563.8 713.538   1
   8   4  -3 49898.2 1557.81  -2
  -4   1  12 49898.2 1557.81   1
   8   3  -3 216658. 1388.51  -2
  -4   1  11 216658. 1388.51   1
   4  -1 -10 6534.90 380.546   1
  -7  -2   3 45187.1 821.577  -2
   4  -1  -9 45187.1 821.577   1
  -4   1   8 418.550 199.538   1
  -6  -1   3 33796.1 501.331  -2
   4  -1  -7 33796.1 501.331   1
   4  -1  -6 3220.75 263.873   1
   5   0  -3 148680. 505.038  -2
  -4   1   5 148680. 505.038   1
   4  -1  -4 10580.2 150.015   1
   4  -1  -3 331286. 449.064  -2
  -4   1   3 331286. 449.064   1
   4  -1  -2 2137.98 118.860   1
   3  -2  -3 14000.3 224.308  -2
  -4   1   1 14000.3 224.308   1
  -4   1   0 373.161 116.527   1
  -2   3   3 363674. 836.387  -2
   4  -1   1 363674. 836.387   1
  -4   1  -2 6907.32 154.139   1
  -1   4   3 249208. 737.856  -2
   4  -1   3 249208. 737.856   1
   4  -1   4 181.270 140.535   1
   0   5   3 35710.4 339.352  -2
   4  -1   5 35710.4 339.352   1
   4  -1   6 5063.07 214.217   1
   1   6   3 34381.9 404.547  -2
   4  -1   7 34381.9 404.547   1
  -4   1  -8 112.340 245.517   1
  -1  -7  -3 151.958 996.105  -2
  -4   1  -8 151.958 996.105   1
   2   7   3 207422. 884.933  -2
   4  -1   9 207422. 884.933   1
   4  -1  10 1512.57 354.549   1
  -2  -8  -3 2445.28 670.439  -2
  -4   1 -10 2445.28 670.439   1
  -3  -8  -3 144552. 753.404  -2
  -4   1 -11 144552. 753.404   1
   4  -1  12 42.6515 445.411   1
   3   9   3 356.383 458.879  -2
   4  -1  12 356.383 458.879   1
   4   9   3 1431.73 457.256  -2
   4  -1  13 1431.73 457.256   1
  -4 -10  -3 543.395 500.860  -2
  -4   1 -14 543.395 500.860   1
   5  10   3 49380.2 790.465  -2
   4  -1  15 49380.2 790.465   1
  -5 -11  -3 9067.64 765.495  -2
  -4   1 -16 9067.64 765.495   1
  -6 -11  -3 71666.8 1085.78  -2
  -4   1 -17 71666.8 1085.78   1
  -6 -12  -3 10512.8 971.074  -2
  -4   1 -18 10512.8 971.074   1
  -4   1 -19 586.403 2233.36   1
   7  12   3 14036.0 1063.71  -2
   4  -1  19 14036.0 1063.71   1
  -7 -13  -3-100.317 1150.40  -2
  -4   1 -20-100.317 1150.40   1
  12   9  -4 2157.78 1272.38  -2
  -4   0  21 2157.78 1272.38   1
  12   8  -4 1920.00 1215.80  -2
  -4   0  20 1920.00 1215.80   1
 -11  -8   4 9023.35 1376.11  -2
   4   0 -19 9023.35 1376.11   1
  11   7  -4 61322.1 1767.22  -2
  -4   0  18 61322.1 1767.22   1
   4   0 -17 26997.8 2813.75   1
  10   7  -4 39367.1 1120.32  -2
  -4   0  17 39367.1 1120.32   1
  10   6  -4 54348.5 1117.25  -2
  -4   0  16 54348.5 1117.25   1
   4   0 -15 9698.41 1423.08   1
   9   6  -4 16126.3 988.205  -2
  -4   0  15 16126.3 988.205   1
   9   5  -4 2416.09 707.865  -2
  -4   0  14 2416.09 707.865   1
   4   0 -13 646.587 457.479   1
   8   5  -4 234.216 831.307  -2
  -4   0  13 234.216 831.307   1
   8   4  -4 136539. 1287.06  -2
  -4   0  12 136539. 1287.06   1
  -4   0  11 13157.6 434.404   1
  -7  -3   4 149236. 1079.38  -2
   4   0 -10 149236. 1079.38   1
   4   0  -9 14757.4 365.680   1
   6   2  -4 61279.6 691.314  -2
  -4   0   8 61279.6 691.314   1
  -4   0   7 352.039 190.095   1
  -5  -1   4 22736.5 221.191  -2
   4   0  -6 22736.5 221.191   1
   4   0  -5 974.889 116.466   1
  -4   0   4 123439. 269.730  -2
   4   0  -4 123439. 269.730   1
  -4   0   3 7937.73 142.206   1
   3  -1  -4 382811. 867.212  -2
  -4   0   2 382811. 867.212   1
   4   0  -1 2964.89 131.214   1
   2  -2  -4 29179.6 264.641  -2
  -4   0   0 29179.6 264.641   1
   4   0   1 1222.90 133.667   1
   1  -3  -4 25647.2 257.571  -2
  -4   0  -2 25647.2 257.571   1
  -4   0  -3 873.094 131.849   1
  -4   0  -4 103674. 1173.64   1
   0   4   4 221710. 762.330  -2
   4   0   4 221710. 762.330   1
   4   0   5 2155.85 251.291   1
  -1  -5  -4 91096.7 688.522  -2
  -4   0  -6 91096.7 688.522   1
  -4   0  -7 201.892 197.746   1
   2   6   4 16522.8 428.257  -2
   4   0   8 16522.8 428.257   1
   4   0   9 276.940 287.619   1
  -2  -7  -4 388.015 915.782  -2
  -4   0  -9 388.015 915.782   1
  -3  -7  -4 153459. 855.625  -2
  -4   0 -10 153459. 855.625   1
   4   0  11 1838.73 429.897   1
   3   8   4 2000.86 561.665  -2
   4   0  11 2000.86 561.665   1
   4   8   4 91975.1 797.294  -2
   4   0  12 91975.1 797.294   1
  -4  -9  -4 288.396 524.813  -2
  -4   0 -13 288.396 524.813   1
   5   9   4 7188.95 587.089  -2
   4   0  14 7188.95 587.089   1
   5  10   4 530.911 595.956  -2
   4   0  15 530.911 595.956   1
  -6 -10  -4 45542.3 890.414  -2
  -4   0 -16 45542.3 890.414   1
   6  11   4 7139.86 818.840  -2
   4   0  17 7139.86 818.840   1
  -4   0 -18 24230.8 2846.68   1
  -7 -11  -4 73159.7 1198.34  -2
  -4   0 -18 73159.7 1198.34   1
  -7 -12  -4 3417.85 912.311  -2
  -4   0 -19 3417.85 912.311   1
  -4   0 -20 1874.53 2419.23   1
   8  12   4 13614.0 2049.14  -2
   4   0  20 13614.0 2049.14   1
 -12  -9   5 12959.6 1810.95  -2
   4   1 -21 12959.6 1810.95   1
  11   9  -5 1032.27 968.663  -2
  -4  -1  20 1032.27 968.663   1
  11   8  -5 4047.65 998.329  -2
  -4  -1  19 4047.65 998.329   1
  10   8  -5 12392.9 1150.42  -2
  -4  -1  18 12392.9 1150.42   1
 -10  -7   5 65853.3 1541.02  -2
   4   1 -17 65853.3 1541.02   1
   9   7  -5 33388.9 1146.36  -2
  -4  -1  16 33388.9 1146.36   1
  -9  -6   5 89619.6 1461.75  -2
   4   1 -15 89619.6 1461.75   1
   4   1 -14 3417.40 636.150   1
   8   6  -5 5155.95 2063.16  -2
  -4  -1  14 5155.95 2063.16   1
   8   5  -5 30527.3 768.193  -2
  -4  -1  13 30527.3 768.193   1
   4   1 -12 105.527 367.127   1
   7   4  -5 58024.9 852.723  -2
  -4  -1  11 58024.9 852.723   1
   4   1 -10 24194.9 436.490   1
  -6  -3   5 227951. 583.431  -2
   4   1  -9 227951. 583.431   1
   4   1  -8 22756.0 226.487   1
  -5  -2   5 31186.9 276.030  -2
   4   1  -7 31186.9 276.030   1
   4   1  -6 279.075 121.947   1
   4   1  -5 187882. 317.409  -2
  -4  -1   5 187882. 317.409   1
  -4  -1   4 13167.9 158.921   1
  -3   0   5 204120. 563.665  -2
   4   1  -3 204120. 563.665   1
   4   1  -2 3216.05 130.742   1
   2  -1  -5 222840. 669.047  -2
  -4  -1   1 222840. 669.047   1
   4   1   0 789.268 125.568   1
   1  -2  -5 1607.03 167.898  -2
  -4  -1  -1 1607.03 167.898   1
   4   1   2 5061.99 160.375   1
   4   1   3 126769. 955.842   1
   0  -3  -5 205124. 727.018  -2
  -4  -1  -3 205124. 727.018   1
   4   1   4 4102.80 159.941   1
  -1  -4  -5 465278. 1246.71  -2
  -4  -1  -5 465278. 1246.71   1
  -4  -1  -6 2219.39 235.206   1
  -2  -5  -5 75446.6 535.941  -2
  -4  -1  -7 75446.6 535.941   1
  -4  -1  -8-89.0146 234.969   1
  -2  -6  -5-299.544 1343.60  -2
  -4  -1  -8-299.544 1343.60   1
  -3  -6  -5 4727.83 341.147  -2
  -4  -1  -9 4727.83 341.147   1
   4   1  10 2313.84 389.791   1
   3   7   5 1384.05 478.487  -2
   4   1  10 1384.05 478.487   1
  -4  -1 -11 61706.2 1907.58   1
   4   7   5 119348. 808.220  -2
   4   1  11 119348. 808.220   1
   4   8   5 4641.28 540.917  -2
   4   1  12 4641.28 540.917   1
   5   8   5 98045.6 896.787  -2
   4   1  13 98045.6 896.787   1
   5   9   5 518.551 596.720  -2
   4   1  14 518.551 596.720   1
  -6  -9  -5 5561.36 651.456  -2
  -4  -1 -15 5561.36 651.456   1
   6  10   5 592.348 603.468  -2
   4   1  16 592.348 603.468   1
  -4  -1 -17 29354.0 2681.97   1
   7  10   5 46846.5 990.803  -2
   4   1  17 46846.5 990.803   1
   7  11   5 7468.91 915.095  -2
   4   1  18 7468.91 915.095   1
  -4  -1 -19 20306.0 2075.53   1
  -8 -11  -5 59496.7 2213.85  -2
  -4  -1 -19 59496.7 2213.85   1
   8  12   5 3622.28 1708.09  -2
   4   1  20 3622.28 1708.09   1
  11  10  -6 22133.2 1653.57  -2
  -4  -2  21 22133.2 1653.57   1
 -11  -9   6 6301.20 1410.78  -2
   4   2 -20 6301.20 1410.78   1
 -10  -9   6 878.745 1124.97  -2
   4   2 -19 878.745 1124.97   1
  10   8  -6 9639.56 1149.37  -2
  -4  -2  18 9639.56 1149.37   1
   4   2 -17 7417.80 1995.29   1
  -9  -8   6 13491.8 1075.34  -2
   4   2 -17 13491.8 1075.34   1
   9   7  -6 71800.0 1427.11  -2
  -4  -2  16 71800.0 1427.11   1
  -4  -2  15 12693.7 846.847   1
  -8  -7   6 20905.0 1732.10  -2
   4   2 -15 20905.0 1732.10   1
   8   6  -6 52366.7 1189.80  -2
  -4  -2  14 52366.7 1189.80   1
   4   2 -13 5036.79 216.234   1
   7   6  -6 12750.0 1213.09  -2
  -4  -2  13 12750.0 1213.09   1
   7   5  -6 2491.67 235.974  -2
  -4  -2  12 2491.67 235.974   1
   4   2 -11 139.622 184.930   1
  -6  -4   6 99114.9 603.028  -2
   4   2 -10 99114.9 603.028   1
   4   2  -9 16802.5 268.981   1
   5   3  -6 295780. 977.737  -2
  -4  -2   8 295780. 977.737   1
   4   2  -7 20975.4 224.472   1
  -4  -2   6 130084. 283.420  -2
   4   2  -6 130084. 283.420   1
   4   2  -5 2017.07 133.448   1
   3   1  -6 19733.1 241.413  -2
  -4  -2   4 19733.1 241.413   1
   4   2  -3 2517.54 145.108   1
  -2   0   6 165788. 597.516  -2
   4   2  -2 165788. 597.516   1
  -4  -2   1 152.313 137.748   1
  -1   1   6 218048. 674.047  -2
   4   2   0 218048. 674.047   1
   4   2   1 5373.01 190.822   1
   0  -2  -6 17817.0 343.244  -2
  -4  -2  -2 17817.0 343.244   1
   4   2   3 245.400 215.131   1
   4   2   4 108045. 1413.00   1
   1   3   6 175085. 862.047  -2
   4   2   4 175085. 862.047   1
  -4  -2  -5 22.8021 226.860   1
   4   2   6 145440. 1312.96   1
  -2  -4  -6 367989. 1371.57  -2
  -4  -2  -6 367989. 1371.57   1
   4   2   7 432.349 183.610   1
  -2  -5  -6 437.220 1288.87  -2
  -4  -2  -7 437.220 1288.87   1
   3   5   6 84799.8 561.201  -2
   4   2   8 84799.8 561.201   1
   4   2   9 2400.41 316.769   1
  -3  -6  -6 2437.54 720.297  -2
  -4  -2  -9 2437.54 720.297   1
  -4  -2 -10 11470.1 937.148   1
   4   6   6 13191.0 515.138  -2
   4   2  10 13191.0 515.138   1
  -4  -2 -11-209.664 864.733   1
   4   7   6 412.984 476.910  -2
   4   2  11 412.984 476.910   1
  -5  -7  -6 131948. 1132.09  -2
  -4  -2 -12 131948. 1132.09   1
   5   8   6 3377.20 596.829  -2
   4   2  13 3377.20 596.829   1
  -6  -8  -6 83086.0 991.175  -2
  -4  -2 -14 83086.0 991.175   1
   6   9   6 45.2126 751.999  -2
   4   2  15 45.2126 751.999   1
  -4  -2 -16 1238.71 1936.07   1
   7   9   6 6729.38 749.613  -2
   4   2  16 6729.38 749.613   1
   7  10   6 1572.72 660.067  -2
   4   2  17 1572.72 660.067   1
  -4  -2 -18 25424.6 2747.35   1
   8  10   6 37830.3 1084.52  -2
   4   2  18 37830.3 1084.52   1
  -8 -11  -6 6924.23 1500.24  -2
  -4  -2 -19 6924.23 1500.24   1
 -11 -10   7 42942.3 1924.24  -2
   4   3 -21 42942.3 1924.24   1
  10  10  -7 24616.1 1586.66  -2
  -4  -3  20 24616.1 1586.66   1
  10   9  -7 11117.4 1435.24  -2
  -4  -3  19 11117.4 1435.24   1
   4   3 -18 651.590 1445.78   1
  -9  -9   7 1297.30 1161.83  -2
   4   3 -18 1297.30 1161.83   1
   9   8  -7 5004.57 747.064  -2
  -4  -3  17 5004.57 747.064   1
  -4  -3  16 10853.2 997.012   1
  -8  -8   7 20880.0 1401.58  -2
   4   3 -16 20880.0 1401.58   1
   8   7  -7 51507.3 1231.48  -2
  -4  -3  15 51507.3 1231.48   1
  -4  -3  14 13821.9 378.840   1
  -7  -6   7 44324.9 478.640  -2
   4   3 -13 44324.9 478.640   1
   4   3 -12 6419.53 256.208   1
   6   5  -7 16078.0 373.710  -2
  -4  -3  11 16078.0 373.710   1
  -4  -3  10 388.236 207.624   1
   5   4  -7 118773. 665.554  -2
  -4  -3   9 118773. 665.554   1
   4   3  -8 19210.5 254.144   1
  -4  -3   7 420346. 615.622  -2
   4   3  -7 420346. 615.622   1
   4   3  -6 19533.9 233.566   1
   3   2  -7 97454.4 535.895  -2
  -4  -3   5 97454.4 535.895   1
   4   3  -4 487.638 145.559   1
  -2  -1   7 10861.5 235.637  -2
   4   3  -3 10861.5 235.637   1
   4   3  -2 1106.22 150.140   1
  -4  -3   1 95980.9 820.970   1
   1   0  -7 163816. 688.872  -2
  -4  -3   1 163816. 688.872   1
   4   3   0 6833.81 210.484   1
   4   3   1 150830. 809.490   1
   0  -1  -7 312183. 1124.72  -2
  -4  -3  -1 312183. 1124.72   1
  -4  -3  -2 6850.39 258.766   1
   1   2   7 43562.8 596.354  -2
   4   3   3 43562.8 596.354   1
   4   3   4 107.676 212.424   1
   4   3   5 127321. 1311.16   1
   2   3   7 171139. 1017.69  -2
   4   3   5 171139. 1017.69   1
   4   3   6 292.812 259.988   1
  -2  -4  -7 1183.85 1286.47  -2
  -4  -3  -6 1183.85 1286.47   1
  -3  -4  -7 320139. 1194.81  -2
  -4  -3  -7 320139. 1194.81   1
   4   3   8 2413.50 294.116   1
  -3  -5  -7 3267.58 563.146  -2
  -4  -3  -8 3267.58 563.146   1
   4   3   9 13670.0 506.478   1
   4   5   7 66298.7 598.080  -2
   4   3   9 66298.7 598.080   1
   4   3  10 954.551 267.474   1
  -4  -6  -7 1706.34 510.590  -2
  -4  -3 -10 1706.34 510.590   1
  -5  -6  -7 25794.8 698.316  -2
  -4  -3 -11 25794.8 698.316   1
   5   7   7 4736.44 721.350  -2
   4   3  12 4736.44 721.350   1
  -6  -7  -7 100952. 1136.76  -2
  -4  -3 -13 100952. 1136.76   1
   6   8   7 4294.21 803.605  -2
   4   3  14 4294.21 803.605   1
  -4  -3 -15 26361.1 2397.36   1
   7   8   7 69512.1 1242.60  -2
   4   3  15 69512.1 1242.60   1
  -7  -9  -7 418.016 777.688  -2
  -4  -3 -16 418.016 777.688   1
  -4  -3 -17-79.7772 2114.28   1
   8   9   7 3018.35 794.632  -2
   4   3  17 3018.35 794.632   1
   8  10   7 870.447 779.482  -2
   4   3  18 870.447 779.482   1
   4   3  19 18041.6 2032.35   1
  -9 -10  -7 23558.5 2061.38  -2
  -4  -3 -19 23558.5 2061.38   1
  10  11  -8 34307.2 1850.03  -2
  -4  -4  21 34307.2 1850.03   1
  10  10  -8 48580.8 1974.01  -2
  -4  -4  20 48580.8 1974.01   1
   4   4 -19 20998.2 2734.71   1
  -9 -10   8 30327.9 1564.41  -2
   4   4 -19 30327.9 1564.41   1
  -9  -9   8 16478.5 1325.25  -2
   4   4 -18 16478.5 1325.25   1
  -4  -4  17 568.160 1365.70   1
  -8  -9   8 1516.74 1261.75  -2
   4   4 -17 1516.74 1261.75   1
  -8  -8   8 7680.31 914.560  -2
   4   4 -16 7680.31 914.560   1
  -4  -4  15 6298.66 407.725   1
  -7  -7   8 70303.2 858.247  -2
   4   4 -14 70303.2 858.247   1
  -4  -4  13 13881.4 389.377   1
   4   4 -12 53474.9 857.615   1
  -6  -6   8 82214.6 733.110  -2
   4   4 -12 82214.6 733.110   1
  -4  -4  11 10705.4 276.712   1
  -5  -5   8 5258.90 317.133  -2
   4   4 -10 5258.90 317.133   1
  -4  -4   9 766.694 205.063   1
   4   4  -8 125830. 285.916  -2
  -4  -4   8 125830. 285.916   1
   4   4  -7 16290.4 247.315   1
  -3  -3   8 164083. 751.663  -2
   4   4  -6 164083. 751.663   1
  -4  -4   5 2130.29 186.353   1
  -2  -2   8 52407.4 471.186  -2
   4   4  -4 52407.4 471.186   1
   4   4  -3 72.0997 174.869   1
  -1  -1   8 2172.64 256.933  -2
   4   4  -2 2172.64 256.933   1
   4   4  -1 107.223 263.648   1
   0   0   8 129453. 1111.40  -2
   4   4   0 129453. 1111.40   1
  -4  -4  -1 5848.88 381.789   1
  -1  -1  -8 262090. 1489.30  -2
  -4  -4  -2 262090. 1489.30   1
   4   4   3 740.893 232.425   1
  -2  -2  -8 43944.9 537.280  -2
  -4  -4  -4 43944.9 537.280   1
  -4  -4  -5 106.944 254.771   1
  -3  -3  -8 130443. 775.679  -2
  -4  -4  -6 130443. 775.679   1
   4   4   7 380.299 342.521   1
  -3  -4  -8 3401.91 697.767  -2
  -4  -4  -7 3401.91 697.767   1
   4   4   8 267401. 1037.59  -2
   4   4   8 267401. 1037.59   1
   4   4   9 473.532 444.883   1
   4   5   8 6189.53 522.681  -2
   4   4   9 6189.53 522.681   1
   4   4  10 16898.0 672.710   1
  -5  -5  -8 74620.7 924.837  -2
  -4  -4 -10 74620.7 924.837   1
   5   6   8 622.972 691.344  -2
   4   4  11 622.972 691.344   1
  -6  -6  -8 12203.9 733.119  -2
  -4  -4 -12 12203.9 733.119   1
   6   7   8 869.980 539.689  -2
   4   4  13 869.980 539.689   1
  -4  -4 -14 46583.1 2690.01   1
  -7  -7  -8 81190.1 1288.62  -2
  -4  -4 -14 81190.1 1288.62   1
   7   8   8 6304.10 916.846  -2
   4   4  15 6304.10 916.846   1
  -4  -4 -16 23795.3 2475.25   1
   8   8   8 63110.4 1310.59  -2
   4   4  16 63110.4 1310.59   1
   8   9   8 744.548 766.197  -2
   4   4  17 744.548 766.197   1
  -4  -4 -18 285.817 2301.02   1
   9   9   8 5215.91 1843.95  -2
   4   4  18 5215.91 1843.95   1
 -10 -11   9 11111.7 1789.50  -2
   4   5 -21 11111.7 1789.50   1
  -9 -11   9 21490.8 1703.93  -2
   4   5 -20 21490.8 1703.93   1
   9  10  -9 48847.1 1799.42  -2
  -4  -5  19 48847.1 1799.42   1
  -4  -5  18 12172.3 1482.90   1
  -8 -10   9 19822.6 1876.54  -2
   4   5 -18 19822.6 1876.54   1
  -8  -9   9 19501.0 1329.24  -2
   4   5 -17 19501.0 1329.24   1
  -4  -5  16 1265.34 609.212   1
   7   9  -9 1546.31 1446.42  -2
  -4  -5  16 1546.31 1446.42   1
   7   8  -9 2790.05 479.596  -2
  -4  -5  15 2790.05 479.596   1
   4   5 -14 6913.57 599.041   1
   6   7  -9 105099. 955.533  -2
  -4  -5  13 105099. 955.533   1
  -4  -5  12 28168.4 484.552   1
   5   6  -9 127163. 1102.21  -2
  -4  -5  11 127163. 1102.21   1
   4   5 -10 9810.82 368.014   1
   4   5  -9 2393.83 191.675  -2
  -4  -5   9 2393.83 191.675   1
  -4  -5   8 1743.73 251.733   1
  -3  -4   9 118818. 854.108  -2
   4   5  -7 118818. 854.108   1
   4   5  -6 23296.2 324.104   1
  -2  -3   9 284355. 1028.18  -2
   4   5  -5 284355. 1028.18   1
   4   5  -4 15121.2 292.070   1
   1   2  -9 224890. 1025.19  -2
  -4  -5   3 224890. 1025.19   1
   4   5  -2 6376.41 306.948   1
   0  -1   9 15798.8 580.492  -2
   4   5  -1 15798.8 580.492   1
  -4  -5   0 6728.90 424.187   1
  -1   0  -9 309802. 1658.76  -2
  -4  -5  -1 309802. 1658.76   1
   4   5   2 12349.3 533.028   1
  -2  -1  -9 279966. 1300.63  -2
  -4  -5  -3 279966. 1300.63   1
  -4  -5  -4 185.559 224.769   1
  -2  -2  -9 5467.86 1190.51  -2
  -4  -5  -4 5467.86 1190.51   1
  -4  -5  -5 6879.67 445.088   1
  -3  -2  -9 37558.7 584.329  -2
  -4  -5  -5 37558.7 584.329   1
   4   5   6 24.3832 367.792   1
  -3  -3  -9-160.128 656.840  -2
  -4  -5  -6-160.128 656.840   1
   4   3   9 65552.5 679.842  -2
   4   5   7 65552.5 679.842   1
   4   4   9 5057.15 440.408  -2
   4   5   8 5057.15 440.408   1
  -4  -5  -9 87622.6 1126.61   1
  -5  -4  -9 172150. 1125.31  -2
  -4  -5  -9 172150. 1125.31   1
  -5  -5  -9 4417.10 654.598  -2
  -4  -5 -10 4417.10 654.598   1
  -6  -5  -9 65512.7 942.879  -2
  -4  -5 -11 65512.7 942.879   1
  -6  -6  -9 110.685 567.341  -2
  -4  -5 -12 110.685 567.341   1
  -4  -5 -13 14349.6 2051.34   1
  -7  -6  -9 13673.2 822.833  -2
  -4  -5 -13 13673.2 822.833   1
   7   7   9 1286.91 780.735  -2
   4   5  14 1286.91 780.735   1
  -4  -5 -15 36939.5 2738.23   1
   8   7   9 59602.9 1293.48  -2
   4   5  15 59602.9 1293.48   1
   8   8   9 2647.99 965.741  -2
   4   5  16 2647.99 965.741   1
   4   5  17 14126.7 1457.23   1
  -9  -8  -9 36682.4 2119.42  -2
  -4  -5 -17 36682.4 2119.42   1
  -9  -9  -9 825.837 1173.22  -2
  -4  -5 -18 825.837 1173.22   1
  -4  -6  21-459.996 3261.21   1
  -9 -12  10 3072.35 1977.39  -2
   4   6 -21 3072.35 1977.39   1
  -9 -11  10 12025.0 1716.32  -2
   4   6 -20 12025.0 1716.32   1
  -4  -6  19 7199.41 1975.97   1
  -8 -11  10 21031.5 2512.53  -2
   4   6 -19 21031.5 2512.53   1
   8  10 -10 47080.1 1817.08  -2
  -4  -6  18 47080.1 1817.08   1
   4   6 -17 16015.0 1861.17   1
  -7 -10  10 24742.2 1915.74  -2
   4   6 -17 24742.2 1915.74   1
   7   9 -10 26762.7 953.664  -2
  -4  -6  16 26762.7 953.664   1
  -4  -6  15 3395.02 550.551   1
  -6  -9  10 4744.04 2693.96  -2
   4   6 -15 4744.04 2693.96   1
   6   8 -10 1955.05 578.783  -2
  -4  -6  14 1955.05 578.783   1
  -4  -6  13 5321.68 425.760   1
   5   7 -10 101988. 1130.10  -2
  -4  -6  12 101988. 1130.10   1
  -4  -6  11 17879.0 493.137   1
   4   6 -10 94856.0 512.961  -2
  -4  -6  10 94856.0 512.961   1
  -4  -6   9 3652.64 330.066   1
  -3  -5  10 10950.4 463.064  -2
   4   6  -8 10950.4 463.064   1
  -4  -6   7 394.683 272.457   1
  -2  -4  10 39977.8 679.768  -2
   4   6  -6 39977.8 679.768   1
  -4  -6   5 10093.2 376.618   1
   4   6  -4 115538. 922.945   1
  -1  -3  10 221092. 1490.98  -2
   4   6  -4 221092. 1490.98   1
  -4  -6   3 16245.7 312.351   1
   4   6  -2 66116.0 809.513   1
   0   2 -10 167209. 1485.04  -2
  -4  -6   2 167209. 1485.04   1
   4   6  -1-62.0399 404.403   1
  -1   1 -10 22440.7 728.394  -2
  -4  -6   0 22440.7 728.394   1
   4   6   1 3569.94 428.407   1
   2   0  10 180500. 1378.55  -2
   4   6   2 180500. 1378.55   1
   4   6   3-169.890 525.842   1
  -2  -1 -10 4206.84 601.397  -2
  -4  -6  -3 4206.84 601.397   1
  -3  -1 -10 146714. 1051.32  -2
  -4  -6  -4 146714. 1051.32   1
   4   6   5 962.882 331.983   1
  -3  -2 -10 3735.60 1275.06  -2
  -4  -6  -5 3735.60 1275.06   1
  -4  -6  -6 1585.02 555.512   1
   4   2  10 12606.8 621.448  -2
   4   6   6 12606.8 621.448   1
   4   6   7 1194.26 842.383   1
   4   3  10 1997.33 507.403  -2
   4   6   7 1997.33 507.403   1
  -5  -3 -10 47903.1 691.053  -2
  -4  -6  -8 47903.1 691.053   1
   5   4  10 3622.64 686.003  -2
   4   6   9 3622.64 686.003   1
  -6  -4 -10 103499. 1085.84  -2
  -4  -6 -10 103499. 1085.84   1
   6   5  10 1776.81 691.166  -2
   4   6  11 1776.81 691.166   1
  -4  -6 -12 10938.7 1919.69   1
   7   5  10 41557.1 977.738  -2
   4   6  12 41557.1 977.738   1
  -7  -6 -10 309.672 777.247  -2
  -4  -6 -13 309.672 777.247   1
  -4  -6 -14 10786.6 2030.56   1
  -8  -6 -10 6773.09 912.785  -2
  -4  -6 -14 6773.09 912.785   1
   8   7  10 828.370 736.263  -2
   4   6  15 828.370 736.263   1
  -4  -6 -16 24159.9 2562.72   1
  -9  -7 -10 33599.0 1258.82  -2
  -4  -6 -16 33599.0 1258.82   1
  -9  -8 -10 2049.49 1825.03  -2
  -4  -6 -17 2049.49 1825.03   1
  -9 -12  11 6703.87 1966.82  -2
   4   7 -21 6703.87 1966.82   1
  -4  -7  20-1971.67 3459.37   1
  -8 -12  11 3403.10 1992.75  -2
   4   7 -20 3403.10 1992.75   1
   8  11 -11 11734.2 1895.34  -2
  -4  -7  19 11734.2 1895.34   1
  -4  -7  18 12839.4 2056.62   1
  -7 -11  11 25272.6 2155.75  -2
   4   7 -18 25272.6 2155.75   1
   7  10 -11 57956.8 2174.40  -2
  -4  -7  17 57956.8 2174.40   1
  -4  -7  16 23423.3 819.722   1
  -6 -10  11 36167.7 3729.71  -2
   4   7 -16 36167.7 3729.71   1
  -6  -9  11 45863.0 1183.24  -2
   4   7 -15 45863.0 1183.24   1
  -4  -7  14 7107.30 540.485   1
   5   8 -11 548.983 453.093  -2
  -4  -7  13 548.983 453.093   1
  -4  -7  12 4169.73 455.532   1
   4   7 -11 74205.0 501.013  -2
  -4  -7  11 74205.0 501.013   1
  -4  -7  10 20740.6 512.763   1
  -3  -6  11 120824. 1134.89  -2
   4   7  -9 120824. 1134.89   1
  -4  -7   8 5161.40 374.682   1
   2   5 -11 23025.5 684.641  -2
  -4  -7   7 23025.5 684.641   1
  -4  -7   6-51.4493 346.800   1
   1   4 -11 35894.9 792.731  -2
  -4  -7   5 35894.9 792.731   1
   4   7  -4 5996.91 438.918   1
   0   3 -11 227555. 1518.03  -2
  -4  -7   3 227555. 1518.03   1
   4   7  -2 12184.2 322.023   1
   1  -2  11 220792. 1981.36  -2
   4   7  -1 220792. 1981.36   1
   4   7   0 312.300 479.899   1
   2  -1  11 3705.46 627.007  -2
   4   7   1 3705.46 627.007   1
   4   7   2 901.098 368.534   1
   2   0  11 1247.06 1036.88  -2
   4   7   2 1247.06 1036.88   1
   4   7   3 84853.6 1396.75   1
  -3   0 -11 140965. 1150.71  -2
  -4  -7  -3 140965. 1150.71   1
  -4  -7  -4 170.510 446.823   1
   3   1  11 5749.43 807.187  -2
   4   7   4 5749.43 807.187   1
  -4  -1 -11 119185. 878.390  -2
  -4  -7  -5 119185. 878.390   1
  -4  -7  -6 344.369 480.499   1
   4   2  11 357.660 728.555  -2
   4   7   6 357.660 728.555   1
  -4  -7  -7 1024.22 709.478   1
   5   2  11 11601.0 667.298  -2
   4   7   7 11601.0 667.298   1
  -4  -7  -8-194.070 740.604   1
  -5  -3 -11 3529.64 749.751  -2
  -4  -7  -8 3529.64 749.751   1
   6   3  11 21957.6 915.144  -2
   4   7   9 21957.6 915.144   1
  -6  -4 -11 750.874 791.709  -2
  -4  -7 -10 750.874 791.709   1
  -4  -7 -11 46025.4 2522.65   1
   7   4  11 95605.3 1342.61  -2
   4   7  11 95605.3 1342.61   1
  -7  -5 -11 991.519 757.028  -2
  -4  -7 -12 991.519 757.028   1
  -4  -7 -13 8783.79 1996.77   1
   8   5  11 44338.6 1169.29  -2
   4   7  13 44338.6 1169.29   1
  -8  -6 -11 490.708 903.428  -2
  -4  -7 -14 490.708 903.428   1
  -4  -7 -15 2834.37 2169.30   1
  -9  -6 -11 1778.44 1170.39  -2
  -4  -7 -15 1778.44 1170.39   1
  -9  -7 -11 1110.07 1267.82  -2
  -4  -7 -16 1110.07 1267.82   1
   8  12 -12 2048.20 1178.52  -2
  -4  -8  20 2048.20 1178.52   1
  -4  -8  19-1140.86 3201.25   1
  -7 -12  12 1877.72 2017.67  -2
   4   8 -19 1877.72 2017.67   1
   7  11 -12 17353.3 1987.25  -2
  -4  -8  18 17353.3 1987.25   1
  -4  -8  17 14993.1 830.289   1
  -6 -11  12 25680.4 4109.97  -2
   4   8 -17 25680.4 4109.97   1
  -6 -10  12 69034.0 1465.48  -2
   4   8 -16 69034.0 1465.48   1
  -4  -8  15 24852.2 832.908   1
  -5  -9  12 40660.1 870.973  -2
   4   8 -14 40660.1 870.973   1
  -4  -8  13 535.193 529.052   1
   4   8 -12 6366.37 410.910  -2
  -4  -8  12 6366.37 410.910   1
   4   8 -11 6194.33 504.540   1
  -3  -7  12 89211.1 823.508  -2
   4   8 -10 89211.1 823.508   1
  -4  -8   9 9881.02 445.953   1
  -2  -6  12 123358. 1369.41  -2
   4   8  -8 123358. 1369.41   1
  -4  -8   7 4128.33 482.001   1
   1   5 -12 32917.5 838.796  -2
  -4  -8   6 32917.5 838.796   1
  -4  -8   5 1548.52 419.353   1
   0  -4  12 28365.5 833.286  -2
   4   8  -4 28365.5 833.286   1
   4   8  -3 4805.39 469.400   1
   1  -3  12 233063. 2075.40  -2
   4   8  -2 233063. 2075.40   1
   4   8  -1 4709.70 325.888   1
  -1   2 -12 17207.7 1556.34  -2
  -4  -8   1 17207.7 1556.34   1
   4   8   0 35919.1 705.781   1
  -2   2 -12 96738.2 1058.07  -2
  -4  -8   0 96738.2 1058.07   1
   4   8   1 391.436 328.721   1
   2  -1  12 3585.42 1137.00  -2
   4   8   1 3585.42 1137.00   1
   4   8   2 5333.15 610.674   1
   3  -1  12 5819.94 614.955  -2
   4   8   2 5819.94 614.955   1
   4   8   3 1632.25 641.439   1
   3   0  12 1236.83 454.538  -2
   4   8   3 1236.83 454.538   1
  -4   0 -12 90137.7 1039.43  -2
  -4  -8  -4 90137.7 1039.43   1
  -4  -8  -5 290.116 804.432   1
   4   1  12 4417.11 780.054  -2
   4   8   5 4417.11 780.054   1
   5   1  12 89792.2 1036.52  -2
   4   8   6 89792.2 1036.52   1
  -4  -8  -7 2166.62 850.201   1
  -5  -2 -12 3844.76 616.599  -2
  -4  -8  -7 3844.76 616.599   1
  -6  -2 -12 8056.55 856.921  -2
  -4  -8  -8 8056.55 856.921   1
   6   3  12 1248.69 782.402  -2
   4   8   9 1248.69 782.402   1
  -4  -8 -10 27684.0 2259.79   1
  -7  -3 -12 32716.5 1187.16  -2
  -4  -8 -10 32716.5 1187.16   1
  -7  -4 -12 942.519 894.663  -2
  -4  -8 -11 942.519 894.663   1
  -4  -8 -12 40230.0 2670.01   1
  -8  -4 -12 75765.3 1345.00  -2
  -4  -8 -12 75765.3 1345.00   1
  -8  -5 -12 592.748 594.511  -2
  -4  -8 -13 592.748 594.511   1
  -4  -8 -14 4459.33 2129.02   1
  -9  -5 -12 18981.9 1186.33  -2
  -4  -8 -14 18981.9 1186.33   1
   9   6  12 216.799 933.388  -2
   4   8  15 216.799 933.388   1
  -4  -9  20 15983.6 3589.35   1
  -7 -13  13 25103.6 2559.02  -2
   4   9 -20 25103.6 2559.02   1
  -7 -12  13 5637.31 1959.19  -2
   4   9 -19 5637.31 1959.19   1
   4   9 -18-868.694 1835.34   1
  -6 -12  13 201.788 1443.21  -2
   4   9 -18 201.788 1443.21   1
   6  11 -13 6365.38 785.217  -2
  -4  -9  17 6365.38 785.217   1
  -4  -9  16 15616.8 847.230   1
  -5 -11  13 19158.5 4256.19  -2
   4   9 -16 19158.5 4256.19   1
   5  10 -13 71099.7 1127.81  -2
  -4  -9  15 71099.7 1127.81   1
  -4  -9  14 14814.2 694.958   1
   4   9 -13 53847.6 736.818  -2
  -4  -9  13 53847.6 736.818   1
   4   9 -12 280.821 508.712   1
  -3  -8  13 607.999 347.082  -2
   4   9 -11 607.999 347.082   1
  -4  -9  10 1466.41 517.758   1
   2   7 -13 49235.5 1076.95  -2
  -4  -9   9 49235.5 1076.95   1
  -4  -9   8 8079.72 615.217   1
   1   6 -13 87613.0 1337.35  -2
  -4  -9   7 87613.0 1337.35   1
  -4  -9   6 6383.24 555.149   1
   0   5 -13 22003.5 849.885  -2
  -4  -9   5 22003.5 849.885   1
   4   9  -4 242.640 453.369   1
  -1   4 -13 39844.6 1209.66  -2
  -4  -9   3 39844.6 1209.66   1
   4   9  -2 3448.11 756.469   1
  -1   3 -13 9267.48 1652.77  -2
  -4  -9   2 9267.48 1652.77   1
   4   9  -1 94215.9 1295.62   1
   2  -3  13 178972. 1335.63  -2
   4   9  -1 178972. 1335.63   1
   4   9   0 1100.72 384.060   1
   2  -2  13 8714.23 1330.88  -2
   4   9   0 8714.23 1330.88   1
   3  -2  13 55096.5 981.479  -2
   4   9   1 55096.5 981.479   1
   4   9   2-285.643 533.250   1
   3  -1  13 1312.21 683.720  -2
   4   9   2 1312.21 683.720   1
  -4   1 -13 830.293 545.563  -2
  -4  -9  -3 830.293 545.563   1
  -4  -9  -4 187.048 2339.65   1
  -4   0 -13 854.091 645.080  -2
  -4  -9  -4 854.091 645.080   1
   5   0  13 54852.2 935.601  -2
   4   9   5 54852.2 935.601   1
   5   1  13 1623.59 675.090  -2
   4   9   6 1623.59 675.090   1
   6   1  13 72739.3 1453.02  -2
   4   9   7 72739.3 1453.02   1
   6   2  13 150.306 1142.45  -2
   4   9   8 150.306 1142.45   1
  -4  -9  -9 267.296 1640.61   1
   7   2  13 14990.5 1133.85  -2
   4   9   9 14990.5 1133.85   1
   7   3  13 346.906 1714.94  -2
   4   9  10 346.906 1714.94   1
  -4  -9 -11 21771.8 2207.33   1
   8   3  13 23503.4 1225.24  -2
   4   9  11 23503.4 1225.24   1
  -8  -4 -13 429.605 985.409  -2
  -4  -9 -12 429.605 985.409   1
  -4  -9 -13 15365.6 2271.96   1
  -9  -4 -13 38982.2 1324.99  -2
  -4  -9 -13 38982.2 1324.99   1
  -9  -5 -13 591.622 1065.59  -2
  -4  -9 -14 591.622 1065.59   1
  -4 -10  19 12241.3 2254.59   1
  -6 -13  14 23779.8 3049.36  -2
   4  10 -19 23779.8 3049.36   1
   6  12 -14 8424.81 1927.19  -2
  -4 -10  18 8424.81 1927.19   1
  -4 -10  17-121.023 831.022   1
  -5 -12  14-612.248 3142.78  -2
   4  10 -17-612.248 3142.78   1
  -5 -11  14 10527.1 679.827  -2
   4  10 -16 10527.1 679.827   1
  -4 -10  15 11276.5 775.715   1
  -4 -11  14 17050.2 4148.82  -2
   4  10 -15 17050.2 4148.82   1
   4  10 -14 100996. 967.570  -2
  -4 -10  14 100996. 967.570   1
  -4 -10  13 16111.1 728.017   1
   3   9 -14 53221.3 1115.33  -2
  -4 -10  12 53221.3 1115.33   1
   4  10 -11-110.582 572.885   1
   2   8 -14 913.043 486.096  -2
  -4 -10  10 913.043 486.096   1
  -4 -10   9 2946.89 551.060   1
   1   7 -14 42586.4 1175.53  -2
  -4 -10   8 42586.4 1175.53   1
  -4 -10   7 3150.66 651.373   1
   0   6 -14 68785.3 1362.50  -2
  -4 -10   6 68785.3 1362.50   1
   4  10  -5 2517.48 587.030   1
   1  -5  14 13175.1 1045.62  -2
   4  10  -4 13175.1 1045.62   1
   4  10  -3 284.568 684.094   1
  -1   4 -14-258.244 1676.07  -2
  -4 -10   3-258.244 1676.07   1
   2  -4  14 47482.8 1298.50  -2
   4  10  -2 47482.8 1298.50   1
   4  10  -1 3383.52 1061.78   1
   2  -3  14 12974.4 1280.53  -2
   4  10  -1 12974.4 1280.53   1
   3  -3  14 139275. 1840.39  -2
   4  10   0 139275. 1840.39   1
  -4 -10  -1 1473.27 2480.23   1
   3  -2  14 9075.85 936.996  -2
   4  10   1 9075.85 936.996   1
  -4   2 -14 55495.4 1178.55  -2
  -4 -10  -2 55495.4 1178.55   1
  -4 -10  -3 57.1203 2341.15   1
   4  -1  14 287.424 657.014  -2
   4  10   3 287.424 657.014   1
   5  -1  14 1408.25 707.892  -2
   4  10   4 1408.25 707.892   1
   5   0  14 446.042 882.906  -2
   4  10   5 446.042 882.906   1
  -4 -10  -6 44378.1 1952.88   1
   6   0  14 70794.1 1494.10  -2
   4  10   6 70794.1 1494.10   1
  -6  -1 -14 924.490 969.497  -2
  -4 -10  -7 924.490 969.497   1
  -7  -1 -14 82557.8 1554.17  -2
  -4 -10  -8 82557.8 1554.17   1
  -7  -2 -14 474.985 907.324  -2
  -4 -10  -9 474.985 907.324   1
  -4 -10 -10 429.006 1781.38   1
   8   2  14 20532.9 1284.03  -2
   4  10  10 20532.9 1284.03   1
   8   3  14-26.9199 1073.88  -2
   4  10  11-26.9199 1073.88   1
  -4 -10 -12 8334.09 2100.71   1
   9   3  14 8128.58 1140.86  -2
   4  10  12 8128.58 1140.86   1
  -9  -4 -14 1350.84 1100.13  -2
  -4 -10 -13 1350.84 1100.13   1
  -4 -11  18 11056.8 1104.27   1
  -5 -13  15 18721.9 4379.44  -2
   4  11 -18 18721.9 4379.44   1
   5  12 -15 6720.91 840.835  -2
  -4 -11  17 6720.91 840.835   1
  -4 -11  16 289.263 727.624   1
  -4 -12  15-269.921 4076.45  -2
   4  11 -16-269.921 4076.45   1
  -4 -11  15 7577.05 653.969  -2
   4  11 -15 7577.05 653.969   1
  -4 -11  14 10044.2 702.228   1
   3  10 -15 76998.0 1120.86  -2
  -4 -11  13 76998.0 1120.86   1
  -4 -11  12 17005.7 746.666   1
   2   9 -15 46281.3 1193.80  -2
  -4 -11  11 46281.3 1193.80   1
  -4 -11  10 800.340 588.627   1
   1   8 -15 2637.99 675.213  -2
  -4 -11   9 2637.99 675.213   1
  -4 -11   8 1340.59 647.157   1
   0   7 -15 91485.7 1583.19  -2
  -4 -11   7 91485.7 1583.19   1
   4  11  -6 7504.36 745.044   1
   0   6 -15 25159.8 2660.66  -2
  -4 -11   6 25159.8 2660.66   1
   1  -6  15 117716. 1839.65  -2
   4  11  -5 117716. 1839.65   1
   4  11  -4 3183.71 783.224   1
   1  -5  15 13841.0 1812.10  -2
   4  11  -4 13841.0 1812.10   1
   2  -5  15 18954.1 1011.31  -2
   4  11  -3 18954.1 1011.31   1
  -4 -11   2-219.670 1511.04   1
   2  -4  15 870.258 1190.71  -2
   4  11  -2 870.258 1190.71   1
  -3   4 -15 26483.9 1149.32  -2
  -4 -11   1 26483.9 1149.32   1
  -4 -11   0-70.6699 2638.93   1
   3  -3  15 4203.44 863.853  -2
   4  11   0 4203.44 863.853   1
   4  -3  15 82589.2 1493.38  -2
   4  11   1 82589.2 1493.38   1
  -4 -11  -2-891.630 2566.34   1
   4  -2  15 3147.58 925.352  -2
   4  11   2 3147.58 925.352   1
   5  -2  15 38566.6 1018.56  -2
   4  11   3 38566.6 1018.56   1
   5  -1  15 307.509 791.290  -2
   4  11   4 307.509 791.290   1
  -4 -11  -5 5216.02 1305.07   1
   6  -1  15 4451.45 1162.81  -2
   4  11   5 4451.45 1162.81   1
   6   0  15 81.6353 1100.22  -2
   4  11   6 81.6353 1100.22   1
   7   0  15 45668.0 1464.69  -2
   4  11   7 45668.0 1464.69   1
   7   1  15 604.088 1372.01  -2
   4  11   8 604.088 1372.01   1
  -4 -11  -9 27641.1 2408.66   1
  -8  -1 -15 59094.0 1576.33  -2
  -4 -11  -9 59094.0 1576.33   1
   8   2  15 42.5397 1250.28  -2
   4  11  10 42.5397 1250.28   1
  -4 -11 -11 1784.74 2077.70   1
  -9  -2 -15 12000.4 1338.70  -2
  -4 -11 -11 12000.4 1338.70   1
  -4 -12  17 6438.57 927.630   1
  -4 -13  16 10405.5 4192.01  -2
   4  12 -17 10405.5 4192.01   1
   4  12 -16 10326.4 751.032  -2
  -4 -12  16 10326.4 751.032   1
  -4 -12  15 751.277 716.435   1
  -3 -12  16-1053.96 3750.26  -2
   4  12 -15-1053.96 3750.26   1
   3  11 -16 13034.4 456.741  -2
  -4 -12  14 13034.4 456.741   1
   4  12 -13 7270.92 737.631   1
  -3 -10  16 18708.8 2917.77  -2
   4  12 -13 18708.8 2917.77   1
   2  10 -16 72495.0 1418.48  -2
  -4 -12  12 72495.0 1418.48   1
  -4 -12  11 12341.5 784.173   1
  -2  -9  16 29344.5 3665.52  -2
   4  12 -11 29344.5 3665.52   1
   1   9 -16 48754.0 1373.05  -2
  -4 -12  10 48754.0 1373.05   1
  -4 -12   9 908.879 705.325   1
   0   8 -16 1916.13 755.104  -2
  -4 -12   8 1916.13 755.104   1
  -4 -12   7 1927.69 759.971   1
   0   7 -16 1405.31 2496.77  -2
  -4 -12   7 1405.31 2496.77   1
  -1   7 -16 61333.0 1647.90  -2
  -4 -12   6 61333.0 1647.90   1
   4  12  -5 7325.62 1889.39   1
   1  -6  16 12786.7 1384.24  -2
   4  12  -5 12786.7 1384.24   1
  -2   6 -16 91515.7 1851.83  -2
  -4 -12   4 91515.7 1851.83   1
  -4 -12   3-48.4534 2652.03   1
   2  -5  16 4730.15 923.284  -2
   4  12  -3 4730.15 923.284   1
  -3   5 -16 9295.42 1087.51  -2
  -4 -12   2 9295.42 1087.51   1
  -4 -12   1 282.385 2692.27   1
   3  -4  16 255.321 1182.12  -2
   4  12  -1 255.321 1182.12   1
   4  -4  16 25111.3 1186.82  -2
   4  12   0 25111.3 1186.82   1
  -4 -12  -1 921.695 2746.74   1
   4  -3  16 3934.31 955.559  -2
   4  12   1 3934.31 955.559   1
  -5   3 -16 71197.2 1304.51  -2
  -4 -12  -2 71197.2 1304.51   1
   5  -2  16 5797.82 1002.28  -2
   4  12   3 5797.82 1002.28   1
   6  -2  16 45636.6 1558.24  -2
   4  12   4 45636.6 1558.24   1
  -6   1 -16 288.144 1290.77  -2
  -4 -12  -5 288.144 1290.77   1
   7  -1  16 4020.04 1215.46  -2
   4  12   6 4020.04 1215.46   1
   7   0  16 359.247 1409.34  -2
   4  12   7 359.247 1409.34   1
   8   0  16 29463.5 1432.24  -2
   4  12   8 29463.5 1432.24   1
  -8  -1 -16 938.461 1238.04  -2
  -4 -12  -9 938.461 1238.04   1
   4  12  10 16190.2 1032.90   1
  -4 -13  16 4359.36 946.160   1
  -3 -13  17 7469.50 4077.69  -2
   4  13 -16 7469.50 4077.69   1
  -3 -12  17 6187.35 703.537  -2
   4  13 -15 6187.35 703.537   1
  -4 -13  14 55.8824 727.201   1
  -3 -11  17 391.291 1509.63  -2
   4  13 -14 391.291 1509.63   1
   2  11 -17 10574.5 1036.42  -2
  -4 -13  13 10574.5 1036.42   1
  -4 -13  12 2895.65 855.253   1
  -2 -10  17 13935.9 1978.24  -2
   4  13 -12 13935.9 1978.24   1
   1  10 -17 62842.7 1558.42  -2
  -4 -13  11 62842.7 1558.42   1
  -4 -13  10 11031.4 1035.40   1
  -1  -9  17 27356.7 4197.76  -2
   4  13 -10 27356.7 4197.76   1
   0   9 -17 53418.9 1807.36  -2
  -4 -13   9 53418.9 1807.36   1
  -4 -13   8 2255.56 996.771   1
   0   8 -17 6681.03 3065.31  -2
  -4 -13   8 6681.03 3065.31   1
  -1   8 -17 1001.42 902.988  -2
  -4 -13   7 1001.42 902.988   1
  -4 -13   6 3602.49 1851.25   1
   1  -7  17 5528.54 1146.47  -2
   4  13  -6 5528.54 1146.47   1
  -2   7 -17 47397.3 1703.89  -2
  -4 -13   5 47397.3 1703.89   1
  -4 -13   4 4790.78 2901.03   1
   2  -6  17 18401.5 1414.14  -2
   4  13  -4 18401.5 1414.14   1
   3  -6  17 71845.9 1948.39  -2
   4  13  -3 71845.9 1948.39   1
  -4 -13   2 1211.78 2676.03   1
   3  -5  17 6435.10 1317.37  -2
   4  13  -2 6435.10 1317.37   1
   4  -5  17 11920.9 1181.74  -2
   4  13  -1 11920.9 1181.74   1
   4  -4  17 351.688 1129.62  -2
   4  13   0 351.688 1129.62   1
   5  -4  17 15154.8 1518.07  -2
   4  13   1 15154.8 1518.07   1
  -5   3 -17 2806.47 1093.61  -2
  -4 -13  -2 2806.47 1093.61   1
   6  -3  17 67954.3 1847.83  -2
   4  13   3 67954.3 1847.83   1
   6  -2  17 4001.26 1364.29  -2
   4  13   4 4001.26 1364.29   1
  -7   2 -17 56617.6 1687.60  -2
  -4 -13  -5 56617.6 1687.60   1
   7  -1  17 523.090 1108.64  -2
   4  13   6 523.090 1108.64   1
  -8   1 -17 3332.49 1342.16  -2
  -4 -13  -7 3332.49 1342.16   1
   8   0  17 8.85542 1240.01  -2
   4  13   8 8.85542 1240.01   1
   2  12 -18 8389.23 1055.17  -2
  -4 -14  14 8389.23 1055.17   1
  -4 -14  13 233.039 775.402   1
  -2 -11  18 2024.37 2551.93  -2
   4  14 -13 2024.37 2551.93   1
   1  11 -18 17204.6 1230.93  -2
  -4 -14  12 17204.6 1230.93   1
  -4 -14  11 5906.83 1037.04   1
  -1 -10  18 23905.4 2586.93  -2
   4  14 -11 23905.4 2586.93   1
   0  10 -18 59216.6 1831.43  -2
  -4 -14  10 59216.6 1831.43   1
  -4 -14   9 8578.69 1198.48   1
   0   9 -18 22690.6 3908.16  -2
  -4 -14   9 22690.6 3908.16   1
  -1   9 -18 39883.7 1805.70  -2
  -4 -14   8 39883.7 1805.70   1
  -4 -14   7-318.040 2792.55   1
   1  -8  18 787.440 838.036  -2
   4  14  -7 787.440 838.036   1
  -2   8 -18 1333.87 1383.13  -2
  -4 -14   6 1333.87 1383.13   1
  -4 -14   5-646.209 2825.97   1
   2  -7  18 2235.33 1422.08  -2
   4  14  -5 2235.33 1422.08   1
  -3   7 -18 41732.2 1717.92  -2
  -4 -14   4 41732.2 1717.92   1
  -3   6 -18 9718.71 1459.71  -2
  -4 -14   3 9718.71 1459.71   1
   4  -6  18 62924.6 1900.71  -2
   4  14  -2 62924.6 1900.71   1
  -4   5 -18 7114.35 1374.69  -2
  -4 -14   1 7114.35 1374.69   1
   5  -5  18 12873.6 1832.91  -2
   4  14   0 12873.6 1832.91   1
   5  -4  18 290.028 1126.39  -2
   4  14   1 290.028 1126.39   1
   6  -4  18 3804.77 1075.26  -2
   4  14   2 3804.77 1075.26   1
   6  -3  18 2388.84 1046.67  -2
   4  14   3 2388.84 1046.67   1
  -7   3 -18 56143.5 1768.75  -2
  -4 -14  -4 56143.5 1768.75   1
  -7   2 -18 4975.78 1462.19  -2
  -4 -14  -5 4975.78 1462.19   1
  -4 -14  -6 17237.8 1296.63   1
  -4 -15  12-22.9611 928.105   1
  -1 -11  19 1064.67 2040.86  -2
   4  15 -12 1064.67 2040.86   1
   0  11 -19 7806.63 1339.16  -2
  -4 -15  11 7806.63 1339.16   1
  -4 -15  10 2920.15 1166.86   1
   0 -10  19 15251.9 2697.90  -2
   4  15 -10 15251.9 2697.90   1
  -1  10 -19 33245.5 1803.67  -2
  -4 -15   9 33245.5 1803.67   1
  -4 -15   8 8106.71 3325.30   1
  -1   9 -19 19696.1 1702.53  -2
  -4 -15   8 19696.1 1702.53   1
   2  -9  19 42460.3 1886.10  -2
   4  15  -7 42460.3 1886.10   1
  -4 -15   6 400.989 2835.93   1
   2  -8  19 2151.05 1289.83  -2
   4  15  -6 2151.05 1289.83   1
  -3   8 -19 911.046 1539.93  -2
  -4 -15   5 911.046 1539.93   1
  -4 -15   4 1340.09 3013.97   1
   3  -7  19 675.493 1005.72  -2
   4  15  -4 675.493 1005.72   1
  -4   7 -19 24232.5 2184.03  -2
  -4 -15   3 24232.5 2184.03   1
  -4 -15   2 2260.64 3087.19   1
   4  -6  19 1036.88 1220.60  -2
   4  15  -2 1036.88 1220.60   1
   5  -6  19 34483.4 2257.15  -2
   4  15  -1 34483.4 2257.15   1
  -5   5 -19 1882.77 1388.46  -2
  -4 -15   0 1882.77 1388.46   1
   6  -5  19 10935.9 1762.93  -2
   4  15   1 10935.9 1762.93   1
  -6   4 -19 1946.09 1936.37  -2
  -4 -15  -2 1946.09 1936.37   1
   4  15   3 5015.70 1203.65   1
   4  16  -8 28182.2 1520.54   1
  -2   9 -20 18096.2 1801.42  -2
  -4 -16   7 18096.2 1801.42   1
  -3   9 -20 44191.6 2422.90  -2
  -4 -16   6 44191.6 2422.90   1
   3  -8  20 1437.52 1439.82  -2
   4  16  -5 1437.52 1439.82   1
  -4   8 -20 2057.84 2031.35  -2
  -4 -16   4 2057.84 2031.35   1
   4  -7  20-462.171 2599.74  -2
   4  16  -3-462.171 2599.74   1
  -4 -16   2 15054.1 1719.94   1
   5 -15  -2 5354.62 1236.24   1
   5 -15  -1-803.778 1305.30   1
 -10   9 -10 456.765 3870.91  -2
   5 -15  -1 456.765 3870.91   1
 -10  10 -10 13544.3 1666.95  -2
   5 -15   0 13544.3 1666.95   1
   5 -15   1 805.101 1108.85   1
  -9  11 -10 69667.6 2189.08  -2
   5 -15   2 69667.6 2189.08   1
   5 -15   3 489.389 1091.17   1
  -8  12 -10 54883.3 2191.46  -2
   5 -15   4 54883.3 2191.46   1
   5 -15   5 208.412 1134.30   1
  -7  13 -10 400.000 963.470  -2
   5 -15   6 400.000 963.470   1
   5 -15   7 212.873 1019.80   1
   6 -14  10 26999.1 1731.69  -2
  -5  15  -8 26999.1 1731.69   1
   5 -15   9 894.120 1069.22   1
  -5  15 -10 71770.4 1272.51  -2
   5 -15  10 71770.4 1272.51   1
 -12   7  -9 35442.4 2202.85  -2
   5 -14  -5 35442.4 2202.85   1
   5 -14  -4 2473.59 1795.14   1
 -11   7  -9 1940.96 1384.85  -2
   5 -14  -4 1940.96 1384.85   1
 -11   8  -9 53491.7 1657.62  -2
   5 -14  -3 53491.7 1657.62   1
   5 -14  -2 194.417 1122.89   1
 -10   8  -9 110.660 2100.75  -2
   5 -14  -2 110.660 2100.75   1
 -10   9  -9 15196.7 1471.11  -2
   5 -14  -1 15196.7 1471.11   1
   5 -14   0-135.972 947.411   1
  -9  10  -9 15433.0 1432.71  -2
   5 -14   1 15433.0 1432.71   1
   5 -14   2-2.03074 907.448   1
  -8  11  -9 73573.8 1911.69  -2
   5 -14   3 73573.8 1911.69   1
   5 -14   4 626.391 852.069   1
  -7  12  -9 49450.2 1690.34  -2
   5 -14   5 49450.2 1690.34   1
   5 -14   6 220.960 878.019   1
   6 -13   9 64.9748 790.578  -2
  -5  14  -7 64.9748 790.578   1
   5 -14   8-122.866 967.964   1
  -5  14  -9 24024.7 1132.72  -2
   5 -14   9 24024.7 1132.72   1
   5 -14  10 1719.50 938.938   1
  -4  15  -9 73038.6 2022.01  -2
   5 -14  11 73038.6 2022.01   1
   5 -14  12 2887.89 1024.24   1
  -3  16  -9 20336.9 1687.92  -2
   5 -14  13 20336.9 1687.92   1
   5 -13  -8 30756.7 1579.59   1
   5 -13  -7 3321.44 2973.35   1
 -12   5  -8 2046.21 1791.55  -2
   5 -13  -7 2046.21 1791.55   1
 -12   6  -8 1846.64 1702.49  -2
   5 -13  -6 1846.64 1702.49   1
  -5  13   5 881.432 1686.07   1
 -11   6  -8 3438.28 1156.38  -2
   5 -13  -5 3438.28 1156.38   1
 -11   7  -8 45645.2 1477.85  -2
   5 -13  -4 45645.2 1477.85   1
   5 -13  -3 2551.76 1111.44   1
 -10   7  -8 3727.65 1969.41  -2
   5 -13  -3 3727.65 1969.41   1
 -10   8  -8 88570.8 1935.01  -2
   5 -13  -2 88570.8 1935.01   1
   5 -13  -1 395.709 928.120   1
  -9   8  -8 82.7847 3096.49  -2
   5 -13  -1 82.7847 3096.49   1
  -9   9  -8 18908.9 1267.86  -2
   5 -13   0 18908.9 1267.86   1
   5 -13   1-500.795 763.537   1
  -8  10  -8 19088.0 1290.20  -2
   5 -13   2 19088.0 1290.20   1
   5 -13   3 209.493 830.824   1
  -7  11  -8 86579.8 1951.37  -2
   5 -13   4 86579.8 1951.37   1
   5 -13   5 508.918 850.011   1
   6 -12   8 58672.6 1238.79  -2
  -5  13  -6 58672.6 1238.79   1
   5 -13   7 259.339 791.350   1
  -5  13  -8 213.314 1055.74  -2
   5 -13   8 213.314 1055.74   1
   5 -13   9 249.955 788.616   1
  -4  14  -8 38729.8 1083.48  -2
   5 -13  10 38729.8 1083.48   1
   5 -13  11 1382.64 862.154   1
  -3  15  -8 77084.4 2029.52  -2
   5 -13  12 77084.4 2029.52   1
   5 -13  13 880.973 1106.11   1
  -2  16  -8 22325.9 1773.11  -2
   5 -13  14 22325.9 1773.11   1
 -13   3  -7 5328.37 1989.02  -2
   5 -12 -10 5328.37 1989.02   1
  13  -4   7 58675.0 2099.89  -2
  -5  12   9 58675.0 2099.89   1
   5 -12  -8 3286.03 2721.54   1
  12  -4   7 8014.27 1675.57  -2
  -5  12   8 8014.27 1675.57   1
 -12   5  -7 39786.8 1941.74  -2
   5 -12  -7 39786.8 1941.74   1
  -5  12   6 1916.28 1191.41   1
 -11   5  -7 749.237 924.930  -2
   5 -12  -6 749.237 924.930   1
 -11   6  -7 1531.41 945.377  -2
   5 -12  -5 1531.41 945.377   1
   5 -12  -4 98.6297 922.242   1
 -10   6  -7 2577.81 1843.08  -2
   5 -12  -4 2577.81 1843.08   1
 -10   7  -7 54508.3 1472.34  -2
   5 -12  -3 54508.3 1472.34   1
   5 -12  -2 1980.02 790.942   1
  -9   8  -7 122019. 1901.07  -2
   5 -12  -1 122019. 1901.07   1
   5 -12   0 66.8810 720.228   1
  -8   9  -7 32363.7 1188.20  -2
   5 -12   1 32363.7 1188.20   1
   5 -12   2 237.666 635.867   1
  -7  10  -7 19554.8 1215.49  -2
   5 -12   3 19554.8 1215.49   1
   5 -12   4 611.253 808.717   1
  -6  11  -7 104960. 2045.03  -2
   5 -12   5 104960. 2045.03   1
   5 -12   6 845.391 771.016   1
  -5  12  -7 76018.1 1081.67  -2
   5 -12   7 76018.1 1081.67   1
   5 -12   8-124.357 770.348   1
  -4  13  -7 1259.59 491.537  -2
   5 -12   9 1259.59 491.537   1
   5 -12  10-149.455 790.539   1
  -3  14  -7 37392.8 1682.27  -2
   5 -12  11 37392.8 1682.27   1
   5 -12  12 450.195 937.022   1
  -2  15  -7 74582.7 2181.20  -2
   5 -12  13 74582.7 2181.20   1
   5 -12  14 897.303 1085.70   1
  -1  16  -7 30046.0 1816.38  -2
   5 -12  15 30046.0 1816.38   1
   5 -12  16-546.069 1149.94   1
 -13   2  -6 666.927 1862.07  -2
   5 -11 -11 666.927 1862.07   1
 -13   3  -6 10180.5 1558.42  -2
   5 -11 -10 10180.5 1558.42   1
   5 -11  -9 4298.41 2710.75   1
 -12   3  -6 7755.05 1420.12  -2
   5 -11  -9 7755.05 1420.12   1
  12  -4   6 68713.4 1897.93  -2
  -5  11   8 68713.4 1897.93   1
   5 -11  -7 3715.02 1276.23   1
 -11   4  -6 8585.51 2261.81  -2
   5 -11  -7 8585.51 2261.81   1
 -11   5  -6 48723.9 1068.40  -2
   5 -11  -6 48723.9 1068.40   1
   5 -11  -5 2842.39 771.409   1
 -10   5  -6 3463.71 1191.62  -2
   5 -11  -5 3463.71 1191.62   1
 -10   6  -6 6999.08 902.531  -2
   5 -11  -4 6999.08 902.531   1
   5 -11  -3-30.8886 644.308   1
  -9   7  -6 43257.3 1325.01  -2
   5 -11  -2 43257.3 1325.01   1
   5 -11  -1 2287.95 686.221   1
  -8   8  -6 150276. 1853.46  -2
   5 -11   0 150276. 1853.46   1
   5 -11   1 540.693 632.208   1
  -7   9  -6 58600.1 1365.56  -2
   5 -11   2 58600.1 1365.56   1
  -5  11  -3-146.999 621.221   1
  -6  10  -6 19742.0 1022.78  -2
   5 -11   4 19742.0 1022.78   1
   5 -11   5 1251.07 695.123   1
  -5  11  -6 122728. 1166.30  -2
   5 -11   6 122728. 1166.30   1
   5 -11   7-102.853 756.600   1
  -4  12  -6 118752. 2116.50  -2
   5 -11   8 118752. 2116.50   1
   5 -11   9-19.7242 759.986   1
  -3  13  -6 14922.0 1300.67  -2
   5 -11  10 14922.0 1300.67   1
   5 -11  11-284.482 883.923   1
  -2  14  -6 36905.2 1645.28  -2
   5 -11  12 36905.2 1645.28   1
   5 -11  13 2075.69 1117.14   1
  -1  15  -6 103911. 2493.25  -2
   5 -11  14 103911. 2493.25   1
   5 -11  15 2882.31 1233.63   1
   0  16  -6 22167.8 1877.38  -2
   5 -11  16 22167.8 1877.38   1
   5 -11  17-371.905 1138.29   1
   5 -10 -13 32583.8 1582.65   1
 -13   1  -5 9277.86 1621.80  -2
   5 -10 -12 9277.86 1621.80   1
  13  -2   5 21212.8 1759.26  -2
  -5  10  11 21212.8 1759.26   1
 -12   2  -5 544.055 1335.08  -2
   5 -10 -10 544.055 1335.08   1
 -12   3  -5 14783.7 1341.09  -2
   5 -10  -9 14783.7 1341.09   1
   5 -10  -8 3706.85 2376.77   1
 -11   3  -5 6711.26 1310.17  -2
   5 -10  -8 6711.26 1310.17   1
 -11   4  -5 95608.7 1169.99  -2
   5 -10  -7 95608.7 1169.99   1
   5 -10  -6 4108.17 711.014   1
 -10   4  -5 5807.49 1073.15  -2
   5 -10  -6 5807.49 1073.15   1
 -10   5  -5 82711.8 1290.34  -2
   5 -10  -5 82711.8 1290.34   1
   5 -10  -4 517.872 578.452   1
  -9   6  -5 7455.62 862.858  -2
   5 -10  -3 7455.62 862.858   1
   5 -10  -2 53.1030 579.169   1
  -8   7  -5 36940.4 1058.27  -2
   5 -10  -1 36940.4 1058.27   1
   5 -10   0 666.929 539.520   1
  -7   8  -5 136794. 1332.57  -2
   5 -10   1 136794. 1332.57   1
   5 -10   2-68.4112 614.680   1
  -6   9  -5 62616.5 1340.66  -2
   5 -10   3 62616.5 1340.66   1
   5 -10   4-86.0289 536.635   1
  -5  10  -5 11428.3 519.828  -2
   5 -10   5 11428.3 519.828   1
   5 -10   6-391.436 691.558   1
  -4  11  -5 134391. 976.172  -2
   5 -10   7 134391. 976.172   1
   5 -10   8 245.323 745.596   1
  -3  12  -5 127655. 2189.32  -2
   5 -10   9 127655. 2189.32   1
   5 -10  10 824.160 835.813   1
   2 -13   5 6588.87 1266.55  -2
  -5  10 -11 6588.87 1266.55   1
   5 -10  12-246.112 911.358   1
  -1  14  -5 43712.2 1775.46  -2
   5 -10  13 43712.2 1775.46   1
  -5  10 -14 3055.56 1221.34   1
   0  15  -5 96433.0 2561.42  -2
   5 -10  15 96433.0 2561.42   1
  -5  10 -16 4189.62 1140.44   1
   1  16  -5 26513.2 1847.63  -2
   5 -10  17 26513.2 1847.63   1
  -5  10 -18-264.726 1101.91   1
  14   0   4 13221.4 1715.70  -2
  -5   9  14 13221.4 1715.70   1
  13   0   4 13295.6 1564.56  -2
  -5   9  13 13295.6 1564.56   1
  13  -1   4 58182.8 1942.37  -2
  -5   9  12 58182.8 1942.37   1
 -12   1  -4 13529.5 1371.53  -2
   5  -9 -11 13529.5 1371.53   1
 -12   2  -4 25954.3 1322.43  -2
   5  -9 -10 25954.3 1322.43   1
   5  -9  -9-28.3094 1527.40   1
 -11   2  -4 1732.13 1281.21  -2
   5  -9  -9 1732.13 1281.21   1
 -11   3  -4 12097.6 1051.16  -2
   5  -9  -8 12097.6 1051.16   1
  -5   9   7 1924.90 615.678   1
 -10   3  -4 8892.05 863.602  -2
   5  -9  -7 8892.05 863.602   1
 -10   4  -4 91950.2 1143.66  -2
   5  -9  -6 91950.2 1143.66   1
   5  -9  -5 8069.71 576.638   1
  -9   4  -4 9059.95 2767.66  -2
   5  -9  -5 9059.95 2767.66   1
  -9   5  -4 69953.7 1215.64  -2
   5  -9  -4 69953.7 1215.64   1
   5  -9  -3 1443.54 551.682   1
   8  -6   4 15998.0 833.238  -2
  -5   9   2 15998.0 833.238   1
   5  -9  -1-148.787 495.759   1
  -7   7  -4 36531.6 868.032  -2
   5  -9   0 36531.6 868.032   1
   5  -9   1 998.035 377.177   1
  -6   8  -4 234935. 1219.36  -2
   5  -9   2 234935. 1219.36   1
   5  -9   3 1119.58 562.594   1
  -5   9  -4 129565. 806.501  -2
   5  -9   4 129565. 806.501   1
   5  -9   5 145.550 604.374   1
   4 -10   4 5252.26 541.630  -2
  -5   9  -6 5252.26 541.630   1
   5  -9   7 230.359 680.321   1
   3 -11   4 119331. 1943.02  -2
  -5   9  -8 119331. 1943.02   1
  -5   9  -9 669.170 712.493   1
   2 -12   4 102417. 1886.67  -2
  -5   9 -10 102417. 1886.67   1
   5  -9  11 1542.86 819.108   1
  -1  13  -4 15124.1 1305.29  -2
   5  -9  12 15124.1 1305.29   1
   5  -9  13-794.211 1037.12   1
  -1  14  -4-567.474 2488.75  -2
   5  -9  13-567.474 2488.75   1
   0 -14   4 24140.2 1698.45  -2
  -5   9 -14 24140.2 1698.45   1
   5  -9  15 4653.05 1252.63   1
   0 -15   4 4622.03 3939.74  -2
  -5   9 -15 4622.03 3939.74   1
   1  15  -4 84480.7 2133.77  -2
   5  -9  16 84480.7 2133.77   1
   5  -9  17 829.309 2259.64   1
  -1 -16   4 5003.44 1770.46  -2
  -5   9 -17 5003.44 1770.46   1
   2  16  -4 16349.4 1574.07  -2
   5  -9  18 16349.4 1574.07   1
  14   1   3 3878.68 1838.75  -2
  -5   8  15 3878.68 1838.75   1
  13   1   3-144.828 1263.27  -2
  -5   8  14-144.828 1263.27   1
  13   0   3 17411.7 1537.26  -2
  -5   8  13 17411.7 1537.26   1
  12   0   3 10287.1 1368.78  -2
  -5   8  12 10287.1 1368.78   1
 -12   1  -3 90759.1 1675.25  -2
   5  -8 -11 90759.1 1675.25   1
   5  -8 -10 8278.47 2365.29   1
 -11   1  -3 14658.4 1196.48  -2
   5  -8 -10 14658.4 1196.48   1
 -11   2  -3 39437.2 1171.06  -2
   5  -8  -9 39437.2 1171.06   1
  -5   8   8 313.779 493.581   1
 -10   2  -3 1280.21 833.486  -2
   5  -8  -8 1280.21 833.486   1
 -10   3  -3 7896.76 567.350  -2
   5  -8  -7 7896.76 567.350   1
   5  -8  -6 3495.36 462.258   1
  -9   3  -3 4308.97 2447.38  -2
   5  -8  -6 4308.97 2447.38   1
  -9   4  -3 106691. 1274.62  -2
   5  -8  -5 106691. 1274.62   1
   5  -8  -4 9101.63 560.444   1
  -8   5  -3 195333. 1105.46  -2
   5  -8  -3 195333. 1105.46   1
   5  -8  -2 2249.04 247.434   1
  -7   6  -3 43474.6 691.846  -2
   5  -8  -1 43474.6 691.846   1
   5  -8   0-48.2714 317.270   1
  -6   7  -3 33958.9 578.429  -2
   5  -8   1 33958.9 578.429   1
   5  -8   2 349.070 371.974   1
  -5   8  -3 137643. 875.040  -2
   5  -8   3 137643. 875.040   1
   5  -8   4 559.806 514.285   1
  -4   9  -3 61721.6 1299.98  -2
   5  -8   5 61721.6 1299.98   1
   5  -8   6-328.224 481.318   1
   3 -10   3 2028.72 409.441  -2
  -5   8  -7 2028.72 409.441   1
   5  -8   8-26.0158 593.773   1
  -2  11  -3 120179. 1728.91  -2
   5  -8   9 120179. 1728.91   1
   5  -8  10 315.284 644.610   1
  -1  12  -3 123375. 1782.34  -2
   5  -8  11 123375. 1782.34   1
  -5   8 -12 1424.51 867.892   1
  -1  13  -3 1240.06 2137.69  -2
   5  -8  12 1240.06 2137.69   1
   0  13  -3 13718.8 1321.48  -2
   5  -8  13 13718.8 1321.48   1
   5  -8  14-345.469 893.323   1
   1  14  -3 23059.8 1339.28  -2
   5  -8  15 23059.8 1339.28   1
   5  -8  16 4034.12 1693.95   1
  -1 -15   3 8209.41 1631.23  -2
  -5   8 -16 8209.41 1631.23   1
   2  15  -3 66311.7 1670.82  -2
   5  -8  17 66311.7 1670.82   1
   2  16  -3 3613.49 1331.14  -2
   5  -8  18 3613.49 1331.14   1
   3  16  -3 17932.9 1454.06  -2
   5  -8  19 17932.9 1454.06   1
  14   2   2 38034.7 2108.72  -2
  -5   7  16 38034.7 2108.72   1
 -13  -2  -2 10194.6 1703.70  -2
   5  -7 -15 10194.6 1703.70   1
 -13  -1  -2 2584.89 1177.34  -2
   5  -7 -14 2584.89 1177.34   1
 -12  -1  -2-307.734 1306.53  -2
   5  -7 -13-307.734 1306.53   1
 -12   0  -2 23211.6 1348.10  -2
   5  -7 -12 23211.6 1348.10   1
   5  -7 -11 6937.84 2282.22   1
 -11   0  -2 9105.07 1031.95  -2
   5  -7 -11 9105.07 1031.95   1
 -11   1  -2 65055.0 1265.43  -2
   5  -7 -10 65055.0 1265.43   1
  -5   7   9 7253.33 877.272   1
 -10   1  -2 13006.6 1144.82  -2
   5  -7  -9 13006.6 1144.82   1
 -10   2  -2 53944.0 725.812  -2
   5  -7  -8 53944.0 725.812   1
   5  -7  -7 1275.41 350.796   1
  -9   2  -2 915.469 2205.07  -2
   5  -7  -7 915.469 2205.07   1
  -9   3  -2 1227.01 516.094  -2
   5  -7  -6 1227.01 516.094   1
   5  -7  -5 1617.79 429.623   1
  -8   4  -2 145951. 1393.02  -2
   5  -7  -4 145951. 1393.02   1
   5  -7  -3 6262.54 486.637   1
  -7   5  -2 226027. 1192.38  -2
   5  -7  -2 226027. 1192.38   1
   5  -7  -1 1786.65 288.963   1
  -6   6  -2 22502.5 460.539  -2
   5  -7   0 22502.5 460.539   1
   5  -7   1-2.49391 277.066   1
  -5   7  -2 36694.2 486.646  -2
   5  -7   2 36694.2 486.646   1
   5  -7   3 198.211 427.703   1
  -4   8  -2 195539. 1496.32  -2
   5  -7   4 195539. 1496.32   1
   5  -7   5 1372.29 387.842   1
  -3   9  -2 90416.7 1158.54  -2
   5  -7   6 90416.7 1158.54   1
   5  -7   7-93.9635 406.758   1
  -2  10  -2 6220.99 599.180  -2
   5  -7   8 6220.99 599.180   1
   5  -7   9-46.8682 511.738   1
  -1  11  -2 128740. 1503.92  -2
   5  -7  10 128740. 1503.92   1
   5  -7  11 4647.92 568.898   1
   0  12  -2 97710.7 1743.41  -2
   5  -7  12 97710.7 1743.41   1
   5  -7  13 2686.67 815.927   1
   1  13  -2 6512.27 1082.78  -2
   5  -7  14 6512.27 1082.78   1
   5  -7  15 272.688 1364.39   1
   1  14  -2-309.614 1779.58  -2
   5  -7  15-309.614 1779.58   1
   2  14  -2 31947.3 1306.32  -2
   5  -7  16 31947.3 1306.32   1
   2  15  -2 2003.26 1026.27  -2
   5  -7  17 2003.26 1026.27   1
   3  15  -2 62659.7 1615.57  -2
   5  -7  18 62659.7 1615.57   1
   3  16  -2 3708.11 1310.56  -2
   5  -7  19 3708.11 1310.56   1
  14   3   1 22585.3 3015.08  -2
  -5   6  17 22585.3 3015.08   1
 -13  -3  -1 18058.2 1766.09  -2
   5  -6 -16 18058.2 1766.09   1
  13   2   1 43469.3 1964.78  -2
  -5   6  15 43469.3 1964.78   1
  12   2   1 12576.4 1282.48  -2
  -5   6  14 12576.4 1282.48   1
  12   1   1 5760.67 1244.79  -2
  -5   6  13 5760.67 1244.79   1
 -11  -1  -1-216.687 1489.19  -2
   5  -6 -12-216.687 1489.19   1
 -11   0  -1 16971.3 877.883  -2
   5  -6 -11 16971.3 877.883   1
  -5   6  10 4531.29 755.794   1
 -10   0  -1 8476.00 1078.06  -2
   5  -6 -10 8476.00 1078.06   1
 -10   1  -1 71501.1 795.688  -2
   5  -6  -9 71501.1 795.688   1
   5  -6  -8 5531.39 216.943   1
  -9   2  -1 91648.2 709.648  -2
   5  -6  -7 91648.2 709.648   1
   5  -6  -6 2390.82 281.886   1
  -8   3  -1 1630.76 310.352  -2
   5  -6  -5 1630.76 310.352   1
  -5   6   4 1148.46 306.943   1
  -7   4  -1 162740. 1131.85  -2
   5  -6  -3 162740. 1131.85   1
   5  -6  -2 3917.45 313.561   1
  -6   5  -1 194441. 1144.08  -2
   5  -6  -1 194441. 1144.08   1
   5  -6   0-8.95872 241.197   1
  -5   6  -1 1195.24 146.194  -2
   5  -6   1 1195.24 146.194   1
  -5   6  -2 2275.49 263.446   1
  -4   7  -1 85222.5 817.060  -2
   5  -6   3 85222.5 817.060   1
   5  -6   4 2624.87 349.952   1
  -3   8  -1 196963. 1400.68  -2
   5  -6   5 196963. 1400.68   1
   5  -6   6 921.065 344.764   1
  -2   9  -1 105174. 1105.86  -2
   5  -6   7 105174. 1105.86   1
   5  -6   8 50.5061 363.569   1
  -1  10  -1 3833.61 626.690  -2
   5  -6   9 3833.61 626.690   1
  -5   6 -10 1332.40 502.954   1
   0  11  -1 133455. 1488.32  -2
   5  -6  11 133455. 1488.32   1
   5  -6  12 5110.93 618.824   1
   1  12  -1 101062. 1271.68  -2
   5  -6  13 101062. 1271.68   1
   5  -6  14 799.036 919.132   1
   1  13  -1 1178.76 1592.18  -2
   5  -6  14 1178.76 1592.18   1
   2  13  -1 5680.66 825.822  -2
   5  -6  15 5680.66 825.822   1
  -2 -14   1 235.074 917.138  -2
  -5   6 -16 235.074 917.138   1
   3  14  -1 25966.8 1229.90  -2
   5  -6  17 25966.8 1229.90   1
   3  15  -1 3024.25 926.438  -2
   5  -6  18 3024.25 926.438   1
   4  15  -1 37835.3 1383.10  -2
   5  -6  19 37835.3 1383.10   1
   5  -6  20 3000.17 986.785   1
  14   4   0 1422.03 1652.92  -2
  -5   5  18 1422.03 1652.92   1
  13   4   0 1076.77 1541.87  -2
  -5   5  17 1076.77 1541.87   1
  13   3   0 33976.9 1854.42  -2
  -5   5  16 33976.9 1854.42   1
 -12  -3   0 25625.0 1652.32  -2
   5  -5 -15 25625.0 1652.32   1
 -12  -2   0 71098.8 1709.63  -2
   5  -5 -14 71098.8 1709.63   1
 -11  -2   0 15294.8 1163.41  -2
   5  -5 -13 15294.8 1163.41   1
 -11  -1   0 7282.05 829.337  -2
   5  -5 -12 7282.05 829.337   1
  -5   5  11 48.3642 455.526   1
 -10  -1   0 2179.80 869.097  -2
   5  -5 -11 2179.80 869.097   1
 -10   0   0 24550.7 670.372  -2
   5  -5 -10 24550.7 670.372   1
  -5   5   9 6059.61 224.648   1
  -9   0   0 9345.08 2327.26  -2
   5  -5  -9 9345.08 2327.26   1
   9  -1   0 113810. 569.125  -2
  -5   5   8 113810. 569.125   1
   5  -5  -7 10320.1 227.938   1
   8  -2   0 113293. 693.783  -2
  -5   5   6 113293. 693.783   1
  -5   5   5 5166.89 237.579   1
  -7   3   0 1849.63 288.691  -2
   5  -5  -4 1849.63 288.691   1
   5  -5  -3 477.676 192.037   1
  -6   4   0 202213. 1004.90  -2
   5  -5  -2 202213. 1004.90   1
   5  -5  -1 914.631 212.734   1
  -5   5   0 276031. 1065.93  -2
   5  -5   0 276031. 1065.93   1
   5  -5   1 3222.17 228.960   1
  -4   6   0 25332.2 453.190  -2
   5  -5   2 25332.2 453.190   1
   5  -5   3 3435.67 239.221   1
  -3   7   0 27702.6 517.756  -2
   5  -5   4 27702.6 517.756   1
   5  -5   5 137.763 222.897   1
   2  -8   0 148510. 1168.80  -2
  -5   5  -6 148510. 1168.80   1
   5  -5   7 202.288 312.987   1
   1  -9   0 117219. 1357.96  -2
  -5   5  -8 117219. 1357.96   1
   5  -5   9 3361.39 441.629   1
   0  10   0 1380.35 559.607  -2
   5  -5  10 1380.35 559.607   1
   5  -5  11 58.7038 518.280   1
   1  11   0 177249. 1433.12  -2
   5  -5  12 177249. 1433.12   1
   5  -5  13 4018.03 846.137   1
   1  12   0 3691.90 781.303  -2
   5  -5  13 3691.90 781.303   1
   2  12   0 104061. 1240.64  -2
   5  -5  14 104061. 1240.64   1
   2  13   0 2485.23 808.106  -2
   5  -5  15 2485.23 808.106   1
  -3 -13   0 9929.05 977.661  -2
  -5   5 -16 9929.05 977.661   1
   3  14   0 239.416 2058.70  -2
   5  -5  17 239.416 2058.70   1
   4  14   0 13691.5 1118.00  -2
   5  -5  18 13691.5 1118.00   1
  -4 -15   0 2324.42 937.272  -2
  -5   5 -19 2324.42 937.272   1
   5  15   0 27953.9 1342.79  -2
   5  -5  20 27953.9 1342.79   1
  -5   4  19 11264.6 1383.04   1
  13   5  -1 2652.75 1277.72  -2
  -5   4  18 2652.75 1277.72   1
  13   4  -1 1867.19 1085.50  -2
  -5   4  17 1867.19 1085.50   1
  12   4  -1 6069.60 1428.60  -2
  -5   4  16 6069.60 1428.60   1
  12   3  -1 54089.1 1892.95  -2
  -5   4  15 54089.1 1892.95   1
  11   3  -1 15940.0 1381.80  -2
  -5   4  14 15940.0 1381.80   1
  11   2  -1 85295.4 1193.42  -2
  -5   4  13 85295.4 1193.42   1
   5  -4 -12 14787.4 846.910   1
 -10  -2   1 14567.1 928.346  -2
   5  -4 -12 14567.1 928.346   1
 -10  -1   1 5691.18 560.635  -2
   5  -4 -11 5691.18 560.635   1
   5  -4 -10 40.2168 385.539   1
  -9  -1   1 78.3786 917.275  -2
   5  -4 -10 78.3786 917.275   1
  -9   0   1 46457.4 806.487  -2
   5  -4  -9 46457.4 806.487   1
   5  -4  -8 10076.3 171.025   1
  -8   1   1 161632. 687.747  -2
   5  -4  -7 161632. 687.747   1
   5  -4  -6 16574.2 260.717   1
  -7   2   1 149187. 793.107  -2
   5  -4  -5 149187. 793.107   1
   5  -4  -4 783.680 198.689   1
  -6   3   1 8305.94 279.358  -2
   5  -4  -3 8305.94 279.358   1
   5  -4  -2 2563.50 175.628   1
  -5   4   1 370357. 647.124  -2
   5  -4  -1 370357. 647.124   1
   5  -4   0 13329.3 229.485   1
  -4   5   1 258538. 758.048  -2
   5  -4   1 258538. 758.048   1
   5  -4   2 1588.42 211.763   1
  -3   6   1 8600.81 336.337  -2
   5  -4   3 8600.81 336.337   1
   5  -4   4 661.206 229.151   1
  -2   7   1 32995.5 512.195  -2
   5  -4   5 32995.5 512.195   1
   5  -4   6 380.018 231.588   1
   1  -8  -1 161554. 987.251  -2
  -5   4  -7 161554. 987.251   1
  -5   4  -8 698.432 244.272   1
   0  -9  -1 142163. 946.924  -2
  -5   4  -9 142163. 946.924   1
   5  -4  10-63.8910 297.588   1
   1  10   1 6567.33 443.977  -2
   5  -4  11 6567.33 443.977   1
   5  -4  12 2299.50 455.292   1
   1  11   1 2315.38 761.469  -2
   5  -4  12 2315.38 761.469   1
   2  11   1 141093. 1114.51  -2
   5  -4  13 141093. 1114.51   1
   5  -4  14 2118.25 1793.46   1
   2  12   1 5234.12 704.019  -2
   5  -4  14 5234.12 704.019   1
   3  12   1 94907.3 1359.11  -2
   5  -4  15 94907.3 1359.11   1
   3  13   1 2162.94 968.533  -2
   5  -4  16 2162.94 968.533   1
   4  13   1 15142.8 1035.68  -2
   5  -4  17 15142.8 1035.68   1
   4  14   1 347.276 831.105  -2
   5  -4  18 347.276 831.105   1
  -5 -14  -1 6901.04 1042.10  -2
  -5   4 -19 6901.04 1042.10   1
   5  15   1 5711.78 1218.66  -2
   5  -4  20 5711.78 1218.66   1
  13   6  -2 24251.5 1860.13  -2
  -5   3  19 24251.5 1860.13   1
  13   5  -2 24630.0 1741.70  -2
  -5   3  18 24630.0 1741.70   1
  12   5  -2 2792.10 958.734  -2
  -5   3  17 2792.10 958.734   1
  12   4  -2 1872.56 1130.34  -2
  -5   3  16 1872.56 1130.34   1
  -5   3  15 1981.04 1264.59   1
  11   4  -2 7324.19 1069.53  -2
  -5   3  15 7324.19 1069.53   1
  11   3  -2 42972.6 1105.76  -2
  -5   3  14 42972.6 1105.76   1
  -5   3  13 11576.0 1319.99   1
  10   3  -2 42696.0 1133.61  -2
  -5   3  13 42696.0 1133.61   1
 -10  -2   2 65015.1 1125.95  -2
   5  -3 -12 65015.1 1125.95   1
   5  -3 -11 22219.7 564.542   1
  -9  -2   2 32125.7 2596.95  -2
   5  -3 -11 32125.7 2596.95   1
  -9  -1   2 21320.7 647.827  -2
   5  -3 -10 21320.7 647.827   1
[truncated: 534,269 more chars]
